# Supplementary material for: FOXO Regulates Neuromuscular Junction Homeostasis During Drosophila Aging
Source: Front Aging Neurosci. 2021 Jan 27;12:567861. doi: 10.3389/fnagi.2020.567861 (PMC7874159; doi:10.3389/fnagi.2020.567861)
Supplement: Supplementary file 2 [file Table_1.xlsx]

## Sheet: venn results
1.5FC chip	FOXO-RNAse .25	Aging 0.25
Names	total	elements	FBID_KEY
1.5 FC chip FOXO-RNAseq aging_head_shanghai	207	CG31140	FBgn0051140
		na	FBgn0002917
		Nhe3	FBgn0028703
		bip2	FBgn0026262
		Calx	FBgn0013995
		CG13168	FBgn0033705
		CG13325	FBgn0033792
		Ih	FBgn0263397
		CG44837	FBgn0266100
		beat-VII	FBgn0250908
		PIP82	FBgn0024943
		CG5646	FBgn0039525
		Sr-CI	FBgn0014033
		kcc	FBgn0261794
		nAChRalpha1	FBgn0000036
		yps	FBgn0022959
		CG14439	FBgn0029898
		CG32700	FBgn0267253
		CG13096	FBgn0032050
		Cpr11B	FBgn0030398
		hbs	FBgn0029082
		Mco1	FBgn0032116
		sm	FBgn0003435
		foxo	FBgn0038197
		CG13293	FBgn0035677
		Sox15	FBgn0005613
		futsch	FBgn0259108
		CG8545	FBgn0033741
		brp	FBgn0259246
		NaCP60E	FBgn0085434
		CG17816	FBgn0037525
		wry	FBgn0051665
		btsz	FBgn0266756
		norpA	FBgn0262738
		Galphaq	FBgn0004435
		Syn	FBgn0004575
		chrb	FBgn0036165
		Ca-alpha1D	FBgn0001991
		cmpy	FBgn0037015
		kek2	FBgn0015400
		CG43066	FBgn0262476
		CG44422	FBgn0265595
		Adar	FBgn0026086
		Pex3	FBgn0036484
		ltl	FBgn0268063
		Socs36E	FBgn0041184
		CG14636	FBgn0037217
		Pabp2	FBgn0005648
		CG34354	FBgn0085383
		dpr13	FBgn0034286
		CG30026	FBgn0050026
		cac	FBgn0263111
		CG9813	FBgn0038143
		rdo	FBgn0243486
		sn	FBgn0003447
		CG6051	FBgn0039492
		Mhcl	FBgn0026059
		GluClalpha	FBgn0024963
		ct	FBgn0004198
		bi	FBgn0000179
		CG10362	FBgn0030358
		sif	FBgn0085447
		Evi5	FBgn0262740
		Syx13	FBgn0036341
		CG42450	FBgn0259927
		Mp	FBgn0260660
		Syx1A	FBgn0013343
		nrv3	FBgn0032946
		beat-Vc	FBgn0038084
		Ten-a	FBgn0267001
		NHP2	FBgn0029148
		Ank2	FBgn0261788
		Frq1	FBgn0030897
		Pka-C1	FBgn0000273
		CG14408	FBgn0030581
		ctp	FBgn0011760
		TwdlT	FBgn0029170
		edl	FBgn0023214
		nSyb	FBgn0013342
		Zasp66	FBgn0035917
		bw	FBgn0000241
		DopEcR	FBgn0035538
		Eip78C	FBgn0004865
		Scp1	FBgn0020908
		CG32137	FBgn0052137
		Pvf1	FBgn0030964
		Atx2	FBgn0041188
		CG6123	FBgn0030913
		CG42795	FBgn0261928
		Vha68-1	FBgn0265262
		CG32816	FBgn0052816
		dsx	FBgn0000504
		Rab3-GEF	FBgn0030613
		jv	FBgn0263973
		pyr	FBgn0033649
		CG8861	FBgn0037676
		mura	FBgn0037705
		CG40160	FBgn0058160
		Rdl	FBgn0004244
		CG9837	FBgn0037635
		rad	FBgn0265597
		Lsd-2	FBgn0030608
		CG6329	FBgn0033872
		CG42342	FBgn0259244
		Sec63	FBgn0035771
		Ca-alpha1T	FBgn0264386
		cact	FBgn0000250
		CG1461	FBgn0030558
		CG9003	FBgn0033639
		Mmp1	FBgn0035049
		Sk1	FBgn0030300
		orb2	FBgn0264307
		CG9686	FBgn0030158
		CG9297	FBgn0038181
		rdgB	FBgn0003218
		dally	FBgn0263930
		Kif3C	FBgn0039925
		Ric	FBgn0265605
		qkr54B	FBgn0022987
		eys	FBgn0031414
		Lar	FBgn0000464
		Maf1	FBgn0267861
		CG17684	FBgn0263780
		nAChRalpha6	FBgn0032151
		CG43778	FBgn0264308
		unc-104	FBgn0267002
		shakB	FBgn0085387
		CG6040	FBgn0038679
		CG32017	FBgn0052017
		CG1468	FBgn0030157
		Syn2	FBgn0034135
		CG42319	FBgn0259219
		CG5966	FBgn0029831
		CaBP1	FBgn0025678
		nAChRbeta1	FBgn0000038
		CG40470	FBgn0058470
		CG13280	FBgn0032609
		CG34357	FBgn0085386
		Skeletor	FBgn0262717
		CG6767	FBgn0036030
		Apoltp	FBgn0032136
		CG1572	FBgn0030309
		Lk6	FBgn0017581
		cnc	FBgn0262975
		tok	FBgn0004885
		Con	FBgn0005775
		spri	FBgn0085443
		Nckx30C	FBgn0028704
		FER	FBgn0000723
		CG43867	FBgn0264449
		CG33120	FBgn0053120
		betaTub60D	FBgn0003888
		Liprin-gamma	FBgn0034720
		Rab3	FBgn0005586
		nAChRalpha7	FBgn0086778
		bol	FBgn0011206
		Cda5	FBgn0051973
		Ggamma30A	FBgn0267252
		tau	FBgn0266579
		dia	FBgn0011202
		CG45263	FBgn0266801
		CG32850	FBgn0052850
		RhoGAPp190	FBgn0026375
		CG31760	FBgn0051760
		stv	FBgn0086708
		Sap47	FBgn0013334
		CG30419	FBgn0050419
		CG34370	FBgn0085399
		Ance-3	FBgn0032536
		CG17278	FBgn0046763
		Ets98B	FBgn0005659
		Epac	FBgn0085421
		l(1)G0320	FBgn0028327
		klg	FBgn0017590
		nmo	FBgn0011817
		ru	FBgn0003295
		fne	FBgn0086675
		Tob	FBgn0028397
		CG9759	FBgn0038160
		nAChRalpha4	FBgn0266347
		Cam	FBgn0000253
		CG17574	FBgn0033777
		CG16779	FBgn0037698
		drd	FBgn0260006
		FoxP	FBgn0262477
		CG42346	FBgn0259677
		Map205	FBgn0002645
		orb	FBgn0004882
		unc79	FBgn0038693
		Tm2	FBgn0004117
		Tim8	FBgn0027359
		CG31817	FBgn0028899
		Hs3st-A	FBgn0053147
		CG15894	FBgn0029864
		lqf	FBgn0028582
		CG11537	FBgn0035400
		PVRAP	FBgn0052406
		tutl	FBgn0010473
		rdgA	FBgn0261549
		Rbp	FBgn0262483
		Actbeta	FBgn0024913
		CG5953	FBgn0032587
		Pde6	FBgn0038237
		Syt4	FBgn0028400
		CG6912	FBgn0038290
		osp	FBgn0003016
		lap	FBgn0086372
1.5 FC chip FOXO-RNAseq	245	dnc
		Nos
		cic
		axo
		e(r)
		CG34054
		CG34126
		CG18178
		polo
		CG42492
		Eip63E
		CadN2
		tinc
		slo
		CG7044
		CG12375
		jvl
		Dop1R1
		sd
		GstE11
		Sesn
		htt
		CG13739
		CecC
		GalNAc-T1
		hec
		Gasp
		crb
		Nep1
		Papss
		CG42788
		CG8405
		CG7059
		Cyp28d2
		LanB2
		mub
		Ssdp
		CG42392
		nej
		CG32549
		hiw
		Dscam2
		Su(z)2
		Crg-1
		atms
		rl
		CG34371
		DnaJ-1
		CG3348
		HmgZ
		oys
		dpr9
		brat
		Rgk1
		CG31122
		ogre
		CG41378
		CG14441
		HIP-R
		tyn
		hdly
		osa
		CG15186
		CG15247
		CG42541
		CG34114
		CG34109
		CG4096
		disco
		CG14509
		scrib
		CG32590
		jim
		fu2
		ftz-f1
		CG14400
		CG42238
		CG7484
		CG12075
		Psf3
		CG6700
		pros
		nocte
		CG32000
		ds
		CG9413
		Pde9
		CG10011
		fok
		mdy
		uif
		CG8176
		CG32425
		SPR
		CG42613
		CG13024
		CG43902
		Dat
		Art1
		CG14445
		bnl
		eas
		Nop60B
		Dyrk3
		rin
		Pex1
		ZnT77C
		CenG1A
		RpS2
		CG1542
		Abl
		unc-13-4A
		tweek
		Atg17
		cwo
		Cpsf100
		CG12717
		dock
		CG12428
		CG10384
		Vmat
		Appl
		pk
		CG5645
		Ent1
		CG6118
		Dscam1
		smp-30
		CG11873
		mon2
		larp
		cindr
		heph
		olf413
		scyl
		CG13606
		sda
		siz
		CG42329
		trol
		Cyp309a2
		CG3764
		Yeti
		GstZ2
		cue
		Jheh3
		Cyp4e3
		bys
		RecQ5
		fng
		dlp
		Pka-R2
		CG4911
		Duox
		CG14516
		CG31663
		ImpE1
		scrt
		CG7367
		CG2121
		CG10936
		Acox57D-d
		CG33143
		qin
		Sytbeta
		sky
		Pdcd4
		Mob2
		hoip
		CG43729
		CG6125
		sima
		aay
		Cngl
		CG8003
		CG12512
		Ace
		CG9400
		CG8312
		aralar1
		CG30116
		glob1
		CoRest
		CG31510
		Cat
		obst-A
		AGO3
		Spn
		Trf2
		cpo
		AMPdeam
		CG10185
		zip
		C3G
		CG5065
		dj-1beta
		Pvf2
		elav
		CG10924
		sdt
		gukh
		Scgdelta
		CrebA
		stau
		CG31814
		eIF4G2
		Baldspot
		SP2353
		toc
		Tango13
		wb
		Rbcn-3A
		CG32698
		Ac13E
		CG9676
		CG7231
		CG2918
		Cyp28d1
		beat-IV
		ImpL2
		RapGAP1
		RpL13A
		zormin
		CG8051
		CG32066
		CG42240
		Ubi-p5E
		Clk
		Tbh
		Bsg
		jeb
		CG7378
		Ugt86Dd
		ppl
		zyd
		CG5867
		ph-p
		Ilp6
		Aldh
		Mical
		CG13605
		CASK
		CG15717
		Prm
		nAChRalpha5
1.5 FC chip aging_head_shanghai	528	CG12991
		lz
		CG42324
		corn
		sv
		CG7839
		CG7564
		CG1129
		tnc
		bif
		Usp2
		Gnf1
		shf
		Unc-76
		mgl
		mmd
		Cyp6v1
		TrissinR
		CG5059
		Myo81F
		CG15201
		Glut1
		fru
		CG17716
		jbug
		Gdh
		puc
		fj
		CG3328
		Strn-Mlck
		dao
		Hk
		14-3-3epsilon
		CG12024
		euc
		RhoGDI
		BicD
		chn
		ND-39
		ytr
		beat-Ib
		chinmo
		Nna1
		lilli
		CG31475
		CG42268
		Hmx
		ben
		CG3168
		TM9SF4
		l(1)G0196
		alpha-Man-IIb
		kay
		Spn47C
		dos
		Nlg4
		Pur-alpha
		kdn
		kirre
		Timp
		mtd
		nrm
		Neto
		bbg
		CG15209
		bur
		Aatf
		nAChRalpha2
		sno
		CG4678
		Zasp52
		AstC-R2
		rho
		CG11294
		CG1316
		Mi-2
		CG17493
		upd3
		SelR
		AcCoAS
		CG10508
		CtsB1
		14-3-3zeta
		DIP-beta
		cype
		Hs3st-B
		RSG7
		CG6983
		ths
		vir-1
		PRAS40
		Esyt2
		VAChT
		sgg
		Mef2
		pAbp
		CG32432
		Pkc98E
		CG6847
		CG17211
		CG44774
		Teh3
		CG5890
		CG34353
		pum
		CG14669
		CG18304
		Proc
		RpL37a
		MRP
		CG14431
		CG8032
		CG13928
		aux
		eag
		Doa
		Cow
		Hsc70-3
		flw
		Kdm2
		CG43102
		CG45049
		drl
		be
		nwk
		dysc
		rdgC
		Nlg3
		sqz
		rdx
		stj
		ome
		CG42340
		CG10939
		bru1
		Thd1
		cno
		CG9005
		CG15312
		capu
		haf
		Pkc53E
		sqa
		mlt
		dlg1
		CG43340
		CG7720
		beat-IIa
		Tm1
		CG32809
		CG15822
		dgt5
		Hs6st
		CG31145
		DOR
		Shaw
		Shawl
		Tango4
		CG8072
		CG44153
		yuri
		CG8740
		Nlg2
		CG1677
		Atpalpha
		mam
		CG42540
		dpr15
		msi
		CG12541
		Dd
		spok
		sens-2
		ATPsynD
		Ktl
		CG10947
		CG43736
		CG8785
		shep
		g
		CG42237
		jef
		beat-IIIc
		Zip89B
		Tsp39D
		SCCRO4
		CG15771
		CG3556
		Cpr50Cb
		BubR1
		Nc73EF
		Tsp97E
		CG9628
		sff
		dpr10
		CG44325
		dnr1
		Tomosyn
		pyd
		vib
		CG15365
		CG2186
		CG30197
		CG10082
		CG7900
		BCL7-like
		Rgk3
		inaF-C
		CG7841
		Rbp6
		Dfd
		CG31115
		bru2
		up
		CG32085
		CG7990
		Vha44
		HmgD
		Tab2
		MESK2
		goe
		SK
		CG34401
		bdl
		ps
		Frq2
		cpx
		CG7632
		UbcE2H
		unc-119
		CG34431
		5-HT1A
		Dhit
		FoxK
		CkIalpha
		RhoGAP18B
		Syt1
		Lam
		Tollo
		CG16791
		Mf
		CG1578
		SP1173
		CG32694
		Snap25
		Neb-cGP
		beat-Ic
		NetA
		CG32521
		Bili
		glec
		CG14984
		CG43861
		vsg
		aPKC
		HIP
		dtn
		CG31637
		NT1
		pan
		CBP
		Sema1b
		CG17698
		CG43219
		Efa6
		Smyd4-3
		CG15270
		CG13185
		CG10077
		Lsp1alpha
		Shab
		sNPF
		Egfr
		Krn
		Ets65A
		CG44098
		srp
		Ca-beta
		CG34393
		CG32373
		Hr3
		Syn1
		Myc
		Caper
		RhoGAP15B
		ssp3
		Dad
		l(2)01289
		DIP-gamma
		CG34461
		mew
		CG17121
		Cpr73D
		NetB
		Hmu
		ckd
		mspo
		CG32669
		teq
		EcR
		inaE
		Dok
		Myd88
		CG12605
		arg
		CG12054
		plh
		Rbp1-like
		CG11353
		Src64B
		l(3)72Dr
		PMCA
		ttv
		Drep2
		Pkcdelta
		CG5292
		CG5381
		ko
		ClC-a
		CG45002
		CG11486
		Mur2B
		CG33158
		sls
		Cadps
		Nrx-1
		grk
		Cwc25
		Act5C
		Arl6IP1
		CG32052
		Muc14A
		qless
		for
		Pax
		CG4238
		mei-W68
		Nhe2
		CG6966
		app
		Mbs
		Sh
		igl
		Mrp4
		CG32121
		Shal
		CG5800
		Tom40
		Ubc6
		CG8188
		CG4502
		arm
		ncm
		Hr78
		CG5554
		CG6337
		CG15628
		CG14535
		mEFG1
		CG9514
		CG6330
		CG42266
		CG9782
		Mid1
		Mapmodulin
		CG9650
		Teh2
		Mhc
		fus
		Pdfr
		CG5033
		CG30460
		gus
		Amph
		pHCl-1
		beat-VI
		CG15020
		SPoCk
		CG33234
		alpha-Man-Ia
		CG5004
		CG1358
		hppy
		CG10019
		Ndae1
		CG30089
		eIF4EHP
		mAChR-B
		CG10512
		tup
		gish
		CanA-14F
		CG1636
		ChAT
		CG13506
		GlyP
		CG13315
		bves
		msn
		mwh
		RpL13
		CG8034
		ari-1
		Pli
		DAT
		CG33474
		CG6675
		sesB
		dpr1
		AP-1sigma
		nAChRalpha3
		CG40198
		CG7255
		mim
		Idgf4
		tipE
		acj6
		raw
		CG4612
		plum
		rut
		Obp44a
		VhaSFD
		tmod
		dpr8
		mbl
		Tgi
		spas
		sano
		2020-09-04
		RYa-R
		Octbeta1R
		Reph
		vig
		CG9072
		CG33639
		CG3262
		CG16704
		sut1
		ed
		CG34025
		GstT4
		qm
		fred
		nolo
		Xrp1
		Sox21b
		Vap33
		CG42322
		Hdc
		CG7639
		comt
		Proc-R
		su(w[a])
		CG7381
		Pvf3
		CG11825
		Bx
		dpr14
		Camta
		Prosalpha3
		gprs
		CG43795
		CG10737
		robo1
		CG12065
		l(2)41Ab
		CG32547
		CG17715
		CG42784
		bocks
		sev
		CG4829
		CG18596
		Atet
		CG32206
		hb
		shn
		oaf
		dati
		slgA
		Fip1
		Trim9
		CG43707
		qkr58E-1
		tacc
		Pka-C3
		cib
		Sxl
		CadN
		CG13272
		pigs
		jdp
		Cbp53E
		tn
		CG33298
		dpr21
		Sirt6
		bmm
		chic
		CanA1
		RhoGAP100F
		bun
		Rim
		Rho1
		CG11638
		Task6
		dpr6
		CG12994
		CG33090
		cora
		erm
		GABA-B-R1
		dpr11
		qvr
		Dop2R
		Eip74EF
		CG42258
		CG13954
		hang
		CG30428
		2mit
		CG30015
		CG10804
		Galphao
		cv-2
		CG17321
		MESR3
FOXO-RNAseq aging_head_shanghai	439	PGRP-SA
		CG2258
		CG8066
		Eip55E
		p120ctn
		CG3700
		Mvl
		CG31999
		Dtg
		CG1998
		Dgkepsilon
		Irp-1B
		CG10638
		Faa
		Dhc98D
		CG14411
		Nop56
		CG4269
		CG1671
		loco
		SsRbeta
		CG31706
		Srp68
		ZnT86D
		srl
		CG9119
		CG10237
		CG17544
		CG6084
		Nmd3
		Phk-3
		l(2)k09913
		GlyS
		CG18343
		CG3505
		Cyp4s3
		CG1979
		CG13409
		spz
		TM4SF
		CG3301
		CG10337
		bond
		CG5590
		CG5321
		Tig
		CG30054
		Spn55B
		CG5027
		NAAT1
		CG8745
		CG10073
		CG43799
		Klp64D
		CG31549
		cni
		CG8036
		CG3386
		CG9689
		RpLP0-like
		Prosbeta4
		CG8249
		atk
		Mcm2
		Myo61F
		asrij
		CG9452
		CG9717
		Mys45A
		Gadd45
		Cyp4d21
		Lis-1
		su(r)
		Tudor-SN
		hoe2
		Lsd-1
		Obp83ef
		CG9701
		CG18815
		CG7530
		bsk
		PI4KIIIalpha
		CG32225
		CG7299
		CG32695
		CG10341
		CG4408
		Cpr49Ag
		CG12531
		Tsf3
		meigo
		PGRP-LB
		stumps
		Ets21C
		gammaSnap1
		lama
		CG3036
		CG34404
		Ent3
		Tapdelta
		CG13995
		TotM
		CG13360
		Reg-2
		CG13965
		IM4
		CG4797
		mav
		CG30094
		Adk1
		CG9519
		Mtp
		Mip
		CG3534
		CG9512
		CG31704
		CG18302
		CG31751
		GstE1
		Cyp4p2
		Scp2
		CG5955
		CG5023
		IM14
		CG5002
		RpL4
		RpS19a
		pr
		CG31030
		CG7692
		Df31
		CG11899
		Ndg
		CG11842
		se
		MFS3
		CG10126
		Ipp
		Zir
		Obp83a
		Crk
		RpL7A
		RpS30
		phm
		Nmda1
		CG11686
		P58IPK
		Fie
		Spat
		CG10462
		cdm
		Fkbp14
		Act87E
		Ranbp9
		unc80
		Tsp42Ed
		REG
		Ude
		CG9279
		Swim
		CG16965
		CG4587
		mGluR
		Cpn
		CG3823
		RpLP1
		Spp
		Ggt-1
		yellow-f
		RpII140
		CG42709
		Obp83cd
		Pis
		TRAM
		CG30046
		mthl4
		Sp7
		fwe
		CG42331
		Egm
		CG1703
		Gtp-bp
		CG2993
		CG10799
		RpL35A
		Hsp26
		Mec2
		Ddc
		CG14419
		CG10463
		dl
		CG8501
		hgo
		CG4267
		CG11920
		Rrp4
		chp
		Idgf1
		twr
		CG7781
		CG1092
		CG6910
		CG5895
		CG11050
		CG31199
		Tsp42El
		CG13097
		CG6765
		AP-2mu
		Pu
		CG34136
		Fib
		P5CDh1
		CG17193
		7B2
		CG3397
		CG6293
		Rh3
		yellow-h
		Gad1
		CG10576
		128up
		Dh44
		Cdk5
		CG31272
		RpA-70
		CG3420
		Cyp6t3
		SH3PX1
		Nopp140
		Cyp6d5
		CG12239
		CG17646
		CG12567
		CG8412
		Pdf
		CG30033
		CG12769
		CG44008
		GstD9
		Spn88Ea
		Syngr
		Ns1
		CG34437
		spict
		AstC
		AQP
		Ac3
		CG31808
		CG31469
		CG14906
		CG11893
		Nha2
		Sec61beta
		CG13071
		CG11417
		CG6357
		SrpRbeta
		CG33229
		t
		CG9444
		CG15096
		pst
		onecut
		wtrw
		CG16713
		CG9691
		Grasp65
		MFS16
		RpL23
		mdlc
		grass
		Zw
		CG10383
		CG15760
		CG5080
		nop5
		vig2
		Fcp1
		Pxn
		CG16743
		Uev1A
		CG12112
		CG34165
		Ndc1
		ry
		CG10680
		CG1090
		VGlut
		Eaat2
		Efhc1.2
		Ilp3
		CG5114
		Def
		CG15445
		CG42807
		CG13248
		CG3609
		Hug
		CG32581
		CG5854
		prom
		CG7997
		CG4461
		CG5346
		CG10553
		Alr
		rec
		CG6287
		CG10444
		CG42808
		CG9436
		Cyp6a13
		cathD
		Rel
		Ppn
		yin
		CG13670
		CG14907
		CG10702
		mthl2
		CG13067
		isoQC
		Jhe
		Dh31
		SamDC
		CG11951
		CG7829
		CG14989
		CG9427
		miple2
		Asator
		Hmgs
		CG12338
		psh
		CG17271
		CG9631
		CG8414
		CG4927
		Srp72
		Men-b
		cyr
		CG13375
		eIF6
		CG8939
		Sp212
		l(3)07882
		GstS1
		CG11841
		yip2
		boss
		CG14805
		nrv2
		CG15706
		fbp
		Ddr
		Rh50
		CG9416
		RhoL
		lsn
		CG15282
		CG15347
		CG13284
		Prat
		Snx6
		Sec61alpha
		CG4360
		CG1909
		CG16926
		Skp2
		CG5909
		CG4199
		CG3078
		Obp56d
		edin
		RpS16
		Kal1
		CG7695
		Cyp4aa1
		CG11034
		CG4757
		Cad99C
		CG31156
		retm
		CG17378
		Dbp73D
		CG42269
		CG43373
		CG3308
		nec
		CG14274
		CG31445
		RpL30
		CG9170
		c11.1
		sel
		dpr7
		CG14141
		CG31345
		CG42336
		CG13793
		frtz
		26-29-p
		Pgd
		CG15673
		laza
		Cpr49Ae
		Mtpalpha
		Gli
		CG6512
		CG31313
		CG11741
		CG18600
		dome
		TpnC41C
		CG2680
		CG4476
		GstE9
		Eaf6
		CG33460
		Crz
		CG2233
		CG3246
		CG10184
		Mlf
		CG17364
		CG16758
		NimC1
		Pino
		ALiX
		CG17572
		CG4901
		Spn42Dd
		su(Hw)
		inaC
		eco
		CG4250
		CG8012
		h
1.5 FC chip	1613	CG42674
		Vps28
		tou
		CG1924
		Obp51a
		CG34449
		numb
		Idgf6
		His1:CG33852
		His2A:CG33865
		ppk23
		Drak
		dpr2
		CG6959
		BG642163
		GluRIB
		Hers
		AdamTS-A
		CG13251
		pdm3
		CG9899
		RhoGEF64C
		CG17003
		CG11566
		CG31108
		His2B:CG33868
		REPTOR
		Dscam4
		CG7094
		CG2528
		Fas2
		tna
		Rrp47
		CG32161
		CG14006
		CG42778
		CG13674
		vn
		dj
		p
		CG13616
		CG1888
		CG45062
		Pif1B
		Dlic
		RanBPM
		CG2556
		polyph
		CG16717
		Blimp-1
		CG11134
		cv-c
		Sox102F
		CG17075
		boi
		inaF-B
		eg
		CtBP
		djl
		zld
		eIF5B
		fest
		His2A:CG33853
		Pxd
		CG34002
		His2A:CG33844
		ens
		CG34301
		caps
		CG43231
		Ran
		mfr
		beat-Ia
		CG10465
		CG31191
		Cp18
		CG7362
		wde
		CG2861
		CG13989
		Tmc
		Upf2
		obst-E
		nw
		Obp56i
		S6kII
		CG45093
		CG13622
		CCHa1-R
		Sgs1
		Mkk4
		CG32795
		Eip75B
		CG5225
		Pkn
		CG4768
		CG13722
		CG9568
		Asph
		His2A:CG31618
		CG1988
		Ccm3
		Rdh
		CG8550
		CG6398
		hts
		CG42402
		CG4835
		l(3)neo38
		rb
		Fmr1
		CG4372
		Glycogenin
		CG41284
		KP78a
		CG7512
		CG4631
		inv
		esc
		Flo2
		Pde11
		CG4704
		CG43246
		timeout
		sona
		chas
		CG43689
		CG6026
		CG12115
		CG14949
		bon
		sala
		dany
		slv
		lobo
		CG32568
		Srp19
		CG15773
		CG13366
		BTBD9
		Nup153
		fzy
		lola
		ADD1
		sgl
		fz
		CG8677
		Glut4EF
		jumu
		hoe1
		CG9380
		CG12576
		His2B:CG33874
		Cdep
		nerfin-1
		skd
		CG5715
		prage
		Muc30E
		CG32369
		B-H2
		CG15211
		N
		dikar
		CG14073
		sick
		CG32645
		CG11816
		ATP8B
		Rap1
		His3.3B
		CG11319
		Taf12
		CG13085
		CG31949
		CG15252
		Rox8
		CG42750
		E(spl)m6-BFM
		Gprk2
		CG1640
		MAPk-Ak2
		CG14257
		CG7246
		CG43178
		CG43396
		Patronin
		CG4622
		CG33920
		Ubc4
		CG15563
		SNF4Agamma
		dve
		Phf7
		lbk
		CG45490
		mnb
		CG43675
		Atg5
		CG43230
		br
		CG1402
		stnA
		CG32103
		CG33453
		Plc21C
		CG13675
		tai
		mab-21
		Gr28b
		RhoGAP71E
		CG7879
		Fas1
		pico
		CG15765
		His2B:CG33872
		sdk
		tbrd-2
		CG12729
		Pgk
		CG34113
		simj
		mle
		uex
		CG6191
		Ubr1
		PAPLA1
		CG43333
		CG15549
		Ir93a
		udd
		CG18545
		CG11791
		CG33225
		CG9826
		CG12288
		Claspin
		Pig1
		CG4712
		Best1
		CG7568
		LRP1
		CG32767
		sw
		Cad87A
		LRR
		Oscillin
		Sh3beta
		pnt
		His2A:CG33835
		CG32591
		pdm2
		CG10793
		CG17568
		Oatp30B
		Drip
		CCAP-R
		CG34106
		hbn
		Gr93b
		Slik
		His2A:CG33847
		Slob
		DIP2
		CG44102
		CG15561
		CG8611
		gro
		CG13603
		CG15040
		CG46308
		Cka
		Ptp4E
		SkpE
		Raf
		Dop1R2
		bma
		CG43155
		bab1
		CG32507
		vas
		Rbp1
		Ntf-2r
		CG44838
		LpR2
		Hipk
		Ankle2
		mrj
		Gsc
		CG33946
		eIF4E7
		CG1632
		dan
		Socs16D
		tilB
		Ir87a
		CG15140
		Piezo
		px
		comm
		tws
		CG32814
		inaF-A
		CG32647
		CG15449
		Smr
		Amun
		His1:CG33843
		His2A:CG33862
		CG3408
		CG17514
		CG30105
		CG46319
		CG33668
		S6k
		CG43077
		CG12721
		CG14143
		csw
		CG31816
		Tpr2
		CG42852
		l(1)sc
		MFS10
		slpr
		CG13398
		Kdm4B
		Tl
		CG9945
		omd
		Gs2
		FMRFaR
		mts
		Cpr11A
		His2B:CG17949
		X11Lbeta
		CG4991
		CG5267
		gpp
		CG15725
		Diedel3
		CG30497
		CG13723
		Vml
		Tor
		CG5348
		CG10950
		CG46311
		CG42699
		MFS17
		Sdc
		Mlc1
		YT521-B
		B4
		CG3097
		Exo84
		Zcchc7
		KP78b
		lov
		CG5104
		beat-IIIa
		Lim3
		CG8468
		babo
		kek1
		Afti
		Ars2
		if
		CG42393
		CG32486
		CG32512
		Muc12Ea
		CG15450
		Gbeta13F
		RhoGAP19D
		CG4998
		Gfrl
		par-1
		CG42855
		His1:CG33858
		CG11180
		CG33700
		Jupiter
		CG43397
		GluRIA
		AP-1gamma
		vg
		CG31678
		Dg
		pcs
		CG15005
		ttk
		Cht10
		CG32107
		luna
		sstn
		Dl
		CG31635
		CG12607
		HLH3B
		His2A:CG33823
		CG31262
		ATPsynCF6L
		Xpc
		CG13784
		Mrtf
		kst
		trx
		Antp
		Svil
		CG8004
		CG15249
		inaF-D
		sca
		CG13323
		lawc
		Mmp2
		CG30334
		CG34383
		CG46244
		CG2104
		CG3638
		CG9425
		Imp
		CG2444
		CG2224
		CG31176
		ppk17
		Gyc76C
		CG34450
		CG31687
		CG12692
		ft
		Cap-G
		hwt
		CG43759
		wts
		His1:CG33846
		eIF4E1
		bai
		G9a
		CG4839
		Osi7
		CG3407
		osk
		Mes4
		CG10324
		CG7985
		hdc
		Spf45
		IRSp53
		CG8944
		CG4374
		His1:CG33840
		TBC1D5
		bab2
		CG32633
		CG18208
		CG14190
		CG8870
		Ptp10D
		da
		CG5808
		His2B:CG33902
		HP5
		His1:CG33822
		Dbp80
		Teh1
		Obp22a
		CG6364
		CG11815
		CG32450
		CG43880
		CG34342
		CAP
		CG34376
		TrpA1
		fs(1)h
		CG42260
		Rbm13
		CG44569
		CG15023
		Rhau
		TAF1C-like
		Rpb12
		CG9821
		tow
		lin-28
		ZnT35C
		Thor
		CG31710
		Iyd
		knon
		UQCR-11L
		EMRE
		wap
		Grip91
		CG43182
		betaTry
		wake
		Atf3
		stg1
		kek3
		CG6254
		Rab23
		DCX-EMAP
		CG42339
		CG17717
		alphaTub85E
		l(1)10Bb
		rg
		CG40178
		CG9522
		CG44439
		CG12725
		AstA
		CG3902
		lig
		Ncc69
		CG17154
		CG40006
		CG10694
		Nadsyn
		His1:CG33861
		unk
		CG14438
		dysf
		CG32727
		Hr38
		CG5756
		SMSr
		CG45064
		Mitf
		Tmhs
		CG5379
		CG30025
		T48
		CG14693
		apt
		CG14764
		mahe
		Tie
		CG10920
		mol
		CG43171
		Rpn13R
		gammaTry
		TpnC73F
		wupA
		CG3909
		CG2540
		stx
		CG45080
		CrebB
		CG8668
		Hil
		CG34150
		CG15919
		Tet
		CG6300
		CG31785
		CG33267
		Pc
		Samuel
		CG32572
		CG11030
		CG15468
		His1:CG33816
		CG17637
		Cp15
		Ask1
		sit
		spoon
		RpL17
		Gyf
		CG34355
		His2B:CG33888
		ara
		His2B:CG33900
[truncated: 3,597 more rows]

## Sheet: DAVID (207)
David MF
Category	Term	Count	%	P-Value	Fold Enrichment	Benjamini	FDR
GOTERM_MF_DIRECT	acetylcholine-activated cation-selective channel activity	5	2.4	1.4e-05	29.9	0.0032	0.018
GOTERM_MF_DIRECT	calcium ion binding	13	6.3	0.00019	3.7	0.021	0.24
GOTERM_MF_DIRECT	GTPase activator activity	7	3.4	0.0032	4.8	0.22	4
GOTERM_MF_DIRECT	diacylglycerol kinase activity	3	1.4	0.0054	25.7	0.27	6.7
GOTERM_MF_DIRECT	mRNA binding	9	4.3	0.0075	3.2	0.29	9.2
GOTERM_MF_DIRECT	SNARE binding	4	1.9	0.014	7.7	0.42	17
GOTERM_MF_DIRECT	clathrin binding	3	1.4	0.019	13.8	0.47	22
GOTERM_MF_DIRECT	signal transducer activity	4	1.9	0.023	6.5	0.49	26
GOTERM_MF_DIRECT	microtubule binding	6	2.9	0.031	3.4	0.56	34
GOTERM_MF_DIRECT	translation activator activity	2	1	0.033	59.9	0.54	35
GOTERM_MF_DIRECT	low voltage-gated calcium channel activity	2	1	0.033	59.9	0.54	35
GOTERM_MF_DIRECT	high voltage-gated calcium channel activity	2	1	0.033	59.9	0.54	35
GOTERM_MF_DIRECT	protein binding	18	8.7	0.039	1.7	0.57	40
GOTERM_MF_DIRECT	box H/ACA snoRNA binding	2	1	0.049	39.9	0.62	47
DAVID BP
Category	Term	Count	%	P-Value	Fold Enrichment	Benjamini	FDR
GOTERM_BP_DIRECT	membrane depolarization during action potential	5	2.4	7.9e-07	53.9	0.00055	0.0012
GOTERM_BP_DIRECT	neurotransmitter secretion	11	5.3	1e-06	8	0.00035	0.0015
GOTERM_BP_DIRECT	synaptic transmission, cholinergic	6	2.9	2.1e-06	25.9	0.0005	0.0032
GOTERM_BP_DIRECT	rhodopsin mediated signaling pathway	5	2.4	3.6e-06	40.4	0.00062	0.0054
GOTERM_BP_DIRECT	phototransduction	8	3.9	1.3e-05	10	0.0019	0.02
GOTERM_BP_DIRECT	sensory perception of sound	8	3.9	3.9e-05	8.5	0.0045	0.058
GOTERM_BP_DIRECT	cytoskeletal matrix organization at active zone	4	1.9	0.00012	37	0.012	0.18
GOTERM_BP_DIRECT	locomotor rhythm	7	3.4	0.00043	7.1	0.037	0.65
GOTERM_BP_DIRECT	ion transport	6	2.9	0.00049	9	0.037	0.73
GOTERM_BP_DIRECT	neuromuscular synaptic transmission	7	3.4	0.00051	6.9	0.035	0.77
GOTERM_BP_DIRECT	chemical synaptic transmission	7	3.4	0.00051	6.9	0.035	0.77
GOTERM_BP_DIRECT	anesthesia-resistant memory	4	1.9	0.00054	23.5	0.033	0.81
GOTERM_BP_DIRECT	microtubule-based process	6	2.9	0.00089	7.9	0.05	1.3
GOTERM_BP_DIRECT	deactivation of rhodopsin mediated signaling	4	1.9	0.0014	17.2	0.073	2.1
GOTERM_BP_DIRECT	calcium ion transport	5	2.4	0.0017	9.5	0.083	2.6
GOTERM_BP_DIRECT	imaginal disc-derived wing morphogenesis	11	5.3	0.0019	3.3	0.084	2.8
GOTERM_BP_DIRECT	adult locomotory behavior	6	2.9	0.0019	6.7	0.08	2.9
GOTERM_BP_DIRECT	olfactory learning	6	2.9	0.0032	6	0.12	4.7
GOTERM_BP_DIRECT	intracellular signal transduction	7	3.4	0.0046	4.5	0.16	6.7
GOTERM_BP_DIRECT	neuromuscular junction development	5	2.4	0.0049	7.2	0.17	7.2
GOTERM_BP_DIRECT	long-term memory	6	2.9	0.0049	5.4	0.16	7.2
GOTERM_BP_DIRECT	vesicle fusion	4	1.9	0.0057	10.8	0.17	8.2
GOTERM_BP_DIRECT	maintenance of presynaptic active zone structure	3	1.4	0.0079	21.6	0.22	11
GOTERM_BP_DIRECT	visual perception	5	2.4	0.011	5.8	0.28	15
GOTERM_BP_DIRECT	signal transduction	8	3.9	0.016	3	0.37	21
GOTERM_BP_DIRECT	response to nicotine	3	1.4	0.016	14.9	0.37	22
GOTERM_BP_DIRECT	regulation of neurotransmitter secretion	3	1.4	0.016	14.9	0.37	22
GOTERM_BP_DIRECT	motor neuron axon guidance	5	2.4	0.019	4.9	0.39	25
GOTERM_BP_DIRECT	calcium-mediated signaling	3	1.4	0.019	13.9	0.39	25
GOTERM_BP_DIRECT	associative learning	3	1.4	0.022	12.9	0.42	28
GOTERM_BP_DIRECT	calcium ion transmembrane transport	3	1.4	0.024	12.1	0.45	31
GOTERM_BP_DIRECT	sensory perception of smell	5	2.4	0.026	4.4	0.45	33
GOTERM_BP_DIRECT	actin filament bundle assembly	3	1.4	0.027	11.4	0.46	34
GOTERM_BP_DIRECT	maturation of LSU-rRNA	3	1.4	0.027	11.4	0.46	34
GOTERM_BP_DIRECT	regulation of bicoid mRNA localization	2	1	0.031	64.7	0.49	37
GOTERM_BP_DIRECT	cellular response to carbon dioxide	2	1	0.031	64.7	0.49	37
GOTERM_BP_DIRECT	negative regulation of cytoplasmic translation	2	1	0.031	64.7	0.49	37
GOTERM_BP_DIRECT	thermotaxis	3	1.4	0.031	10.8	0.48	37
GOTERM_BP_DIRECT	chaeta morphogenesis	4	1.9	0.033	5.6	0.5	40
GOTERM_BP_DIRECT	vesicle-mediated transport	6	2.9	0.038	3.2	0.53	44
GOTERM_BP_DIRECT	sleep	6	2.9	0.04	3.2	0.54	46
GOTERM_BP_DIRECT	synaptic vesicle docking	3	1.4	0.044	8.8	0.57	50
GOTERM_BP_DIRECT	larval behavior	2	1	0.045	43.1	0.57	50
GOTERM_BP_DIRECT	compound eye development	6	2.9	0.046	3.1	0.57	51
GOTERM_BP_DIRECT	imaginal disc-derived wing vein morphogenesis	4	1.9	0.048	4.9	0.57	52
GOTERM_BP_DIRECT	male courtship behavior, veined wing generated song production	3	1.4	0.048	8.4	0.57	52
DAVID KEGG
Category	Term	Count	%	P-Value	Fold Enrichment	Benjamini	FDR
KEGG_PATHWAY	Phototransduction - fly	4	1.9	0.0036	12.2	0.13	3.2
KEGG_PATHWAY	Phosphatidylinositol signaling system	4	1.9	0.022	6.3	0.34	18

## Sheet: String (207)
String MF
#term ID	term description	observed gene count	background gene count	false discovery rate	matching proteins in your network (IDs)	matching proteins in your network (labels)
GO:0005515	protein binding	67	2272	5.88e-06	FBpp0070672,FBpp0073392,FBpp0074411,FBpp0075620,FBpp0076745,FBpp0079448,FBpp0080402,FBpp0080593,FBpp0081097,FBpp0081256,FBpp0081530,FBpp0081603,FBpp0082008,FBpp0082535,FBpp0082555,FBpp0082685,FBpp0083776,FBpp0084568,FBpp0085235,FBpp0085834,FBpp0086227,FBpp0086244,FBpp0086392,FBpp0086545,FBpp0087863,FBpp0088179,FBpp0088260,FBpp0088273,FBpp0088529,FBpp0088727,FBpp0110269,FBpp0111624,FBpp0111983,FBp…	Actbeta,Ank2,Apoltp,Atx2,CG11206,CG14408,CG16779,CG17816,CG31058,CG42795,Cam,Epac,Evi5,FER,Galphaq,Ggamma30A,Kif3C,Lar,Lk6,Lsd-2,Maf1,Map205,Mhcl,PVRAP,Pabp2,Pde6,Pka-C1,Pvf1,Rab3-GEF,RhoGAPp190,Ric,Socs36E,Syn2,Syt4,Syx13,Syx1A,Ten-a,Tm2,Tob,Zasp66,bi,bip2,btsz,cact,cmpy,cnc,ctp,dally,dia,dsx,edl,eys,foxo,futsch,hbs,lap,nSyb,orb,orb2,pyr,sif,sn,spri,stv,tutl,unc-104,wry
GO:0008324	cation transmembrane transporter activity	20	313	2.09e-05	FBpp0072046,FBpp0073155,FBpp0073338,FBpp0079502,FBpp0080010,FBpp0084003,FBpp0084580,FBpp0089047,FBpp0099780,FBpp0111727,FBpp0111866,FBpp0271755,FBpp0289395,FBpp0291049,FBpp0292911,FBpp0293407,FBpp0298326,FBpp0300662,FBpp0301144,FBpp0304106	CG12414,CG43066,CG5646,Ca-alpha1D,Ca-alpha1T,Calx,Ih,NaCP60E,Nckx30C,Nhe3,Tim8,Vha68-1,als,cac,gfA,kcc,nAChRbeta1,na,rdgB,rsn
GO:0022890	inorganic cation transmembrane transporter activity	19	299	3.22e-05	FBpp0072046,FBpp0073155,FBpp0073338,FBpp0079502,FBpp0080010,FBpp0084003,FBpp0089047,FBpp0099780,FBpp0111727,FBpp0111866,FBpp0271755,FBpp0289395,FBpp0291049,FBpp0292911,FBpp0293407,FBpp0298326,FBpp0300662,FBpp0301144,FBpp0304106	CG12414,CG43066,Ca-alpha1D,Ca-alpha1T,Calx,Ih,NaCP60E,Nckx30C,Nhe3,Tim8,Vha68-1,als,cac,gfA,kcc,nAChRbeta1,na,rdgB,rsn
GO:0005261	cation channel activity	12	144	0.00016	FBpp0073155,FBpp0079502,FBpp0084003,FBpp0089047,FBpp0099780,FBpp0111727,FBpp0111866,FBpp0289395,FBpp0291049,FBpp0292911,FBpp0298326,FBpp0300662	CG12414,Ca-alpha1D,Ca-alpha1T,Ih,NaCP60E,Nckx30C,als,cac,gfA,nAChRbeta1,na,rsn
GO:0005488	binding	111	5248	0.00016	FBpp0070618,FBpp0070672,FBpp0072026,FBpp0072177,FBpp0073392,FBpp0073429,FBpp0073725,FBpp0074319,FBpp0074411,FBpp0075620,FBpp0075759,FBpp0076145,FBpp0076745,FBpp0077156,FBpp0077822,FBpp0079306,FBpp0079407,FBpp0079448,FBpp0080010,FBpp0080402,FBpp0080593,FBpp0081097,FBpp0081256,FBpp0081530,FBpp0081596,FBpp0081603,FBpp0082008,FBpp0082535,FBpp0082555,FBpp0082685,FBpp0083776,FBpp0083885,FBpp0084068,FBp…	Actbeta,Adar,Ank2,Apoltp,Atx2,CG10362,CG11206,CG13096,CG14408,CG1461,CG16779,CG17816,CG31058,CG31140,CG32850,CG34354,CG34357,CG40470,CG42683,CG42795,CG6051,CG6767,CG8545,Calx,Cam,Cda5,DopEcR,Eip78C,Epac,Ets98B,Evi5,FER,FoxP,Frq1,Galphaq,Ggamma30A,Kif3C,Lar,Lk6,Lsd-2,Maf1,Map205,Mco1,Mhcl,Mmp1,Mp,NHP2,Nckx30C,PVRAP,Pabp2,Pde6,Pka-C1,Pvf1,Rab3,Rab3-GEF,RhoGAPp190,Ric,Scp1,Socs36E,Sr-CI,Syn,Syn2,Syt…
GO:0015318	inorganic molecular entity transmembrane transporter activity	23	483	0.00016	FBpp0072026,FBpp0072046,FBpp0073155,FBpp0073338,FBpp0079502,FBpp0080010,FBpp0084003,FBpp0084580,FBpp0089047,FBpp0099473,FBpp0099780,FBpp0111727,FBpp0111866,FBpp0271755,FBpp0289395,FBpp0291049,FBpp0292911,FBpp0293407,FBpp0298326,FBpp0300662,FBpp0301144,FBpp0304106,FBpp0305970	CG12414,CG43066,CG5646,Ca-alpha1D,Ca-alpha1T,Calx,GluClalpha,Ih,NaCP60E,Nckx30C,Nhe3,Rdl,Tim8,Vha68-1,als,bw,cac,gfA,kcc,nAChRbeta1,na,rdgB,rsn
GO:0022848	acetylcholine-gated cation-selective channel activity	5	10	0.00016	FBpp0073155,FBpp0079502,FBpp0084003,FBpp0289395,FBpp0291049	CG12414,als,gfA,nAChRbeta1,rsn
GO:0022839	ion gated channel activity	12	150	0.00018	FBpp0073155,FBpp0079502,FBpp0084003,FBpp0089047,FBpp0099473,FBpp0099780,FBpp0111866,FBpp0289395,FBpp0291049,FBpp0298326,FBpp0300662,FBpp0305970	CG12414,Ca-alpha1D,Ca-alpha1T,GluClalpha,Ih,NaCP60E,Rdl,als,cac,gfA,nAChRbeta1,rsn
GO:0015267	channel activity	15	251	0.0003	FBpp0073155,FBpp0079502,FBpp0084003,FBpp0089047,FBpp0099473,FBpp0099780,FBpp0111481,FBpp0111727,FBpp0111866,FBpp0289395,FBpp0291049,FBpp0292911,FBpp0298326,FBpp0300662,FBpp0305970	CG12414,Ca-alpha1D,Ca-alpha1T,GluClalpha,Ih,NaCP60E,Nckx30C,Rdl,als,cac,gfA,nAChRbeta1,na,rsn,shakB
GO:0005231	excitatory extracellular ligand-gated ion channel activity	6	30	0.00036	FBpp0073155,FBpp0079502,FBpp0084003,FBpp0099473,FBpp0289395,FBpp0291049	CG12414,GluClalpha,als,gfA,nAChRbeta1,rsn
GO:0015075	ion transmembrane transporter activity	22	525	0.00048	FBpp0072046,FBpp0073155,FBpp0073338,FBpp0079502,FBpp0080010,FBpp0084003,FBpp0084580,FBpp0089047,FBpp0099473,FBpp0099780,FBpp0111727,FBpp0111866,FBpp0271755,FBpp0289395,FBpp0291049,FBpp0292911,FBpp0293407,FBpp0298326,FBpp0300662,FBpp0301144,FBpp0304106,FBpp0305970	CG12414,CG43066,CG5646,Ca-alpha1D,Ca-alpha1T,Calx,GluClalpha,Ih,NaCP60E,Nckx30C,Nhe3,Rdl,Tim8,Vha68-1,als,cac,gfA,kcc,nAChRbeta1,na,rdgB,rsn
GO:0005216	ion channel activity	14	237	0.00051	FBpp0073155,FBpp0079502,FBpp0084003,FBpp0089047,FBpp0099473,FBpp0099780,FBpp0111727,FBpp0111866,FBpp0289395,FBpp0291049,FBpp0292911,FBpp0298326,FBpp0300662,FBpp0305970	CG12414,Ca-alpha1D,Ca-alpha1T,GluClalpha,Ih,NaCP60E,Nckx30C,Rdl,als,cac,gfA,nAChRbeta1,na,rsn
GO:0005230	extracellular ligand-gated ion channel activity	7	56	0.00083	FBpp0073155,FBpp0079502,FBpp0084003,FBpp0099473,FBpp0289395,FBpp0291049,FBpp0305970	CG12414,GluClalpha,Rdl,als,gfA,nAChRbeta1,rsn
GO:0046873	metal ion transmembrane transporter activity	12	199	0.0014	FBpp0072046,FBpp0073338,FBpp0089047,FBpp0099780,FBpp0111866,FBpp0271755,FBpp0292911,FBpp0293407,FBpp0298326,FBpp0300662,FBpp0301144,FBpp0304106	CG43066,Ca-alpha1D,Ca-alpha1T,Calx,Ih,NaCP60E,Nckx30C,Nhe3,Tim8,cac,kcc,rdgB
GO:0005509	calcium ion binding	12	206	0.0019	FBpp0070618,FBpp0074319,FBpp0084068,FBpp0088727,FBpp0112436,FBpp0112919,FBpp0291978,FBpp0292911,FBpp0293502,FBpp0297567,FBpp0298326,FBpp0301144	CG42683,Calx,Cam,Frq1,Nckx30C,Scp1,btsz,cac,eys,norpA,tok,wry
GO:0008092	cytoskeletal protein binding	15	319	0.0024	FBpp0070672,FBpp0082535,FBpp0082685,FBpp0084568,FBpp0085235,FBpp0086227,FBpp0086244,FBpp0088260,FBpp0088529,FBpp0112115,FBpp0290893,FBpp0292244,FBpp0293502,FBpp0297103,FBpp0300236	Ank2,CG17816,CG31058,Cam,Kif3C,Map205,Mhcl,Syn2,Tm2,Zasp66,ctp,dia,futsch,sn,unc-104
GO:0022824	transmitter-gated ion channel activity	6	48	0.0025	FBpp0073155,FBpp0079502,FBpp0084003,FBpp0289395,FBpp0291049,FBpp0305970	CG12414,Rdl,als,gfA,nAChRbeta1,rsn
GO:0022857	transmembrane transporter activity	24	697	0.0027	FBpp0072026,FBpp0072046,FBpp0073155,FBpp0073338,FBpp0079502,FBpp0080010,FBpp0084003,FBpp0084580,FBpp0089047,FBpp0099473,FBpp0099780,FBpp0111481,FBpp0111727,FBpp0111866,FBpp0271755,FBpp0289395,FBpp0291049,FBpp0292911,FBpp0293407,FBpp0298326,FBpp0300662,FBpp0301144,FBpp0304106,FBpp0305970	CG12414,CG43066,CG5646,Ca-alpha1D,Ca-alpha1T,Calx,GluClalpha,Ih,NaCP60E,Nckx30C,Nhe3,Rdl,Tim8,Vha68-1,als,bw,cac,gfA,kcc,nAChRbeta1,na,rdgB,rsn,shakB
GO:0005215	transporter activity	26	793	0.0028	FBpp0072026,FBpp0072046,FBpp0073155,FBpp0073338,FBpp0079502,FBpp0080010,FBpp0084003,FBpp0084580,FBpp0089047,FBpp0099473,FBpp0099780,FBpp0111481,FBpp0111727,FBpp0111866,FBpp0112045,FBpp0271755,FBpp0289395,FBpp0291049,FBpp0292877,FBpp0292911,FBpp0293407,FBpp0298326,FBpp0300662,FBpp0301144,FBpp0304106,FBpp0305970	Apoltp,CG11537,CG12414,CG43066,CG5646,Ca-alpha1D,Ca-alpha1T,Calx,GluClalpha,Ih,NaCP60E,Nckx30C,Nhe3,Rdl,Tim8,Vha68-1,als,bw,cac,gfA,kcc,nAChRbeta1,na,rdgB,rsn,shakB
GO:0022843	voltage-gated cation channel activity	5	31	0.0028	FBpp0089047,FBpp0099780,FBpp0111866,FBpp0298326,FBpp0300662	Ca-alpha1D,Ca-alpha1T,Ih,NaCP60E,cac
GO:0030594	neurotransmitter receptor activity	7	74	0.0028	FBpp0073155,FBpp0079502,FBpp0084003,FBpp0099542,FBpp0289395,FBpp0291049,FBpp0305970	CG12414,DopEcR,Rdl,als,gfA,nAChRbeta1,rsn
GO:0015085	calcium ion transmembrane transporter activity	6	53	0.0033	FBpp0089047,FBpp0111866,FBpp0292911,FBpp0298326,FBpp0301144,FBpp0304106	Ca-alpha1D,Ca-alpha1T,Calx,Nckx30C,cac,rdgB
GO:0004143	diacylglycerol kinase activity	3	7	0.005	FBpp0073346,FBpp0083885,FBpp0305778	CG31140,Sk1,rdgA
GO:0005245	voltage-gated calcium channel activity	3	7	0.005	FBpp0089047,FBpp0111866,FBpp0298326	Ca-alpha1D,Ca-alpha1T,cac
GO:0000149	SNARE binding	5	48	0.013	FBpp0075620,FBpp0081097,FBpp0292260,FBpp0297567,FBpp0303878	Syt4,Syx13,Syx1A,btsz,nSyb
GO:0003951	NAD+ kinase activity	3	12	0.015	FBpp0073346,FBpp0083885,FBpp0305778	CG31140,Sk1,rdgA
GO:0008332	low voltage-gated calcium channel activity	2	2	0.015	FBpp0111866,FBpp0298326	Ca-alpha1T,cac
GO:0008494	translation activator activity	2	2	0.015	FBpp0303905,FBpp0304242	bol,orb2
GO:0015491	cation:cation antiporter activity	3	12	0.015	FBpp0271755,FBpp0292911,FBpp0301144	Calx,Nckx30C,Nhe3
GO:0008289	lipid binding	8	140	0.0161	FBpp0073429,FBpp0081097,FBpp0081530,FBpp0099542,FBpp0291394,FBpp0297103,FBpp0297567,FBpp0304106	CG10362,DopEcR,FER,Syt4,btsz,dia,lap,rdgB
GO:0005096	GTPase activator activity	6	84	0.0205	FBpp0070618,FBpp0073392,FBpp0291476,FBpp0292634,FBpp0302026,FBpp0305817	CG42450,CG42629,CG42795,Evi5,RhoGAPp190,norpA
GO:0005126	cytokine receptor binding	3	15	0.0205	FBpp0074411,FBpp0080593,FBpp0088273	Actbeta,Pvf1,Socs36E
GO:0008331	high voltage-gated calcium channel activity	2	3	0.0205	FBpp0089047,FBpp0298326	Ca-alpha1D,cac
GO:0005102	signaling receptor binding	10	229	0.0253	FBpp0074411,FBpp0080593,FBpp0081530,FBpp0088273,FBpp0088727,FBpp0111983,FBpp0292877,FBpp0302587,FBpp0305314,FBpp0305817	Actbeta,Apoltp,FER,Galphaq,Pvf1,RhoGAPp190,Socs36E,pyr,spri,wry
GO:0005248	voltage-gated sodium channel activity	2	4	0.0275	FBpp0111866,FBpp0300662	Ca-alpha1T,NaCP60E
GO:0008017	microtubule binding	7	124	0.0276	FBpp0082685,FBpp0084568,FBpp0085235,FBpp0086227,FBpp0088260,FBpp0112115,FBpp0300236	CG17816,CG31058,Kif3C,Map205,Mhcl,futsch,unc-104
GO:0030276	clathrin binding	3	18	0.0291	FBpp0081097,FBpp0291394,FBpp0297567	Syt4,btsz,lap
GO:0005543	phospholipid binding	6	96	0.0324	FBpp0081097,FBpp0081530,FBpp0291394,FBpp0297103,FBpp0297567,FBpp0304106	FER,Syt4,btsz,dia,lap,rdgB
GO:0015081	sodium ion transmembrane transporter activity	6	96	0.0324	FBpp0111866,FBpp0271755,FBpp0292911,FBpp0293407,FBpp0300662,FBpp0301144	CG43066,Ca-alpha1T,Calx,NaCP60E,Nckx30C,Nhe3
GO:0098772	molecular function regulator	16	500	0.0324	FBpp0070618,FBpp0073392,FBpp0074319,FBpp0074411,FBpp0080593,FBpp0088273,FBpp0111624,FBpp0111983,FBpp0291476,FBpp0292634,FBpp0294031,FBpp0298037,FBpp0302026,FBpp0302587,FBpp0302889,FBpp0305817	Actbeta,CG14408,CG42450,CG42629,CG42795,Epac,Evi5,Frq1,Pvf1,Rab3-GEF,RhoGAPp190,Socs36E,norpA,pyr,sif,spri
GO:0008047	enzyme activator activity	7	132	0.0348	FBpp0070618,FBpp0073392,FBpp0074319,FBpp0291476,FBpp0292634,FBpp0302026,FBpp0305817	CG42450,CG42629,CG42795,Evi5,Frq1,RhoGAPp190,norpA
GO:0015077	monovalent inorganic cation transmembrane transporter activity	9	209	0.0373	FBpp0072046,FBpp0080010,FBpp0099780,FBpp0111866,FBpp0271755,FBpp0292911,FBpp0293407,FBpp0300662,FBpp0301144	CG43066,Ca-alpha1T,Calx,Ih,NaCP60E,Nckx30C,Nhe3,Vha68-1,kcc
GO:0005262	calcium channel activity	4	44	0.0396	FBpp0089047,FBpp0111866,FBpp0292911,FBpp0298326	Ca-alpha1D,Ca-alpha1T,Nckx30C,cac
GO:0008083	growth factor activity	3	22	0.0413	FBpp0074411,FBpp0088273,FBpp0111983	Actbeta,Pvf1,pyr
GO:0051020	GTPase binding	8	175	0.0413	FBpp0073392,FBpp0111624,FBpp0292634,FBpp0297103,FBpp0297567,FBpp0298037,FBpp0302587,FBpp0302889	CG42795,Epac,Evi5,Rab3-GEF,btsz,dia,sif,spri
GO:0038023	signaling receptor activity	13	389	0.0449	FBpp0073155,FBpp0079502,FBpp0084003,FBpp0099473,FBpp0099542,FBpp0111481,FBpp0289395,FBpp0290241,FBpp0291049,FBpp0292870,FBpp0297287,FBpp0303681,FBpp0305970	CG12414,CG31760,CG34357,DopEcR,Eip78C,GluClalpha,Lar,Rdl,als,gfA,nAChRbeta1,rsn,shakB
GO:0005484	SNAP receptor activity	3	24	0.0485	FBpp0075620,FBpp0292260,FBpp0303878	Syx13,Syx1A,nSyb
GO:0015368	calcium:cation antiporter activity	2	7	0.0491	FBpp0292911,FBpp0301144	Calx,Nckx30C
String BP
#term ID	term description	observed gene count	background gene count	false discovery rate	matching proteins in your network (IDs)	matching proteins in your network (labels)
GO:0003008	system process	43	722	2.6e-11	FBpp0070618,FBpp0072026,FBpp0072574,FBpp0073155,FBpp0078627,FBpp0079448,FBpp0079502,FBpp0080593,FBpp0081596,FBpp0082535,FBpp0082555,FBpp0082658,FBpp0083730,FBpp0084003,FBpp0088727,FBpp0089047,FBpp0099473,FBpp0099542,FBpp0099902,FBpp0099994,FBpp0111727,FBpp0111866,FBpp0113105,FBpp0289395,FBpp0289452,FBpp0291049,FBpp0291476,FBpp0292244,FBpp0293409,FBpp0293502,FBpp0293597,FBpp0297103,FBpp0298326,FBp…	Ank2,Atx2,CG12414,CG14636,CG42629,Ca-alpha1D,Ca-alpha1T,Calx,Cam,DopEcR,FoxP,Galphaq,GluClalpha,Mp,NaCP60E,Pka-C1,Sap47,Socs36E,Syn,Tm2,Tob,als,brp,bw,cac,ct,dia,dpr13,drd,futsch,gfA,klg,mura,nAChRbeta1,na,norpA,nrv3,orb2,rdgA,rdgB,rsn,ru,wry
GO:0007154	cell communication	63	1505	2.6e-11	FBpp0070618,FBpp0072046,FBpp0073155,FBpp0073429,FBpp0074319,FBpp0074411,FBpp0075620,FBpp0076745,FBpp0079448,FBpp0079502,FBpp0080402,FBpp0080430,FBpp0080593,FBpp0081097,FBpp0081530,FBpp0082658,FBpp0083885,FBpp0084003,FBpp0086392,FBpp0087352,FBpp0088273,FBpp0088727,FBpp0089047,FBpp0089151,FBpp0099473,FBpp0099542,FBpp0099902,FBpp0111481,FBpp0111866,FBpp0111983,FBpp0112019,FBpp0289137,FBpp0289395,FBp…	Actbeta,Ank2,CG10362,CG11206,CG12414,CG14408,CG31140,CG31760,CG34357,CG42450,CG5953,Ca-alpha1D,Ca-alpha1T,Calx,Cam,DopEcR,Eip78C,FER,Frq1,Galphaq,Ggamma30A,GluClalpha,Lar,NaCP60E,PVRAP,Pde6,Pka-C1,Pvf1,Rab3,Rab3-GEF,Rbp,Rdl,RhoGAPp190,Ric,Sap47,Socs36E,Syn,Syt4,Syx13,Syx1A,Ten-a,als,brp,btsz,cac,cact,dally,foxo,gfA,kcc,lap,lqf,nAChRbeta1,nSyb,nmo,norpA,pyr,rdgA,rdgB,rsn,shakB,spri,wry
GO:0023052	signaling	62	1442	2.6e-11	FBpp0070618,FBpp0072046,FBpp0073155,FBpp0073429,FBpp0074319,FBpp0074411,FBpp0075620,FBpp0076745,FBpp0079448,FBpp0079502,FBpp0080402,FBpp0080430,FBpp0080593,FBpp0081097,FBpp0081530,FBpp0082658,FBpp0083885,FBpp0084003,FBpp0086392,FBpp0087352,FBpp0088273,FBpp0088727,FBpp0089047,FBpp0089151,FBpp0099473,FBpp0099542,FBpp0099902,FBpp0111481,FBpp0111866,FBpp0111983,FBpp0289137,FBpp0289395,FBpp0289559,FBp…	Actbeta,Ank2,CG10362,CG12414,CG14408,CG31140,CG31760,CG34357,CG42450,CG5953,Ca-alpha1D,Ca-alpha1T,Calx,Cam,DopEcR,Eip78C,FER,Frq1,Galphaq,Ggamma30A,GluClalpha,Lar,NaCP60E,PVRAP,Pde6,Pka-C1,Pvf1,Rab3,Rab3-GEF,Rbp,Rdl,RhoGAPp190,Ric,Sap47,Socs36E,Syn,Syt4,Syx13,Syx1A,Ten-a,Tob,als,brp,btsz,cac,cact,dally,gfA,kcc,lap,lqf,nAChRbeta1,nSyb,nmo,norpA,pyr,rdgA,rdgB,rsn,shakB,spri,wry
GO:0065007	biological regulation	117	4357	4.42e-11	FBpp0070618,FBpp0070672,FBpp0072574,FBpp0073155,FBpp0073388,FBpp0073392,FBpp0073429,FBpp0074319,FBpp0074411,FBpp0075620,FBpp0075759,FBpp0076745,FBpp0079407,FBpp0079448,FBpp0079502,FBpp0080010,FBpp0080395,FBpp0080402,FBpp0080593,FBpp0081097,FBpp0081256,FBpp0081530,FBpp0081603,FBpp0082008,FBpp0082535,FBpp0082555,FBpp0082658,FBpp0083449,FBpp0083776,FBpp0083885,FBpp0084003,FBpp0084068,FBpp0084568,FBp…	Actbeta,Adar,Ank2,Apoltp,Atx2,CG10362,CG11206,CG12414,CG13293,CG14408,CG1572,CG16779,CG17278,CG17816,CG31058,CG31140,CG31760,CG34357,CG42450,CG42629,CG42795,Ca-alpha1D,Ca-alpha1T,CaBP1,Calx,Cam,DopEcR,Eip78C,Epac,Ets98B,Evi5,FER,FoxP,Frq1,Galphaq,Ggamma30A,GluClalpha,Ih,Lar,Lk6,Lsd-2,Maf1,Mco1,Mmp1,Mp,NaCP60E,Nckx30C,Nhe3,PVRAP,Pabp2,Pde6,Pex3,Pka-C1,Pvf1,Rab3,Rab3-GEF,Rdl,RhoGAPp190,Ric,Sap47,So…
GO:0050789	regulation of biological process	108	3908	1.49e-10	FBpp0070618,FBpp0070672,FBpp0072574,FBpp0073155,FBpp0073388,FBpp0073392,FBpp0073429,FBpp0074319,FBpp0074411,FBpp0075759,FBpp0076745,FBpp0079448,FBpp0079502,FBpp0080010,FBpp0080395,FBpp0080402,FBpp0080593,FBpp0081097,FBpp0081256,FBpp0081530,FBpp0081603,FBpp0082008,FBpp0082535,FBpp0082555,FBpp0082658,FBpp0083449,FBpp0083776,FBpp0083885,FBpp0084003,FBpp0084068,FBpp0084568,FBpp0084594,FBpp0085834,FBp…	Actbeta,Adar,Ank2,Apoltp,Atx2,CG10362,CG11206,CG12414,CG13293,CG14408,CG1572,CG16779,CG17278,CG17816,CG31058,CG31140,CG31760,CG34357,CG42450,CG42629,CG42795,Ca-alpha1D,CaBP1,Calx,Cam,DopEcR,Eip78C,Epac,Ets98B,Evi5,FER,FoxP,Frq1,Galphaq,Ggamma30A,GluClalpha,Ih,Lar,Lk6,Lsd-2,Maf1,Mp,PVRAP,Pabp2,Pde6,Pex3,Pka-C1,Pvf1,Rab3,Rab3-GEF,Rdl,RhoGAPp190,Ric,Sap47,Socs36E,Sox15,Syn2,Syt4,Syx1A,Ten-a,Tm2,Tob,…
GO:0050794	regulation of cellular process	103	3635	1.58e-10	FBpp0070618,FBpp0070672,FBpp0072574,FBpp0073155,FBpp0073388,FBpp0073392,FBpp0073429,FBpp0074319,FBpp0074411,FBpp0075759,FBpp0076745,FBpp0079448,FBpp0079502,FBpp0080010,FBpp0080395,FBpp0080402,FBpp0080593,FBpp0081097,FBpp0081256,FBpp0081530,FBpp0081603,FBpp0082008,FBpp0082535,FBpp0082555,FBpp0082658,FBpp0083449,FBpp0083776,FBpp0083885,FBpp0084003,FBpp0084568,FBpp0084594,FBpp0085834,FBpp0086227,FBp…	Actbeta,Adar,Ank2,Atx2,CG10362,CG11206,CG12414,CG13293,CG14408,CG1572,CG16779,CG17278,CG17816,CG31058,CG31140,CG31760,CG34357,CG42450,CG42629,CG42795,Ca-alpha1D,CaBP1,Calx,Cam,DopEcR,Eip78C,Epac,Ets98B,Evi5,FER,FoxP,Frq1,Galphaq,Ggamma30A,GluClalpha,Ih,Lar,Lk6,Maf1,Mp,PVRAP,Pabp2,Pde6,Pex3,Pka-C1,Pvf1,Rab3,Rab3-GEF,Rdl,RhoGAPp190,Ric,Sap47,Socs36E,Sox15,Syn2,Syt4,Syx1A,Ten-a,Tm2,Tob,Vha68-1,als,b…
GO:0007268	chemical synaptic transmission	23	214	1.86e-10	FBpp0072046,FBpp0073155,FBpp0074319,FBpp0075620,FBpp0079502,FBpp0081097,FBpp0082658,FBpp0084003,FBpp0087352,FBpp0089151,FBpp0099473,FBpp0099902,FBpp0289137,FBpp0289395,FBpp0291049,FBpp0291394,FBpp0292260,FBpp0293366,FBpp0293597,FBpp0297567,FBpp0298037,FBpp0298326,FBpp0303878	CG12414,Frq1,GluClalpha,Rab3,Rab3-GEF,Rbp,Sap47,Syn,Syt4,Syx13,Syx1A,Ten-a,als,brp,btsz,cac,gfA,kcc,lap,lqf,nAChRbeta1,nSyb,rsn
GO:0007610	behavior	35	568	4.08e-10	FBpp0070618,FBpp0072046,FBpp0072177,FBpp0079448,FBpp0080593,FBpp0081256,FBpp0081596,FBpp0082555,FBpp0082658,FBpp0083730,FBpp0086227,FBpp0099542,FBpp0099780,FBpp0099902,FBpp0111481,FBpp0111727,FBpp0290907,FBpp0291049,FBpp0291476,FBpp0292244,FBpp0293409,FBpp0293589,FBpp0293597,FBpp0297664,FBpp0298326,FBpp0300236,FBpp0300329,FBpp0300662,FBpp0300947,FBpp0302594,FBpp0303905,FBpp0304242,FBpp0305314,FBp…	Adar,Ank2,Atx2,CG42629,DopEcR,FoxP,Galphaq,Ih,NaCP60E,Pka-C1,Rdl,Sap47,Socs36E,Syn,Tob,betaTub60D,bol,brp,cac,dsx,fne,foxo,futsch,gfA,kcc,klg,mura,na,norpA,orb2,shakB,sm,tutl,unc-104,unc79
GO:0050877	nervous system process	37	649	7.19e-10	FBpp0070618,FBpp0072026,FBpp0073155,FBpp0078627,FBpp0079448,FBpp0079502,FBpp0080593,FBpp0081596,FBpp0082555,FBpp0082658,FBpp0083730,FBpp0084003,FBpp0099473,FBpp0099542,FBpp0099902,FBpp0111727,FBpp0111866,FBpp0113105,FBpp0289395,FBpp0289452,FBpp0291049,FBpp0291476,FBpp0292244,FBpp0293409,FBpp0293502,FBpp0293597,FBpp0297103,FBpp0298326,FBpp0300236,FBpp0300662,FBpp0301144,FBpp0302594,FBpp0303905,FBp…	Ank2,Atx2,CG12414,CG14636,CG42629,Ca-alpha1T,Calx,Cam,DopEcR,FoxP,Galphaq,GluClalpha,NaCP60E,Pka-C1,Sap47,Socs36E,Syn,Tob,als,brp,bw,cac,ct,dia,dpr13,futsch,gfA,klg,mura,nAChRbeta1,na,norpA,nrv3,orb2,rdgA,rdgB,rsn
GO:0048666	neuron development	34	565	1.38e-09	FBpp0072177,FBpp0075500,FBpp0079448,FBpp0081256,FBpp0081530,FBpp0082555,FBpp0084068,FBpp0084568,FBpp0085834,FBpp0086227,FBpp0086244,FBpp0088273,FBpp0089047,FBpp0112019,FBpp0112919,FBpp0113105,FBpp0271771,FBpp0289137,FBpp0290893,FBpp0292244,FBpp0293502,FBpp0293589,FBpp0297069,FBpp0297671,FBpp0298326,FBpp0300236,FBpp0300947,FBpp0301686,FBpp0301699,FBpp0302587,FBpp0303681,FBpp0305314,FBpp0305668,FBp…	Actbeta,Ank2,Atx2,CG11206,CG31058,CG32137,Ca-alpha1D,Cam,Con,FER,Galphaq,Lar,Mmp1,Mp,Pka-C1,RhoGAPp190,Syn2,Ten-a,betaTub60D,cac,cnc,ct,dally,dsx,edl,eys,foxo,futsch,sm,sn,spri,tok,tutl,unc-104
GO:0065008	regulation of biological quality	53	1285	1.38e-09	FBpp0070618,FBpp0073155,FBpp0074319,FBpp0075620,FBpp0079407,FBpp0079502,FBpp0080010,FBpp0080395,FBpp0081097,FBpp0081530,FBpp0082555,FBpp0082658,FBpp0084003,FBpp0086227,FBpp0086244,FBpp0087352,FBpp0089047,FBpp0089151,FBpp0099473,FBpp0099780,FBpp0099902,FBpp0110269,FBpp0111481,FBpp0111624,FBpp0111727,FBpp0111866,FBpp0112019,FBpp0271755,FBpp0271771,FBpp0289137,FBpp0289395,FBpp0291049,FBpp0292244,FBp…	Adar,Ank2,Atx2,CG11206,CG12414,Ca-alpha1D,Ca-alpha1T,CaBP1,Cam,FER,Frq1,Galphaq,GluClalpha,Ih,Lar,Lsd-2,Mco1,Mmp1,NaCP60E,Nckx30C,Nhe3,Rab3,Rab3-GEF,RhoGAPp190,Sap47,Syn,Syn2,Syt4,Syx13,Syx1A,Ten-a,Vha68-1,als,bol,brp,btsz,cac,cnc,dia,foxo,futsch,gfA,lqf,nAChRbeta1,nSyb,na,nmo,norpA,rdgA,rsn,shakB,sif,unc-104
GO:0030182	neuron differentiation	37	671	1.46e-09	FBpp0072177,FBpp0072574,FBpp0075500,FBpp0079448,FBpp0081256,FBpp0081530,FBpp0082555,FBpp0083730,FBpp0084068,FBpp0084568,FBpp0085834,FBpp0086227,FBpp0086244,FBpp0086545,FBpp0088273,FBpp0089047,FBpp0112019,FBpp0112919,FBpp0113105,FBpp0271771,FBpp0289137,FBpp0290893,FBpp0292244,FBpp0293502,FBpp0293589,FBpp0297069,FBpp0297671,FBpp0298326,FBpp0300236,FBpp0300947,FBpp0301686,FBpp0301699,FBpp0302587,FBp…	Actbeta,Ank2,Atx2,CG11206,CG31058,CG32137,Ca-alpha1D,Cam,Con,FER,Galphaq,Lar,Mmp1,Mp,Pka-C1,RhoGAPp190,Syn2,Ten-a,betaTub60D,cac,cnc,ct,dally,dsx,edl,eys,foxo,futsch,hbs,klg,ru,sm,sn,spri,tok,tutl,unc-104
GO:0048699	generation of neurons	41	832	2.59e-09	FBpp0070672,FBpp0072177,FBpp0072574,FBpp0075500,FBpp0079448,FBpp0080593,FBpp0081256,FBpp0081530,FBpp0082555,FBpp0083730,FBpp0084068,FBpp0084568,FBpp0085834,FBpp0086227,FBpp0086244,FBpp0086545,FBpp0088273,FBpp0089047,FBpp0111624,FBpp0111983,FBpp0112019,FBpp0112919,FBpp0113105,FBpp0271771,FBpp0289137,FBpp0290893,FBpp0292244,FBpp0293502,FBpp0293589,FBpp0297069,FBpp0297671,FBpp0298326,FBpp0300236,FBp…	Actbeta,Ank2,Atx2,CG11206,CG31058,CG32137,Ca-alpha1D,Cam,Con,FER,Galphaq,Lar,Mmp1,Mp,Pka-C1,RhoGAPp190,Socs36E,Syn2,Ten-a,betaTub60D,cac,cnc,ct,ctp,dally,dsx,edl,eys,foxo,futsch,hbs,klg,pyr,ru,sif,sm,sn,spri,tok,tutl,unc-104
GO:0032501	multicellular organismal process	95	3441	4.96e-09	FBpp0070618,FBpp0070672,FBpp0072026,FBpp0072177,FBpp0072574,FBpp0073155,FBpp0073392,FBpp0073486,FBpp0074411,FBpp0075500,FBpp0075620,FBpp0075759,FBpp0078627,FBpp0079448,FBpp0079502,FBpp0080402,FBpp0080582,FBpp0080593,FBpp0081256,FBpp0081530,FBpp0081596,FBpp0082535,FBpp0082555,FBpp0082658,FBpp0083730,FBpp0083776,FBpp0084003,FBpp0084068,FBpp0084471,FBpp0084568,FBpp0085834,FBpp0086227,FBpp0086244,FBp…	Actbeta,Adar,Ank2,Atx2,CG11206,CG12414,CG14636,CG31058,CG32137,CG42629,Ca-alpha1D,Ca-alpha1T,Calx,Cam,Con,Cpr11B,DopEcR,Evi5,FER,FoxP,Galphaq,GluClalpha,Ih,Lar,Mmp1,Mp,NaCP60E,Nckx30C,Pka-C1,Pvf1,Rdl,RhoGAPp190,Sap47,Socs36E,Sox15,Syn,Syn2,Syx13,Syx1A,Ten-a,Tm2,Tob,TwdlT,als,betaTub60D,bi,bol,brp,btsz,bw,cac,cact,chrb,cnc,ct,ctp,dally,dia,dpr13,drd,dsx,edl,eys,fne,foxo,futsch,gfA,hbs,jv,klg,ltl,m…
GO:0050896	response to stimulus	79	2621	1.03e-08	FBpp0070618,FBpp0071179,FBpp0072046,FBpp0072177,FBpp0073155,FBpp0073429,FBpp0074411,FBpp0076745,FBpp0077156,FBpp0079448,FBpp0079502,FBpp0080010,FBpp0080395,FBpp0080402,FBpp0080593,FBpp0081256,FBpp0081530,FBpp0081596,FBpp0083730,FBpp0083885,FBpp0084003,FBpp0084068,FBpp0084580,FBpp0086227,FBpp0086392,FBpp0087352,FBpp0088273,FBpp0088727,FBpp0089047,FBpp0099473,FBpp0099542,FBpp0099780,FBpp0099902,FBp…	Actbeta,Adar,Ank2,CG10362,CG12414,CG14408,CG31140,CG31760,CG34357,CG42450,CG42629,CG5646,CG9003,Ca-alpha1D,CaBP1,Calx,Cam,Con,DopEcR,Eip78C,FER,Galphaq,Ggamma30A,GluClalpha,Ih,Lar,Mmp1,Mp,NaCP60E,PIP82,PVRAP,Pde6,Pka-C1,Pvf1,Rab3,Rdl,RhoGAPp190,Ric,Socs36E,Sr-CI,Syn,Ten-a,Vha68-1,als,betaTub60D,cac,cact,chrb,cnc,ct,dally,dia,dsx,eys,foxo,futsch,gfA,kcc,klg,lap,mura,nAChRbeta1,na,nmo,norpA,nrv3,py…
GO:0031175	neuron projection development	28	429	1.31e-08	FBpp0072177,FBpp0075500,FBpp0079448,FBpp0081256,FBpp0081530,FBpp0084068,FBpp0084568,FBpp0086227,FBpp0088273,FBpp0112019,FBpp0113105,FBpp0271771,FBpp0289137,FBpp0290893,FBpp0292244,FBpp0293502,FBpp0293589,FBpp0297069,FBpp0297671,FBpp0300236,FBpp0300947,FBpp0301686,FBpp0301699,FBpp0302587,FBpp0303681,FBpp0305314,FBpp0305668,FBpp0305817	Actbeta,Ank2,CG11206,CG31058,CG32137,Cam,Con,FER,Galphaq,Lar,Mmp1,Mp,Pka-C1,RhoGAPp190,Ten-a,betaTub60D,cnc,ct,dally,dsx,foxo,futsch,sm,sn,spri,tok,tutl,unc-104
GO:0042391	regulation of membrane potential	15	101	1.31e-08	FBpp0073155,FBpp0079502,FBpp0084003,FBpp0089047,FBpp0099473,FBpp0099780,FBpp0111481,FBpp0111727,FBpp0111866,FBpp0289395,FBpp0291049,FBpp0298326,FBpp0300329,FBpp0300662,FBpp0305314	Adar,CG12414,Ca-alpha1D,Ca-alpha1T,Galphaq,GluClalpha,Ih,NaCP60E,als,cac,gfA,nAChRbeta1,na,rsn,shakB
GO:0010646	regulation of cell communication	40	869	2.47e-08	FBpp0070618,FBpp0074319,FBpp0074411,FBpp0076745,FBpp0079448,FBpp0080010,FBpp0080593,FBpp0081097,FBpp0082008,FBpp0082658,FBpp0083449,FBpp0085834,FBpp0086227,FBpp0086545,FBpp0087352,FBpp0088273,FBpp0089151,FBpp0099542,FBpp0099780,FBpp0111624,FBpp0111983,FBpp0112096,FBpp0113105,FBpp0291476,FBpp0292244,FBpp0293502,FBpp0293589,FBpp0293597,FBpp0297069,FBpp0298037,FBpp0298326,FBpp0301686,FBpp0302587,FBp…	Actbeta,Ank2,CG17278,CG42629,Cam,DopEcR,Epac,Frq1,Galphaq,Ih,Lk6,Mp,PVRAP,Pka-C1,Pvf1,Rab3,Rab3-GEF,Rdl,Sap47,Socs36E,Syt4,Vha68-1,brp,cac,chrb,cmpy,ct,dally,edl,foxo,hbs,lqf,nmo,norpA,pyr,rdgA,rdgB,sif,spri,unc-104
GO:0023051	regulation of signaling	40	872	2.61e-08	FBpp0070618,FBpp0074319,FBpp0074411,FBpp0076745,FBpp0079448,FBpp0080010,FBpp0080593,FBpp0081097,FBpp0082008,FBpp0082658,FBpp0083449,FBpp0085834,FBpp0086227,FBpp0086545,FBpp0087352,FBpp0088273,FBpp0089151,FBpp0099542,FBpp0099780,FBpp0111624,FBpp0111983,FBpp0112096,FBpp0113105,FBpp0291476,FBpp0292244,FBpp0293502,FBpp0293589,FBpp0293597,FBpp0297069,FBpp0298037,FBpp0298326,FBpp0301686,FBpp0302587,FBp…	Actbeta,Ank2,CG17278,CG42629,Cam,DopEcR,Epac,Frq1,Galphaq,Ih,Lk6,Mp,PVRAP,Pka-C1,Pvf1,Rab3,Rab3-GEF,Rdl,Sap47,Socs36E,Syt4,Vha68-1,brp,cac,chrb,cmpy,ct,dally,edl,foxo,hbs,lqf,nmo,norpA,pyr,rdgA,rdgB,sif,spri,unc-104
GO:0007267	cell-cell signaling	24	329	3.15e-08	FBpp0072046,FBpp0073155,FBpp0074319,FBpp0075620,FBpp0079502,FBpp0080430,FBpp0081097,FBpp0082658,FBpp0084003,FBpp0087352,FBpp0089151,FBpp0099473,FBpp0099902,FBpp0289137,FBpp0289395,FBpp0291049,FBpp0291394,FBpp0292260,FBpp0293366,FBpp0293597,FBpp0297567,FBpp0298037,FBpp0298326,FBpp0303878	CG12414,CG5953,Frq1,GluClalpha,Rab3,Rab3-GEF,Rbp,Sap47,Syn,Syt4,Syx13,Syx1A,Ten-a,als,brp,btsz,cac,gfA,kcc,lap,lqf,nAChRbeta1,nSyb,rsn
GO:0007399	nervous system development	43	1028	7.21e-08	FBpp0070672,FBpp0072177,FBpp0072574,FBpp0075500,FBpp0079448,FBpp0080402,FBpp0080593,FBpp0081256,FBpp0081530,FBpp0082555,FBpp0083730,FBpp0084068,FBpp0084568,FBpp0085834,FBpp0086227,FBpp0086244,FBpp0086545,FBpp0088273,FBpp0089047,FBpp0099902,FBpp0111624,FBpp0111983,FBpp0112019,FBpp0112919,FBpp0113105,FBpp0271771,FBpp0289137,FBpp0290893,FBpp0292244,FBpp0293502,FBpp0293589,FBpp0297069,FBpp0297671,FBp…	Actbeta,Ank2,Atx2,CG11206,CG31058,CG32137,Ca-alpha1D,Cam,Con,FER,Galphaq,Lar,Mmp1,Mp,Pka-C1,RhoGAPp190,Socs36E,Syn,Syn2,Ten-a,betaTub60D,cac,cact,cnc,ct,ctp,dally,dsx,edl,eys,foxo,futsch,hbs,klg,pyr,ru,sif,sm,sn,spri,tok,tutl,unc-104
GO:0030030	cell projection organization	31	599	2.1e-07	FBpp0070672,FBpp0072177,FBpp0074411,FBpp0075500,FBpp0079448,FBpp0081256,FBpp0081530,FBpp0084068,FBpp0084568,FBpp0086227,FBpp0088273,FBpp0112019,FBpp0113105,FBpp0271771,FBpp0289137,FBpp0290893,FBpp0292244,FBpp0293502,FBpp0293589,FBpp0297069,FBpp0297671,FBpp0300236,FBpp0300947,FBpp0301686,FBpp0301699,FBpp0302587,FBpp0303681,FBpp0303905,FBpp0305314,FBpp0305668,FBpp0305817	Actbeta,Ank2,CG11206,CG31058,CG32137,Cam,Con,FER,Galphaq,Lar,Mmp1,Mp,Pka-C1,Pvf1,RhoGAPp190,Ten-a,betaTub60D,cnc,ct,ctp,dally,dsx,foxo,futsch,orb2,sm,sn,spri,tok,tutl,unc-104
GO:0051179	localization	66	2151	2.77e-07	FBpp0070672,FBpp0070921,FBpp0071307,FBpp0072026,FBpp0072046,FBpp0072574,FBpp0073155,FBpp0073338,FBpp0073392,FBpp0074319,FBpp0074411,FBpp0075620,FBpp0076558,FBpp0077156,FBpp0079407,FBpp0079502,FBpp0080010,FBpp0080593,FBpp0081097,FBpp0081530,FBpp0083776,FBpp0084003,FBpp0084580,FBpp0085834,FBpp0086227,FBpp0087352,FBpp0089047,FBpp0089151,FBpp0099473,FBpp0099780,FBpp0099902,FBpp0110269,FBpp0111481,FBp…	Apoltp,CG11537,CG12414,CG14439,CG42795,CG43066,CG5646,Ca-alpha1D,Ca-alpha1T,Calx,Evi5,FER,Frq1,Galphaq,GluClalpha,Ih,Lar,Lsd-2,Mco1,NaCP60E,Nckx30C,Nhe3,Pvf1,Rab3,Rab3-GEF,Rdl,Sec63,Socs36E,Sr-CI,Syn,Syt4,Syx13,Syx1A,Tim8,Vha68-1,als,brp,btsz,bw,cac,cmpy,cnc,ct,ctp,dia,edl,futsch,gfA,kcc,l(1)G0320,lap,lqf,nAChRbeta1,nSyb,na,nrv3,orb,orb2,pyr,rdgB,rsn,ru,shakB,sn,spri,unc-104
GO:0009628	response to abiotic stimulus	25	414	4.4e-07	FBpp0070618,FBpp0071179,FBpp0072046,FBpp0072177,FBpp0079448,FBpp0080010,FBpp0086392,FBpp0099780,FBpp0099902,FBpp0111481,FBpp0112919,FBpp0291049,FBpp0291070,FBpp0291394,FBpp0293502,FBpp0298326,FBpp0300329,FBpp0301144,FBpp0304106,FBpp0305314,FBpp0305425,FBpp0305547,FBpp0305668,FBpp0305778,FBpp0305970	Adar,Calx,Cam,Galphaq,Ggamma30A,Ih,PIP82,Pka-C1,Rdl,Ric,Syn,Vha68-1,betaTub60D,cac,eys,gfA,kcc,lap,nmo,norpA,nrv3,rdgA,rdgB,shakB,tutl
GO:0006810	transport	56	1699	5.55e-07	FBpp0070672,FBpp0070921,FBpp0071307,FBpp0072026,FBpp0072046,FBpp0073155,FBpp0073338,FBpp0073392,FBpp0074319,FBpp0075620,FBpp0076558,FBpp0077156,FBpp0079407,FBpp0079502,FBpp0080010,FBpp0081097,FBpp0084003,FBpp0084580,FBpp0085834,FBpp0086227,FBpp0087352,FBpp0089047,FBpp0089151,FBpp0099473,FBpp0099780,FBpp0099902,FBpp0110269,FBpp0111481,FBpp0111727,FBpp0111866,FBpp0112045,FBpp0112096,FBpp0113105,FBp…	Apoltp,CG11537,CG12414,CG14439,CG42795,CG43066,CG5646,Ca-alpha1D,Ca-alpha1T,Calx,Evi5,Frq1,Galphaq,GluClalpha,Ih,Lsd-2,Mco1,NaCP60E,Nckx30C,Nhe3,Rab3,Rab3-GEF,Rdl,Sec63,Sr-CI,Syn,Syt4,Syx13,Syx1A,Tim8,Vha68-1,als,brp,btsz,bw,cac,cmpy,ct,ctp,dia,edl,futsch,gfA,kcc,l(1)G0320,lap,lqf,nAChRbeta1,nSyb,na,nrv3,rdgB,rsn,shakB,spri,unc-104
GO:0009416	response to light stimulus	15	140	5.55e-07	FBpp0070618,FBpp0071179,FBpp0072177,FBpp0099780,FBpp0099902,FBpp0111481,FBpp0291049,FBpp0291070,FBpp0291394,FBpp0293502,FBpp0298326,FBpp0301144,FBpp0304106,FBpp0305314,FBpp0305778	Calx,Cam,Galphaq,Ggamma30A,Ih,PIP82,Syn,betaTub60D,cac,gfA,lap,norpA,rdgA,rdgB,shakB
GO:0120036	plasma membrane bounded cell projection organization	30	592	5.55e-07	FBpp0070672,FBpp0072177,FBpp0075500,FBpp0079448,FBpp0081256,FBpp0081530,FBpp0084068,FBpp0084568,FBpp0086227,FBpp0088273,FBpp0112019,FBpp0113105,FBpp0271771,FBpp0289137,FBpp0290893,FBpp0292244,FBpp0293502,FBpp0293589,FBpp0297069,FBpp0297671,FBpp0300236,FBpp0300947,FBpp0301686,FBpp0301699,FBpp0302587,FBpp0303681,FBpp0303905,FBpp0305314,FBpp0305668,FBpp0305817	Actbeta,Ank2,CG11206,CG31058,CG32137,Cam,Con,FER,Galphaq,Lar,Mmp1,Mp,Pka-C1,RhoGAPp190,Ten-a,betaTub60D,cnc,ct,ctp,dally,dsx,foxo,futsch,orb2,sm,sn,spri,tok,tutl,unc-104
GO:0048731	system development	55	1657	5.65e-07	FBpp0070672,FBpp0072177,FBpp0072574,FBpp0074411,FBpp0075500,FBpp0079448,FBpp0080402,FBpp0080582,FBpp0080593,FBpp0081256,FBpp0081530,FBpp0082535,FBpp0082555,FBpp0083730,FBpp0084068,FBpp0084568,FBpp0085834,FBpp0086227,FBpp0086244,FBpp0086545,FBpp0086702,FBpp0088273,FBpp0089047,FBpp0099902,FBpp0111624,FBpp0111983,FBpp0112019,FBpp0112919,FBpp0113105,FBpp0271771,FBpp0289137,FBpp0290893,FBpp0292244,FBp…	Actbeta,Ank2,Atx2,CG11206,CG31058,CG32137,Ca-alpha1D,Cam,Con,FER,Galphaq,Lar,Mmp1,Mp,Nckx30C,Pka-C1,Pvf1,RhoGAPp190,Socs36E,Sox15,Syn,Syn2,Syx1A,Ten-a,Tm2,betaTub60D,bi,btsz,cac,cact,cnc,ct,ctp,dally,dia,dsx,edl,eys,foxo,futsch,hbs,jv,klg,ltl,nmo,pyr,rdo,ru,sif,sm,sn,spri,tok,tutl,unc-104
GO:0051049	regulation of transport	19	249	8.74e-07	FBpp0070618,FBpp0072574,FBpp0073392,FBpp0074319,FBpp0080395,FBpp0081097,FBpp0086227,FBpp0087352,FBpp0099780,FBpp0110269,FBpp0112096,FBpp0289559,FBpp0291394,FBpp0292260,FBpp0292634,FBpp0292877,FBpp0293502,FBpp0297567,FBpp0298326	Apoltp,CG42795,CaBP1,Cam,Evi5,Frq1,Ih,Lsd-2,Pde6,Rab3,Syt4,Syx1A,btsz,cac,cmpy,lap,norpA,ru,unc-104
GO:0061564	axon development	21	311	1.06e-06	FBpp0072177,FBpp0079448,FBpp0081256,FBpp0081530,FBpp0084068,FBpp0086227,FBpp0112019,FBpp0271771,FBpp0289137,FBpp0292244,FBpp0293502,FBpp0297069,FBpp0300236,FBpp0300947,FBpp0301686,FBpp0301699,FBpp0302587,FBpp0303681,FBpp0305314,FBpp0305668,FBpp0305817	Ank2,CG11206,Cam,Con,FER,Galphaq,Lar,Mmp1,Mp,Pka-C1,RhoGAPp190,Ten-a,betaTub60D,dally,dsx,futsch,sm,spri,tok,tutl,unc-104
GO:0048812	neuron projection morphogenesis	24	408	1.17e-06	FBpp0072177,FBpp0075500,FBpp0081256,FBpp0081530,FBpp0084068,FBpp0084568,FBpp0086227,FBpp0088273,FBpp0112019,FBpp0113105,FBpp0289137,FBpp0290893,FBpp0292244,FBpp0293502,FBpp0293589,FBpp0297069,FBpp0297671,FBpp0300236,FBpp0300947,FBpp0301686,FBpp0302587,FBpp0303681,FBpp0305314,FBpp0305668	Actbeta,Ank2,CG11206,CG31058,CG32137,Cam,FER,Galphaq,Lar,Mp,Ten-a,betaTub60D,cnc,ct,dally,dsx,foxo,futsch,sm,sn,spri,tok,tutl,unc-104
GO:0006836	neurotransmitter transport	14	132	1.5e-06	FBpp0072026,FBpp0074319,FBpp0075620,FBpp0081097,FBpp0087352,FBpp0089151,FBpp0099902,FBpp0292260,FBpp0293407,FBpp0293597,FBpp0297567,FBpp0298037,FBpp0298326,FBpp0303878	CG43066,Frq1,Rab3,Rab3-GEF,Syn,Syt4,Syx13,Syx1A,brp,btsz,bw,cac,lqf,nSyb
GO:0007269	neurotransmitter secretion	12	90	1.5e-06	FBpp0074319,FBpp0075620,FBpp0081097,FBpp0087352,FBpp0089151,FBpp0099902,FBpp0292260,FBpp0293597,FBpp0297567,FBpp0298037,FBpp0298326,FBpp0303878	Frq1,Rab3,Rab3-GEF,Syn,Syt4,Syx13,Syx1A,brp,btsz,cac,lqf,nSyb
GO:0030534	adult behavior	15	157	1.55e-06	FBpp0070618,FBpp0079448,FBpp0081596,FBpp0083730,FBpp0099542,FBpp0099902,FBpp0111481,FBpp0111727,FBpp0291049,FBpp0293597,FBpp0298326,FBpp0300329,FBpp0300947,FBpp0305314,FBpp0305668	Adar,DopEcR,Galphaq,Pka-C1,Syn,brp,cac,gfA,klg,mura,na,norpA,shakB,sm,tutl
GO:0048468	cell development	46	1300	1.55e-06	FBpp0070672,FBpp0072177,FBpp0073392,FBpp0074411,FBpp0075500,FBpp0075759,FBpp0079448,FBpp0080593,FBpp0081256,FBpp0081530,FBpp0082555,FBpp0083776,FBpp0084068,FBpp0084568,FBpp0085834,FBpp0086227,FBpp0086244,FBpp0088273,FBpp0088529,FBpp0089047,FBpp0099994,FBpp0111983,FBpp0112019,FBpp0112919,FBpp0113105,FBpp0271771,FBpp0289137,FBpp0290893,FBpp0292244,FBpp0293502,FBpp0293589,FBpp0297069,FBpp0297103,FBp…	Actbeta,Ank2,Atx2,CG11206,CG31058,CG32137,Ca-alpha1D,Cam,Con,Evi5,FER,Galphaq,Lar,Mmp1,Mp,Pka-C1,Pvf1,RhoGAPp190,Socs36E,Syn2,Ten-a,Zasp66,betaTub60D,bol,cac,cnc,ct,ctp,dally,dia,drd,dsx,edl,eys,foxo,futsch,orb,orb2,pyr,sm,sn,spri,tok,tutl,unc-104,yps
GO:0030154	cell differentiation	53	1644	2.13e-06	FBpp0070672,FBpp0072177,FBpp0072574,FBpp0073392,FBpp0074411,FBpp0075500,FBpp0075759,FBpp0079448,FBpp0080430,FBpp0080593,FBpp0081256,FBpp0081530,FBpp0082555,FBpp0083730,FBpp0083776,FBpp0084068,FBpp0084568,FBpp0084594,FBpp0085834,FBpp0086227,FBpp0086244,FBpp0086545,FBpp0088273,FBpp0088529,FBpp0089047,FBpp0099994,FBpp0111624,FBpp0111983,FBpp0112019,FBpp0112919,FBpp0113105,FBpp0271771,FBpp0289137,FBp…	Actbeta,Ank2,Atx2,CG11206,CG31058,CG32137,CG5953,Ca-alpha1D,Cam,Con,Ets98B,Evi5,FER,FoxP,Galphaq,Lar,Mmp1,Mp,Pka-C1,Pvf1,RhoGAPp190,Socs36E,Syn2,Ten-a,Zasp66,betaTub60D,bol,cac,cnc,ct,ctp,dally,dia,drd,dsx,edl,eys,foxo,futsch,hbs,klg,orb,orb2,pyr,ru,sif,sm,sn,spri,tok,tutl,unc-104,yps
GO:0040011	locomotion	29	608	2.25e-06	FBpp0070618,FBpp0072177,FBpp0072574,FBpp0073392,FBpp0074411,FBpp0080593,FBpp0081256,FBpp0081530,FBpp0084068,FBpp0086227,FBpp0086244,FBpp0111983,FBpp0113105,FBpp0289137,FBpp0290893,FBpp0291394,FBpp0293409,FBpp0293502,FBpp0297069,FBpp0300947,FBpp0301686,FBpp0301699,FBpp0302587,FBpp0303681,FBpp0303905,FBpp0305314,FBpp0305425,FBpp0305668,FBpp0305778	Cam,Con,Evi5,FER,FoxP,Galphaq,Lar,Mp,Pvf1,Socs36E,Syn2,Ten-a,betaTub60D,ct,dally,dsx,lap,nmo,norpA,orb2,pyr,rdgA,ru,sm,sn,spri,tok,tutl,unc-104
GO:0009653	anatomical structure morphogenesis	49	1465	2.55e-06	FBpp0070672,FBpp0072177,FBpp0072574,FBpp0074411,FBpp0075500,FBpp0079448,FBpp0080593,FBpp0081256,FBpp0081530,FBpp0082555,FBpp0083730,FBpp0083776,FBpp0084068,FBpp0084471,FBpp0084568,FBpp0086227,FBpp0086244,FBpp0086545,FBpp0088273,FBpp0088529,FBpp0111983,FBpp0112019,FBpp0112919,FBpp0113105,FBpp0271771,FBpp0289137,FBpp0290893,FBpp0292244,FBpp0292260,FBpp0293409,FBpp0293502,FBpp0293589,FBpp0297069,FBp…	Actbeta,Ank2,Atx2,CG11206,CG31058,CG32137,Cam,FER,FoxP,Galphaq,Lar,Mmp1,Mp,Pka-C1,Pvf1,Socs36E,Syn2,Syx1A,Ten-a,TwdlT,Zasp66,betaTub60D,bi,btsz,chrb,cnc,ct,ctp,dally,dia,dsx,eys,foxo,futsch,hbs,jv,klg,ltl,nmo,orb,orb2,pyr,ru,sm,sn,spri,tok,tutl,unc-104
GO:0007611	learning or memory	15	167	2.96e-06	FBpp0079448,FBpp0080593,FBpp0081596,FBpp0082555,FBpp0082658,FBpp0083730,FBpp0099542,FBpp0099902,FBpp0291476,FBpp0292244,FBpp0293409,FBpp0293597,FBpp0300236,FBpp0302594,FBpp0303905	Ank2,Atx2,CG42629,DopEcR,FoxP,Pka-C1,Sap47,Socs36E,Syn,Tob,brp,futsch,klg,mura,orb2
GO:0032879	regulation of localization	23	404	2.96e-06	FBpp0070618,FBpp0072574,FBpp0073392,FBpp0074319,FBpp0079448,FBpp0080395,FBpp0081097,FBpp0086227,FBpp0087352,FBpp0099780,FBpp0110269,FBpp0112096,FBpp0289559,FBpp0291394,FBpp0292260,FBpp0292634,FBpp0292877,FBpp0293502,FBpp0293589,FBpp0297567,FBpp0297671,FBpp0298326,FBpp0303681	Apoltp,CG42795,CaBP1,Cam,Evi5,Frq1,Ih,Lar,Lsd-2,Pde6,Pka-C1,Rab3,Syt4,Syx1A,btsz,cac,cmpy,cnc,foxo,lap,norpA,ru,unc-104
GO:0000902	cell morphogenesis	26	513	3.38e-06	FBpp0072177,FBpp0075500,FBpp0081256,FBpp0081530,FBpp0084068,FBpp0084568,FBpp0086227,FBpp0088273,FBpp0112019,FBpp0112919,FBpp0113105,FBpp0289137,FBpp0290893,FBpp0292244,FBpp0293502,FBpp0293589,FBpp0297069,FBpp0297103,FBpp0297671,FBpp0300236,FBpp0300947,FBpp0301686,FBpp0302587,FBpp0303681,FBpp0305314,FBpp0305668	Actbeta,Ank2,CG11206,CG31058,CG32137,Cam,FER,Galphaq,Lar,Mp,Ten-a,betaTub60D,cnc,ct,dally,dia,dsx,eys,foxo,futsch,sm,sn,spri,tok,tutl,unc-104
GO:0048518	positive regulation of biological process	47	1393	3.53e-06	FBpp0070618,FBpp0070672,FBpp0072574,FBpp0073388,FBpp0074319,FBpp0074411,FBpp0076745,FBpp0079448,FBpp0080395,FBpp0080402,FBpp0080593,FBpp0081097,FBpp0081256,FBpp0082008,FBpp0082535,FBpp0082555,FBpp0083776,FBpp0086227,FBpp0086545,FBpp0087863,FBpp0088179,FBpp0088273,FBpp0089151,FBpp0099542,FBpp0099780,FBpp0110269,FBpp0111624,FBpp0111983,FBpp0112337,FBpp0289137,FBpp0291394,FBpp0292244,FBpp0292877,FBp…	Actbeta,Ank2,Apoltp,Atx2,CG1572,CaBP1,Cam,DopEcR,Frq1,Ih,Lar,Lk6,Lsd-2,Mp,PVRAP,Pabp2,Pex3,Pka-C1,Pvf1,Rab3-GEF,Socs36E,Syt4,Ten-a,Tm2,bip2,bol,btsz,cac,cact,cnc,ctp,dally,dia,dsx,foxo,hbs,lap,lqf,nmo,norpA,orb,orb2,pyr,ru,sif,stv,unc-104
GO:0006812	cation transport	22	380	3.99e-06	FBpp0072046,FBpp0073155,FBpp0073338,FBpp0079407,FBpp0079502,FBpp0080010,FBpp0084003,FBpp0084580,FBpp0089047,FBpp0099780,FBpp0111727,FBpp0111866,FBpp0271755,FBpp0289395,FBpp0291049,FBpp0292911,FBpp0293407,FBpp0298326,FBpp0300662,FBpp0301144,FBpp0304106,FBpp0305547	CG12414,CG43066,CG5646,Ca-alpha1D,Ca-alpha1T,Calx,Ih,Mco1,NaCP60E,Nckx30C,Nhe3,Tim8,Vha68-1,als,cac,gfA,kcc,nAChRbeta1,na,nrv3,rdgB,rsn
GO:0051239	regulation of multicellular organismal process	31	713	4.52e-06	FBpp0070618,FBpp0070672,FBpp0073388,FBpp0079448,FBpp0080593,FBpp0081530,FBpp0082555,FBpp0086227,FBpp0086244,FBpp0086545,FBpp0089151,FBpp0099780,FBpp0111624,FBpp0111983,FBpp0112019,FBpp0291476,FBpp0292244,FBpp0292260,FBpp0293589,FBpp0297069,FBpp0297103,FBpp0297567,FBpp0297671,FBpp0298326,FBpp0300236,FBpp0303681,FBpp0305314,FBpp0305425,FBpp0305668,FBpp0305817,FBpp0305970	Ank2,Atx2,CG11206,CG1572,CG42629,FER,Galphaq,Ih,Lar,Pka-C1,Rdl,RhoGAPp190,Socs36E,Syn2,Syx1A,btsz,cac,cnc,ctp,dally,dia,foxo,futsch,hbs,lqf,nmo,norpA,pyr,sif,tutl,unc-104
GO:0007165	signal transduction	43	1226	4.69e-06	FBpp0070618,FBpp0073155,FBpp0073429,FBpp0074411,FBpp0076745,FBpp0079448,FBpp0079502,FBpp0080402,FBpp0080593,FBpp0081530,FBpp0083885,FBpp0084003,FBpp0086392,FBpp0087352,FBpp0088273,FBpp0088727,FBpp0089047,FBpp0099473,FBpp0099542,FBpp0111481,FBpp0111983,FBpp0289395,FBpp0289559,FBpp0290241,FBpp0291049,FBpp0291070,FBpp0292244,FBpp0292870,FBpp0293502,FBpp0294031,FBpp0297069,FBpp0297287,FBpp0298326,FBp…	Actbeta,Ank2,CG10362,CG12414,CG14408,CG31140,CG31760,CG34357,CG42450,Ca-alpha1D,Calx,Cam,DopEcR,Eip78C,FER,Galphaq,Ggamma30A,GluClalpha,Lar,PVRAP,Pde6,Pka-C1,Pvf1,Rab3,Rdl,RhoGAPp190,Ric,Socs36E,als,cac,cact,dally,gfA,nAChRbeta1,nmo,norpA,pyr,rdgA,rdgB,rsn,shakB,spri,wry
GO:0007626	locomotory behavior	15	180	5.97e-06	FBpp0070618,FBpp0079448,FBpp0082555,FBpp0086227,FBpp0099780,FBpp0111481,FBpp0111727,FBpp0290907,FBpp0291049,FBpp0293589,FBpp0293597,FBpp0298326,FBpp0300329,FBpp0305314,FBpp0305668	Adar,Atx2,Galphaq,Ih,Pka-C1,brp,cac,foxo,gfA,na,norpA,shakB,tutl,unc-104,unc79
GO:0007423	sensory organ development	24	463	6.46e-06	FBpp0070672,FBpp0072574,FBpp0079448,FBpp0080582,FBpp0081256,FBpp0082555,FBpp0083730,FBpp0084568,FBpp0085834,FBpp0086244,FBpp0086545,FBpp0086702,FBpp0112919,FBpp0290893,FBpp0292911,FBpp0293502,FBpp0293589,FBpp0297069,FBpp0300169,FBpp0300236,FBpp0301040,FBpp0303681,FBpp0305425,FBpp0305668	Atx2,CG31058,Cam,Lar,Nckx30C,Pka-C1,Sox15,Syn2,bi,ctp,dally,dsx,edl,eys,foxo,futsch,hbs,jv,klg,nmo,rdo,ru,sn,tutl
GO:0048583	regulation of response to stimulus	36	940	7.4e-06	FBpp0070618,FBpp0074411,FBpp0076745,FBpp0079448,FBpp0080010,FBpp0080402,FBpp0080593,FBpp0082008,FBpp0082555,FBpp0083449,FBpp0085834,FBpp0086545,FBpp0088273,FBpp0089151,FBpp0099542,FBpp0099780,FBpp0111624,FBpp0111983,FBpp0112096,FBpp0113105,FBpp0291476,FBpp0293502,FBpp0293589,FBpp0297069,FBpp0297103,FBpp0298037,FBpp0301686,FBpp0302587,FBpp0302889,FBpp0303681,FBpp0304106,FBpp0304225,FBpp0305314,FBp…	Actbeta,Atx2,CG17278,CG42629,Cam,DopEcR,Epac,Galphaq,Ih,Lar,Lk6,Mp,PVRAP,Pka-C1,Pvf1,Rab3-GEF,Rdl,Socs36E,Vha68-1,cact,chrb,cmpy,ct,dally,dia,edl,foxo,hbs,lqf,nmo,norpA,pyr,rdgA,rdgB,sif,spri
GO:0007602	phototransduction	9	52	7.41e-06	FBpp0070618,FBpp0111481,FBpp0291070,FBpp0293502,FBpp0298326,FBpp0301144,FBpp0304106,FBpp0305314,FBpp0305778	Calx,Cam,Galphaq,Ggamma30A,cac,norpA,rdgA,rdgB,shakB
GO:0048667	cell morphogenesis involved in neuron differentiation	22	398	7.41e-06	FBpp0072177,FBpp0081256,FBpp0081530,FBpp0084068,FBpp0084568,FBpp0086227,FBpp0088273,FBpp0112019,FBpp0113105,FBpp0289137,FBpp0292244,FBpp0293502,FBpp0293589,FBpp0297069,FBpp0297671,FBpp0300236,FBpp0300947,FBpp0301686,FBpp0302587,FBpp0303681,FBpp0305314,FBpp0305668	Actbeta,Ank2,CG11206,CG31058,Cam,FER,Galphaq,Lar,Mp,Ten-a,betaTub60D,cnc,ct,dally,dsx,foxo,futsch,sm,spri,tok,tutl,unc-104
GO:0086010	membrane depolarization during action potential	5	6	8.51e-06	FBpp0089047,FBpp0111727,FBpp0111866,FBpp0298326,FBpp0300662	Ca-alpha1D,Ca-alpha1T,NaCP60E,cac,na
GO:0001505	regulation of neurotransmitter levels	13	137	9.18e-06	FBpp0074319,FBpp0075620,FBpp0081097,FBpp0087352,FBpp0089151,FBpp0099780,FBpp0099902,FBpp0292260,FBpp0293597,FBpp0297567,FBpp0298037,FBpp0298326,FBpp0303878	Frq1,Ih,Rab3,Rab3-GEF,Syn,Syt4,Syx13,Syx1A,brp,btsz,cac,lqf,nSyb
GO:0000904	cell morphogenesis involved in differentiation	23	444	1.07e-05	FBpp0072177,FBpp0081256,FBpp0081530,FBpp0084068,FBpp0084568,FBpp0086227,FBpp0088273,FBpp0112019,FBpp0113105,FBpp0289137,FBpp0292244,FBpp0293502,FBpp0293589,FBpp0297069,FBpp0297103,FBpp0297671,FBpp0300236,FBpp0300947,FBpp0301686,FBpp0302587,FBpp0303681,FBpp0305314,FBpp0305668	Actbeta,Ank2,CG11206,CG31058,Cam,FER,Galphaq,Lar,Mp,Ten-a,betaTub60D,cnc,ct,dally,dia,dsx,foxo,futsch,sm,spri,tok,tutl,unc-104
GO:0009605	response to external stimulus	33	842	1.39e-05	FBpp0070618,FBpp0072046,FBpp0072177,FBpp0077156,FBpp0080402,FBpp0081256,FBpp0081530,FBpp0084068,FBpp0086227,FBpp0086392,FBpp0099542,FBpp0099780,FBpp0111481,FBpp0113105,FBpp0289137,FBpp0291070,FBpp0291394,FBpp0293502,FBpp0293589,FBpp0297069,FBpp0298326,FBpp0300947,FBpp0301144,FBpp0301686,FBpp0301699,FBpp0303681,FBpp0304106,FBpp0305314,FBpp0305425,FBpp0305547,FBpp0305668,FBpp0305778,FBpp0305970	Calx,Cam,Con,DopEcR,FER,Galphaq,Ggamma30A,Ih,Lar,Mp,Rdl,Ric,Sr-CI,Ten-a,betaTub60D,cac,cact,ct,dally,dsx,foxo,kcc,lap,nmo,norpA,nrv3,rdgA,rdgB,shakB,sm,tok,tutl,unc-104
GO:0098655	cation transmembrane transport	20	349	1.42e-05	FBpp0072046,FBpp0073155,FBpp0073338,FBpp0079502,FBpp0080010,FBpp0084003,FBpp0084580,FBpp0089047,FBpp0099780,FBpp0111727,FBpp0111866,FBpp0271755,FBpp0289395,FBpp0291049,FBpp0292911,FBpp0293407,FBpp0298326,FBpp0300662,FBpp0301144,FBpp0304106	CG12414,CG43066,CG5646,Ca-alpha1D,Ca-alpha1T,Calx,Ih,NaCP60E,Nckx30C,Nhe3,Tim8,Vha68-1,als,cac,gfA,kcc,nAChRbeta1,na,rdgB,rsn
GO:1903530	regulation of secretion by cell	10	78	1.71e-05	FBpp0072574,FBpp0074319,FBpp0081097,FBpp0086227,FBpp0087352,FBpp0099780,FBpp0112096,FBpp0292260,FBpp0297567,FBpp0298326	Frq1,Ih,Rab3,Syt4,Syx1A,btsz,cac,cmpy,ru,unc-104
GO:0042330	taxis	19	330	2.5e-05	FBpp0070618,FBpp0072177,FBpp0081256,FBpp0081530,FBpp0084068,FBpp0086227,FBpp0113105,FBpp0289137,FBpp0291394,FBpp0293502,FBpp0297069,FBpp0300947,FBpp0301686,FBpp0301699,FBpp0303681,FBpp0305314,FBpp0305425,FBpp0305668,FBpp0305778	Cam,Con,FER,Galphaq,Lar,Mp,Ten-a,betaTub60D,ct,dally,dsx,lap,nmo,norpA,rdgA,sm,tok,tutl,unc-104
GO:0007275	multicellular organism development	62	2277	2.65e-05	FBpp0070672,FBpp0072177,FBpp0072574,FBpp0073486,FBpp0074411,FBpp0075500,FBpp0079448,FBpp0080402,FBpp0080582,FBpp0080593,FBpp0081256,FBpp0081530,FBpp0082535,FBpp0082555,FBpp0083730,FBpp0083776,FBpp0084068,FBpp0084471,FBpp0084568,FBpp0085834,FBpp0086227,FBpp0086244,FBpp0086545,FBpp0086702,FBpp0088273,FBpp0089047,FBpp0099780,FBpp0099902,FBpp0099994,FBpp0111624,FBpp0111983,FBpp0112019,FBpp0112919,FBp…	Actbeta,Ank2,Atx2,CG11206,CG31058,CG32137,Ca-alpha1D,Cam,Con,Cpr11B,FER,Galphaq,Ih,Lar,Mmp1,Mp,Nckx30C,Pka-C1,Pvf1,RhoGAPp190,Socs36E,Sox15,Syn,Syn2,Syx1A,Ten-a,Tm2,TwdlT,betaTub60D,bi,btsz,cac,cact,chrb,cnc,ct,ctp,dally,dia,drd,dsx,edl,eys,foxo,futsch,hbs,jv,klg,ltl,nmo,orb,orb2,pyr,rdo,ru,sif,sm,sn,spri,tok,tutl,unc-104
GO:0051716	cellular response to stimulus	51	1710	2.65e-05	FBpp0070618,FBpp0071179,FBpp0072046,FBpp0073155,FBpp0073429,FBpp0074411,FBpp0076745,FBpp0079448,FBpp0079502,FBpp0080010,FBpp0080395,FBpp0080402,FBpp0080593,FBpp0081530,FBpp0083885,FBpp0084003,FBpp0086392,FBpp0087352,FBpp0088273,FBpp0088727,FBpp0089047,FBpp0099473,FBpp0099542,FBpp0099780,FBpp0111481,FBpp0111980,FBpp0111983,FBpp0289395,FBpp0289559,FBpp0290241,FBpp0291049,FBpp0291070,FBpp0292244,FBp…	Actbeta,Ank2,CG10362,CG12414,CG14408,CG31140,CG31760,CG34357,CG42450,CG9003,Ca-alpha1D,CaBP1,Calx,Cam,DopEcR,Eip78C,FER,Galphaq,Ggamma30A,GluClalpha,Ih,Lar,PIP82,PVRAP,Pde6,Pka-C1,Pvf1,Rab3,Rdl,RhoGAPp190,Ric,Socs36E,Vha68-1,als,cac,cact,cnc,dally,foxo,gfA,kcc,nAChRbeta1,nmo,norpA,pyr,rdgA,rdgB,rsn,shakB,spri,wry
GO:0032989	cellular component morphogenesis	27	632	3.22e-05	FBpp0072177,FBpp0075500,FBpp0081256,FBpp0081530,FBpp0084068,FBpp0084568,FBpp0086227,FBpp0088273,FBpp0088529,FBpp0112019,FBpp0112919,FBpp0113105,FBpp0289137,FBpp0290893,FBpp0292244,FBpp0293502,FBpp0293589,FBpp0297069,FBpp0297103,FBpp0297671,FBpp0300236,FBpp0300947,FBpp0301686,FBpp0302587,FBpp0303681,FBpp0305314,FBpp0305668	Actbeta,Ank2,CG11206,CG31058,CG32137,Cam,FER,Galphaq,Lar,Mp,Ten-a,Zasp66,betaTub60D,cnc,ct,dally,dia,dsx,eys,foxo,futsch,sm,sn,spri,tok,tutl,unc-104
GO:0048513	animal organ development	39	1150	3.36e-05	FBpp0070672,FBpp0072177,FBpp0072574,FBpp0074411,FBpp0079448,FBpp0080402,FBpp0080582,FBpp0080593,FBpp0081256,FBpp0082535,FBpp0082555,FBpp0083730,FBpp0084068,FBpp0084568,FBpp0085834,FBpp0086244,FBpp0086545,FBpp0086702,FBpp0111983,FBpp0112919,FBpp0113105,FBpp0271771,FBpp0289137,FBpp0290893,FBpp0292260,FBpp0292911,FBpp0293502,FBpp0293589,FBpp0297069,FBpp0297103,FBpp0297567,FBpp0300169,FBpp0300236,FBp…	Atx2,CG31058,Cam,Lar,Mmp1,Nckx30C,Pka-C1,Pvf1,RhoGAPp190,Socs36E,Sox15,Syn2,Syx1A,Ten-a,Tm2,betaTub60D,bi,btsz,cact,ct,ctp,dally,dia,dsx,edl,eys,foxo,futsch,hbs,jv,klg,ltl,nmo,pyr,rdo,ru,sn,tok,tutl
GO:0050804	modulation of chemical synaptic transmission	11	109	3.66e-05	FBpp0074319,FBpp0079448,FBpp0081097,FBpp0082658,FBpp0087352,FBpp0099780,FBpp0292244,FBpp0293597,FBpp0298326,FBpp0305314,FBpp0305970	Ank2,Frq1,Galphaq,Ih,Pka-C1,Rab3,Rdl,Sap47,Syt4,brp,cac
GO:0006928	movement of cell or subcellular component	28	680	3.83e-05	FBpp0070672,FBpp0072177,FBpp0072574,FBpp0073392,FBpp0074411,FBpp0080593,FBpp0081256,FBpp0081530,FBpp0082685,FBpp0084068,FBpp0086227,FBpp0088260,FBpp0110269,FBpp0111983,FBpp0113105,FBpp0289137,FBpp0290893,FBpp0293502,FBpp0297069,FBpp0297103,FBpp0300236,FBpp0300947,FBpp0301686,FBpp0302587,FBpp0303681,FBpp0303905,FBpp0305314,FBpp0305668	Cam,Evi5,FER,Galphaq,Kif3C,Lar,Lsd-2,Mhcl,Mp,Pvf1,Socs36E,Ten-a,betaTub60D,ct,ctp,dally,dia,dsx,futsch,orb2,pyr,ru,sm,sn,spri,tok,tutl,unc-104
GO:2000026	regulation of multicellular organismal development	24	526	4.19e-05	FBpp0070618,FBpp0070672,FBpp0079448,FBpp0080593,FBpp0081530,FBpp0086227,FBpp0086244,FBpp0086545,FBpp0089151,FBpp0111624,FBpp0111983,FBpp0112019,FBpp0292244,FBpp0292260,FBpp0297069,FBpp0297103,FBpp0297671,FBpp0298326,FBpp0300236,FBpp0303681,FBpp0305314,FBpp0305425,FBpp0305668,FBpp0305817	Ank2,CG11206,FER,Galphaq,Lar,Pka-C1,RhoGAPp190,Socs36E,Syn2,Syx1A,cac,cnc,ctp,dally,dia,futsch,hbs,lqf,nmo,norpA,pyr,sif,tutl,unc-104
GO:0009966	regulation of signal transduction	30	778	5.57e-05	FBpp0070618,FBpp0074411,FBpp0076745,FBpp0079448,FBpp0080010,FBpp0080593,FBpp0082008,FBpp0083449,FBpp0085834,FBpp0086545,FBpp0088273,FBpp0089151,FBpp0099542,FBpp0111624,FBpp0111983,FBpp0112096,FBpp0113105,FBpp0291476,FBpp0293502,FBpp0293589,FBpp0297069,FBpp0298037,FBpp0301686,FBpp0302587,FBpp0302889,FBpp0304106,FBpp0304225,FBpp0305314,FBpp0305425,FBpp0305778	Actbeta,CG17278,CG42629,Cam,DopEcR,Epac,Galphaq,Lk6,Mp,PVRAP,Pka-C1,Pvf1,Rab3-GEF,Socs36E,Vha68-1,chrb,cmpy,ct,dally,edl,foxo,hbs,lqf,nmo,norpA,pyr,rdgA,rdgB,sif,spri
GO:0007010	cytoskeleton organization	24	540	6.33e-05	FBpp0070672,FBpp0072177,FBpp0079448,FBpp0081530,FBpp0082535,FBpp0084568,FBpp0085235,FBpp0087352,FBpp0088529,FBpp0111624,FBpp0290893,FBpp0292244,FBpp0293366,FBpp0293502,FBpp0293589,FBpp0293597,FBpp0296946,FBpp0297103,FBpp0297567,FBpp0297671,FBpp0298037,FBpp0300169,FBpp0300236,FBpp0303905	Ank2,CG31058,Cam,FER,Map205,Pka-C1,Rab3,Rab3-GEF,Rbp,Skeletor,Tm2,Zasp66,betaTub60D,brp,btsz,cnc,ctp,dia,foxo,futsch,jv,orb2,sif,sn
GO:0032502	developmental process	69	2729	6.33e-05	FBpp0070672,FBpp0072177,FBpp0072574,FBpp0073392,FBpp0073486,FBpp0074411,FBpp0075500,FBpp0075759,FBpp0079448,FBpp0080402,FBpp0080430,FBpp0080582,FBpp0080593,FBpp0081256,FBpp0081530,FBpp0082535,FBpp0082555,FBpp0083730,FBpp0083776,FBpp0084068,FBpp0084471,FBpp0084568,FBpp0084594,FBpp0085834,FBpp0086227,FBpp0086244,FBpp0086545,FBpp0086702,FBpp0088273,FBpp0088529,FBpp0089047,FBpp0099780,FBpp0099902,FBp…	Actbeta,Ank2,Atx2,CG11206,CG31058,CG32137,CG5953,Ca-alpha1D,Cam,Con,Cpr11B,Ets98B,Evi5,FER,FoxP,Galphaq,Ih,Lar,Mmp1,Mp,Nckx30C,Pka-C1,Pvf1,RhoGAPp190,Socs36E,Sox15,Syn,Syn2,Syx1A,Ten-a,Tm2,TwdlT,Zasp66,betaTub60D,bi,bol,btsz,cac,cact,chrb,cnc,ct,ctp,dally,dia,drd,dsx,edl,eys,foxo,futsch,hbs,jv,klg,ltl,nmo,orb,orb2,pyr,rdo,ru,sif,sm,sn,spri,tok,tutl,unc-104,yps
GO:0032940	secretion by cell	13	170	6.69e-05	FBpp0074319,FBpp0075620,FBpp0081097,FBpp0087352,FBpp0089151,FBpp0099902,FBpp0292260,FBpp0293597,FBpp0297103,FBpp0297567,FBpp0298037,FBpp0298326,FBpp0303878	Frq1,Rab3,Rab3-GEF,Syn,Syt4,Syx13,Syx1A,brp,btsz,cac,dia,lqf,nSyb
GO:0050793	regulation of developmental process	28	703	6.69e-05	FBpp0070618,FBpp0070672,FBpp0073388,FBpp0079448,FBpp0080593,FBpp0081530,FBpp0082535,FBpp0086227,FBpp0086244,FBpp0086545,FBpp0089151,FBpp0111624,FBpp0111983,FBpp0112019,FBpp0292244,FBpp0292260,FBpp0293589,FBpp0297069,FBpp0297103,FBpp0297567,FBpp0297671,FBpp0298326,FBpp0300236,FBpp0303681,FBpp0305314,FBpp0305425,FBpp0305668,FBpp0305817	Ank2,CG11206,CG1572,FER,Galphaq,Lar,Pka-C1,RhoGAPp190,Socs36E,Syn2,Syx1A,Tm2,btsz,cac,cnc,ctp,dally,dia,foxo,futsch,hbs,lqf,nmo,norpA,pyr,sif,tutl,unc-104
GO:0048856	anatomical structure development	67	2628	6.91e-05	FBpp0070672,FBpp0072177,FBpp0072574,FBpp0073392,FBpp0073486,FBpp0074411,FBpp0075500,FBpp0075759,FBpp0079448,FBpp0080402,FBpp0080582,FBpp0080593,FBpp0081256,FBpp0081530,FBpp0082535,FBpp0082555,FBpp0083730,FBpp0083776,FBpp0084068,FBpp0084471,FBpp0084568,FBpp0085834,FBpp0086227,FBpp0086244,FBpp0086545,FBpp0086702,FBpp0088273,FBpp0088529,FBpp0089047,FBpp0099780,FBpp0099902,FBpp0099994,FBpp0111624,FBp…	Actbeta,Ank2,Atx2,CG11206,CG31058,CG32137,Ca-alpha1D,Cam,Con,Cpr11B,Evi5,FER,FoxP,Galphaq,Ih,Lar,Mmp1,Mp,Nckx30C,Pka-C1,Pvf1,RhoGAPp190,Socs36E,Sox15,Syn,Syn2,Syx1A,Ten-a,Tm2,TwdlT,Zasp66,betaTub60D,bi,bol,btsz,cac,cact,chrb,cnc,ct,ctp,dally,dia,drd,dsx,edl,eys,foxo,futsch,hbs,jv,klg,ltl,nmo,orb,orb2,pyr,rdo,ru,sif,sm,sn,spri,tok,tutl,unc-104,yps
GO:0030001	metal ion transport	15	232	7.92e-05	FBpp0072046,FBpp0073338,FBpp0079407,FBpp0089047,FBpp0099780,FBpp0111727,FBpp0111866,FBpp0271755,FBpp0292911,FBpp0293407,FBpp0298326,FBpp0300662,FBpp0301144,FBpp0304106,FBpp0305547	CG43066,Ca-alpha1D,Ca-alpha1T,Calx,Ih,Mco1,NaCP60E,Nckx30C,Nhe3,Tim8,cac,kcc,na,nrv3,rdgB
GO:0042221	response to chemical	37	1107	7.94e-05	FBpp0070618,FBpp0072177,FBpp0079448,FBpp0079502,FBpp0080010,FBpp0080593,FBpp0081256,FBpp0081530,FBpp0081596,FBpp0083730,FBpp0084003,FBpp0084068,FBpp0084580,FBpp0086227,FBpp0099542,FBpp0099780,FBpp0099902,FBpp0111727,FBpp0111983,FBpp0113105,FBpp0289137,FBpp0290907,FBpp0291070,FBpp0291476,FBpp0293502,FBpp0293589,FBpp0297069,FBpp0297287,FBpp0300236,FBpp0300662,FBpp0300947,FBpp0301686,FBpp0301699,FBp…	CG42629,CG5646,Cam,Con,DopEcR,Eip78C,FER,Galphaq,Ggamma30A,Ih,Lar,Mp,NaCP60E,Pka-C1,Rdl,Socs36E,Syn,Ten-a,Vha68-1,als,betaTub60D,ct,dally,dsx,foxo,futsch,klg,mura,na,norpA,pyr,rsn,sm,tok,tutl,unc-104,unc79
GO:0048522	positive regulation of cellular process	40	1247	7.94e-05	FBpp0070618,FBpp0070672,FBpp0072574,FBpp0073388,FBpp0074319,FBpp0074411,FBpp0076745,FBpp0080395,FBpp0080402,FBpp0080593,FBpp0081097,FBpp0081256,FBpp0082008,FBpp0082535,FBpp0082555,FBpp0083776,FBpp0086227,FBpp0086545,FBpp0087863,FBpp0088179,FBpp0088273,FBpp0089151,FBpp0099542,FBpp0111624,FBpp0111983,FBpp0112337,FBpp0291394,FBpp0292244,FBpp0293589,FBpp0297069,FBpp0297103,FBpp0297671,FBpp0298037,FBp…	Actbeta,Ank2,Atx2,CG1572,CaBP1,DopEcR,Frq1,Lar,Lk6,Mp,PVRAP,Pabp2,Pex3,Pvf1,Rab3-GEF,Socs36E,Syt4,Tm2,bip2,bol,cac,cact,cnc,ctp,dally,dia,dsx,foxo,hbs,lap,lqf,nmo,norpA,orb,orb2,pyr,ru,sif,stv,unc-104
GO:0007613	memory	11	121	8.04e-05	FBpp0079448,FBpp0080593,FBpp0081596,FBpp0082555,FBpp0083730,FBpp0099902,FBpp0291476,FBpp0292244,FBpp0293597,FBpp0302594,FBpp0303905	Ank2,Atx2,CG42629,Pka-C1,Socs36E,Syn,Tob,brp,klg,mura,orb2
GO:0007409	axonogenesis	17	300	9.09e-05	FBpp0072177,FBpp0081256,FBpp0081530,FBpp0084068,FBpp0086227,FBpp0112019,FBpp0289137,FBpp0292244,FBpp0293502,FBpp0297069,FBpp0300236,FBpp0300947,FBpp0301686,FBpp0302587,FBpp0303681,FBpp0305314,FBpp0305668	Ank2,CG11206,Cam,FER,Galphaq,Lar,Mp,Ten-a,betaTub60D,dally,dsx,futsch,sm,spri,tok,tutl,unc-104
GO:0044087	regulation of cellular component biogenesis	17	300	9.09e-05	FBpp0079448,FBpp0082535,FBpp0082555,FBpp0086227,FBpp0086244,FBpp0111624,FBpp0112019,FBpp0112115,FBpp0292244,FBpp0292260,FBpp0297103,FBpp0297671,FBpp0298326,FBpp0300236,FBpp0303681,FBpp0304214,FBpp0305425	Ank2,Atx2,CG11206,CG17816,Lar,Pex3,Pka-C1,Syn2,Syx1A,Tm2,cac,cnc,dia,futsch,nmo,sif,unc-104
GO:0050954	sensory perception of mechanical stimulus	9	78	0.0001	FBpp0072026,FBpp0078627,FBpp0111727,FBpp0113105,FBpp0292244,FBpp0293502,FBpp0297103,FBpp0305547,FBpp0305778	Ank2,CG14636,Cam,bw,ct,dia,na,nrv3,rdgA
GO:0051128	regulation of cellular component organization	29	767	0.0001	FBpp0070618,FBpp0073392,FBpp0079448,FBpp0080395,FBpp0081097,FBpp0081530,FBpp0082535,FBpp0082555,FBpp0086227,FBpp0086244,FBpp0087352,FBpp0111624,FBpp0112019,FBpp0112096,FBpp0112115,FBpp0289137,FBpp0291394,FBpp0292244,FBpp0292260,FBpp0292634,FBpp0293589,FBpp0297103,FBpp0297671,FBpp0298326,FBpp0300236,FBpp0303681,FBpp0305425,FBpp0305668,FBpp0305817	Ank2,Atx2,CG11206,CG17816,CG42795,CaBP1,Evi5,FER,Lar,Pka-C1,Rab3,RhoGAPp190,Syn2,Syt4,Syx1A,Ten-a,Tm2,cac,cmpy,cnc,dia,foxo,futsch,lap,nmo,norpA,sif,tutl,unc-104
GO:0009987	cellular process	134	6847	0.00011	FBpp0070618,FBpp0070672,FBpp0071179,FBpp0072026,FBpp0072046,FBpp0072177,FBpp0072574,FBpp0073155,FBpp0073338,FBpp0073346,FBpp0073392,FBpp0073429,FBpp0073725,FBpp0074319,FBpp0074411,FBpp0075500,FBpp0075620,FBpp0075759,FBpp0076145,FBpp0076745,FBpp0077822,FBpp0079306,FBpp0079407,FBpp0079448,FBpp0079502,FBpp0080010,FBpp0080395,FBpp0080402,FBpp0080430,FBpp0080593,FBpp0080663,FBpp0081097,FBpp0081256,FBp…	Actbeta,Adar,Ank2,Atx2,CG10362,CG11206,CG12414,CG13096,CG13293,CG14408,CG1461,CG31058,CG31140,CG31760,CG32137,CG32850,CG33120,CG34357,CG40470,CG42450,CG5953,CG6767,CG8545,CG9003,Ca-alpha1D,Ca-alpha1T,CaBP1,Calx,Cam,Cda5,Con,DopEcR,Eip78C,Ets98B,Evi5,FER,FoxP,Frq1,Galphaq,Ggamma30A,GluClalpha,Ih,Kif3C,Lar,Lk6,Lsd-2,Map205,Mco1,Mhcl,Mmp1,Mp,NHP2,NaCP60E,Nckx30C,Nhe3,PIP82,PVRAP,Pabp2,Pde6,Pex3,Pka-…
GO:0008277	regulation of G protein-coupled receptor signaling pathway	6	26	0.00012	FBpp0070618,FBpp0293502,FBpp0293589,FBpp0304106,FBpp0305314,FBpp0305778	Cam,Galphaq,foxo,norpA,rdgA,rdgB
GO:0016056	rhodopsin mediated signaling pathway	5	14	0.00012	FBpp0070618,FBpp0293502,FBpp0304106,FBpp0305314,FBpp0305778	Cam,Galphaq,norpA,rdgA,rdgB
GO:0071482	cellular response to light stimulus	7	41	0.00012	FBpp0070618,FBpp0071179,FBpp0099780,FBpp0293502,FBpp0304106,FBpp0305314,FBpp0305778	Cam,Galphaq,Ih,PIP82,norpA,rdgA,rdgB
GO:0008344	adult locomotory behavior	9	85	0.00018	FBpp0070618,FBpp0111481,FBpp0111727,FBpp0291049,FBpp0293597,FBpp0298326,FBpp0300329,FBpp0305314,FBpp0305668	Adar,Galphaq,brp,cac,gfA,na,norpA,shakB,tutl
GO:0007605	sensory perception of sound	8	64	0.00019	FBpp0072026,FBpp0078627,FBpp0113105,FBpp0292244,FBpp0293502,FBpp0297103,FBpp0305547,FBpp0305778	Ank2,CG14636,Cam,bw,ct,dia,nrv3,rdgA
GO:0016059	deactivation of rhodopsin mediated signaling	5	17	0.00025	FBpp0070618,FBpp0293502,FBpp0304106,FBpp0305314,FBpp0305778	Cam,Galphaq,norpA,rdgA,rdgB
GO:0048789	cytoskeletal matrix organization at active zone	4	7	0.00025	FBpp0087352,FBpp0293366,FBpp0293597,FBpp0298037	Rab3,Rab3-GEF,Rbp,brp
GO:0071214	cellular response to abiotic stimulus	8	67	0.00025	FBpp0070618,FBpp0071179,FBpp0072046,FBpp0099780,FBpp0293502,FBpp0304106,FBpp0305314,FBpp0305778	Cam,Galphaq,Ih,PIP82,kcc,norpA,rdgA,rdgB
GO:0007612	learning	8	69	0.00029	FBpp0079448,FBpp0082555,FBpp0082658,FBpp0099542,FBpp0099902,FBpp0291476,FBpp0293409,FBpp0300236	Atx2,CG42629,DopEcR,FoxP,Pka-C1,Sap47,Syn,futsch
GO:0099504	synaptic vesicle cycle	10	116	0.00029	FBpp0072026,FBpp0075620,FBpp0081097,FBpp0089151,FBpp0099902,FBpp0112096,FBpp0291394,FBpp0292260,FBpp0297567,FBpp0303878	Syn,Syt4,Syx13,Syx1A,btsz,bw,cmpy,lap,lqf,nSyb
GO:0050808	synapse organization	12	172	0.0003	FBpp0074319,FBpp0086227,FBpp0087352,FBpp0099902,FBpp0112096,FBpp0289137,FBpp0289452,FBpp0292244,FBpp0293366,FBpp0293597,FBpp0300236,FBpp0303681	Ank2,Frq1,Lar,Rab3,Rbp,Syn,Ten-a,brp,cmpy,dpr13,futsch,unc-104
GO:0060079	excitatory postsynaptic potential	6	32	0.0003	FBpp0073155,FBpp0079502,FBpp0084003,FBpp0099473,FBpp0289395,FBpp0291049	CG12414,GluClalpha,als,gfA,nAChRbeta1,rsn
GO:0006935	chemotaxis	15	269	0.00032	FBpp0072177,FBpp0081256,FBpp0081530,FBpp0084068,FBpp0086227,FBpp0113105,FBpp0289137,FBpp0293502,FBpp0297069,FBpp0300947,FBpp0301686,FBpp0301699,FBpp0303681,FBpp0305314,FBpp0305668	Cam,Con,FER,Galphaq,Lar,Mp,Ten-a,betaTub60D,ct,dally,dsx,sm,tok,tutl,unc-104
GO:0048749	compound eye development	17	344	0.00039	FBpp0072574,FBpp0079448,FBpp0082555,FBpp0083730,FBpp0084568,FBpp0086244,FBpp0086545,FBpp0112919,FBpp0292911,FBpp0293502,FBpp0293589,FBpp0297069,FBpp0300236,FBpp0301040,FBpp0303681,FBpp0305425,FBpp0305668	Atx2,CG31058,Cam,Lar,Nckx30C,Pka-C1,Syn2,bi,dally,eys,foxo,futsch,hbs,klg,nmo,ru,tutl
GO:0051050	positive regulation of transport	9	100	0.00052	FBpp0070618,FBpp0072574,FBpp0080395,FBpp0081097,FBpp0086227,FBpp0291394,FBpp0292877,FBpp0293502,FBpp0298326	Apoltp,CaBP1,Cam,Syt4,cac,lap,norpA,ru,unc-104
GO:0051649	establishment of localization in cell	26	716	0.00053	FBpp0070672,FBpp0071307,FBpp0072026,FBpp0073338,FBpp0073392,FBpp0074319,FBpp0075620,FBpp0076558,FBpp0079407,FBpp0081097,FBpp0085834,FBpp0086227,FBpp0087352,FBpp0089151,FBpp0099902,FBpp0110269,FBpp0112096,FBpp0291394,FBpp0292260,FBpp0292634,FBpp0293597,FBpp0297567,FBpp0298037,FBpp0298326,FBpp0300236,FBpp0303878	CG42795,Evi5,Frq1,Lsd-2,Mco1,Rab3,Rab3-GEF,Sec63,Syn,Syt4,Syx13,Syx1A,Tim8,brp,btsz,bw,cac,cmpy,ctp,edl,futsch,l(1)G0320,lap,lqf,nSyb,unc-104
GO:0046928	regulation of neurotransmitter secretion	5	21	0.00054	FBpp0074319,FBpp0081097,FBpp0087352,FBpp0099780,FBpp0298326	Frq1,Ih,Rab3,Syt4,cac
GO:0009887	animal organ morphogenesis	26	720	0.00056	FBpp0070672,FBpp0072574,FBpp0074411,FBpp0079448,FBpp0080593,FBpp0082555,FBpp0083730,FBpp0084068,FBpp0084568,FBpp0086244,FBpp0086545,FBpp0112919,FBpp0113105,FBpp0271771,FBpp0290893,FBpp0293502,FBpp0293589,FBpp0297069,FBpp0297103,FBpp0297567,FBpp0300169,FBpp0301040,FBpp0303681,FBpp0304454,FBpp0305425,FBpp0305668	Atx2,CG31058,Cam,Lar,Mmp1,Pka-C1,Pvf1,Socs36E,Syn2,bi,btsz,ct,ctp,dally,dia,eys,foxo,hbs,jv,klg,ltl,nmo,ru,sn,tok,tutl
GO:0009584	detection of visible light	6	37	0.00057	FBpp0070618,FBpp0293502,FBpp0298326,FBpp0304106,FBpp0305314,FBpp0305778	Cam,Galphaq,cac,norpA,rdgA,rdgB
GO:0048519	negative regulation of biological process	40	1380	0.00058	FBpp0070618,FBpp0074411,FBpp0079448,FBpp0080593,FBpp0081256,FBpp0082008,FBpp0082555,FBpp0083449,FBpp0083776,FBpp0084068,FBpp0084568,FBpp0085834,FBpp0086227,FBpp0086702,FBpp0087863,FBpp0089151,FBpp0110269,FBpp0112019,FBpp0112096,FBpp0112115,FBpp0112554,FBpp0113105,FBpp0289559,FBpp0292244,FBpp0293502,FBpp0293589,FBpp0294031,FBpp0297069,FBpp0297287,FBpp0300236,FBpp0301040,FBpp0302594,FBpp0303681,FBp…	Ank2,Atx2,CG11206,CG13293,CG14408,CG17278,CG17816,CG31058,Cam,Eip78C,Galphaq,Lar,Lk6,Lsd-2,Maf1,Pabp2,Pde6,Pka-C1,Pvf1,Rdl,Socs36E,Sox15,Tob,bi,bol,chrb,cmpy,ct,dally,dsx,edl,foxo,futsch,lqf,nmo,norpA,orb,orb2,tok,unc-104
GO:0044093	positive regulation of molecular function	15	288	0.00063	FBpp0070618,FBpp0070672,FBpp0073392,FBpp0074319,FBpp0079448,FBpp0082555,FBpp0086545,FBpp0087863,FBpp0291476,FBpp0292634,FBpp0293502,FBpp0298037,FBpp0302026,FBpp0305314,FBpp0305817	Atx2,CG42450,CG42629,CG42795,Cam,Evi5,Frq1,Galphaq,Pabp2,Pka-C1,Rab3-GEF,RhoGAPp190,ctp,hbs,norpA
GO:0048489	synaptic vesicle transport	8	80	0.00067	FBpp0075620,FBpp0081097,FBpp0086227,FBpp0099902,FBpp0291394,FBpp0292260,FBpp0297567,FBpp0303878	Syn,Syt4,Syx13,Syx1A,btsz,lap,nSyb,unc-104
GO:0097485	neuron projection guidance	14	256	0.00068	FBpp0072177,FBpp0081256,FBpp0081530,FBpp0084068,FBpp0086227,FBpp0113105,FBpp0289137,FBpp0293502,FBpp0297069,FBpp0300947,FBpp0301686,FBpp0303681,FBpp0305314,FBpp0305668	Cam,FER,Galphaq,Lar,Mp,Ten-a,betaTub60D,ct,dally,dsx,sm,tok,tutl,unc-104
GO:0006811	ion transport	24	647	0.00071	FBpp0072046,FBpp0073155,FBpp0073338,FBpp0079407,FBpp0079502,FBpp0080010,FBpp0084003,FBpp0084580,FBpp0089047,FBpp0099473,FBpp0099780,FBpp0111727,FBpp0111866,FBpp0271755,FBpp0289395,FBpp0291049,FBpp0292911,FBpp0293407,FBpp0298326,FBpp0300662,FBpp0301144,FBpp0304106,FBpp0305547,FBpp0305970	CG12414,CG43066,CG5646,Ca-alpha1D,Ca-alpha1T,Calx,GluClalpha,Ih,Mco1,NaCP60E,Nckx30C,Nhe3,Rdl,Tim8,Vha68-1,als,cac,gfA,kcc,nAChRbeta1,na,nrv3,rdgB,rsn
GO:0048523	negative regulation of cellular process	36	1198	0.00071	FBpp0070618,FBpp0074411,FBpp0079448,FBpp0080593,FBpp0081256,FBpp0082008,FBpp0082555,FBpp0083449,FBpp0083776,FBpp0084568,FBpp0085834,FBpp0086227,FBpp0086702,FBpp0089151,FBpp0112019,FBpp0112096,FBpp0112115,FBpp0112554,FBpp0113105,FBpp0292244,FBpp0293502,FBpp0293589,FBpp0294031,FBpp0297069,FBpp0297287,FBpp0300236,FBpp0301040,FBpp0302594,FBpp0303681,FBpp0303905,FBpp0304225,FBpp0304242,FBpp0304371,FBp…	Ank2,Atx2,CG11206,CG13293,CG14408,CG17278,CG17816,CG31058,Cam,Eip78C,Galphaq,Lar,Lk6,Maf1,Pka-C1,Pvf1,Rdl,Socs36E,Sox15,Tob,bi,bol,chrb,cmpy,ct,dally,dsx,edl,foxo,futsch,lqf,nmo,norpA,orb,orb2,unc-104
GO:0007528	neuromuscular junction development	8	82	0.00074	FBpp0074319,FBpp0086227,FBpp0099902,FBpp0112096,FBpp0289137,FBpp0292244,FBpp0300236,FBpp0303681	Ank2,Frq1,Lar,Syn,Ten-a,cmpy,futsch,unc-104
GO:0034220	ion transmembrane transport	22	572	0.00086	FBpp0072046,FBpp0073155,FBpp0073338,FBpp0079502,FBpp0080010,FBpp0084003,FBpp0084580,FBpp0089047,FBpp0099473,FBpp0099780,FBpp0111727,FBpp0111866,FBpp0271755,FBpp0289395,FBpp0291049,FBpp0292911,FBpp0293407,FBpp0298326,FBpp0300662,FBpp0301144,FBpp0304106,FBpp0305970	CG12414,CG43066,CG5646,Ca-alpha1D,Ca-alpha1T,Calx,GluClalpha,Ih,NaCP60E,Nckx30C,Nhe3,Rdl,Tim8,Vha68-1,als,cac,gfA,kcc,nAChRbeta1,na,rdgB,rsn
GO:0051641	cellular localization	29	880	0.00086	FBpp0070672,FBpp0071307,FBpp0072026,FBpp0073338,FBpp0073392,FBpp0074319,FBpp0075620,FBpp0076558,FBpp0079407,FBpp0081097,FBpp0083776,FBpp0085834,FBpp0086227,FBpp0087352,FBpp0089151,FBpp0099902,FBpp0110269,FBpp0112096,FBpp0291394,FBpp0292260,FBpp0292634,FBpp0293597,FBpp0297103,FBpp0297567,FBpp0297671,FBpp0298037,FBpp0298326,FBpp0300236,FBpp0303878	CG42795,Evi5,Frq1,Lsd-2,Mco1,Rab3,Rab3-GEF,Sec63,Syn,Syt4,Syx13,Syx1A,Tim8,brp,btsz,bw,cac,cmpy,cnc,ctp,dia,edl,futsch,l(1)G0320,lap,lqf,nSyb,orb,unc-104
GO:0006816	calcium ion transport	7	62	0.00091	FBpp0089047,FBpp0111727,FBpp0111866,FBpp0292911,FBpp0298326,FBpp0301144,FBpp0304106	Ca-alpha1D,Ca-alpha1T,Calx,Nckx30C,cac,na,rdgB
GO:0007271	synaptic transmission, cholinergic	4	12	0.00098	FBpp0073155,FBpp0079502,FBpp0084003,FBpp0291049	als,gfA,nAChRbeta1,rsn
GO:0055085	transmembrane transport	27	798	0.001	FBpp0070921,FBpp0072026,FBpp0072046,FBpp0073155,FBpp0073338,FBpp0076558,FBpp0079502,FBpp0080010,FBpp0084003,FBpp0084580,FBpp0089047,FBpp0099473,FBpp0099780,FBpp0111481,FBpp0111727,FBpp0111866,FBpp0112045,FBpp0271755,FBpp0289395,FBpp0291049,FBpp0292911,FBpp0293407,FBpp0298326,FBpp0300662,FBpp0301144,FBpp0304106,FBpp0305970	CG11537,CG12414,CG14439,CG43066,CG5646,Ca-alpha1D,Ca-alpha1T,Calx,GluClalpha,Ih,NaCP60E,Nckx30C,Nhe3,Rdl,Sec63,Tim8,Vha68-1,als,bw,cac,gfA,kcc,nAChRbeta1,na,rdgB,rsn,shakB
GO:0046530	photoreceptor cell differentiation	11	173	0.0011	FBpp0072574,FBpp0082555,FBpp0083730,FBpp0084568,FBpp0085834,FBpp0086244,FBpp0086545,FBpp0112919,FBpp0293502,FBpp0303681,FBpp0305668	Atx2,CG31058,Cam,Lar,Syn2,edl,eys,hbs,klg,ru,tutl
GO:0045475	locomotor rhythm	7	65	0.0012	FBpp0079448,FBpp0082555,FBpp0099780,FBpp0111727,FBpp0290907,FBpp0293589,FBpp0300329	Adar,Atx2,Ih,Pka-C1,foxo,na,unc79
GO:0099003	vesicle-mediated transport in synapse	9	115	0.0012	FBpp0075620,FBpp0081097,FBpp0086227,FBpp0089151,FBpp0099902,FBpp0291394,FBpp0292260,FBpp0297567,FBpp0303878	Syn,Syt4,Syx13,Syx1A,btsz,lap,lqf,nSyb,unc-104
GO:0060284	regulation of cell development	14	278	0.0014	FBpp0070618,FBpp0070672,FBpp0079448,FBpp0080593,FBpp0082535,FBpp0086227,FBpp0111624,FBpp0111983,FBpp0292260,FBpp0297671,FBpp0303681,FBpp0305314,FBpp0305668,FBpp0305817	Galphaq,Lar,Pka-C1,RhoGAPp190,Socs36E,Syx1A,Tm2,cnc,ctp,norpA,pyr,sif,tutl,unc-104
GO:0071840	cellular component organization or biogenesis	64	2753	0.0014	FBpp0070672,FBpp0072177,FBpp0073338,FBpp0074319,FBpp0074411,FBpp0075500,FBpp0075620,FBpp0079306,FBpp0079448,FBpp0081256,FBpp0081530,FBpp0082535,FBpp0082555,FBpp0083730,FBpp0083776,FBpp0084068,FBpp0084568,FBpp0085235,FBpp0086227,FBpp0086244,FBpp0087045,FBpp0087352,FBpp0088273,FBpp0088529,FBpp0099902,FBpp0111481,FBpp0111624,FBpp0112019,FBpp0112096,FBpp0112919,FBpp0113105,FBpp0271771,FBpp0289137,FBp…	Actbeta,Ank2,Atx2,CG11206,CG13096,CG31058,CG32137,CG8545,Cam,Con,FER,Frq1,Galphaq,Lar,Map205,Mmp1,Mp,NHP2,Pex3,Pka-C1,Pvf1,Rab3,Rab3-GEF,Rbp,RhoGAPp190,Skeletor,Syn,Syn2,Syx13,Syx1A,Ten-a,Tim8,Tm2,Tob,Zasp66,betaTub60D,brp,btsz,cac,cmpy,cnc,ct,ctp,dally,dia,dpr13,dsx,eys,foxo,futsch,jv,klg,lap,nSyb,orb,orb2,shakB,sif,sm,sn,spri,tok,tutl,unc-104
GO:0007017	microtubule-based process	18	434	0.0016	FBpp0070672,FBpp0072177,FBpp0079448,FBpp0082008,FBpp0082685,FBpp0084568,FBpp0085235,FBpp0086227,FBpp0088260,FBpp0110269,FBpp0292244,FBpp0293502,FBpp0293589,FBpp0296946,FBpp0297103,FBpp0297671,FBpp0300236,FBpp0303905	Ank2,CG31058,Cam,Kif3C,Lk6,Lsd-2,Map205,Mhcl,Pka-C1,Skeletor,betaTub60D,cnc,ctp,dia,foxo,futsch,orb2,unc-104
GO:0007411	axon guidance	13	247	0.0016	FBpp0072177,FBpp0081256,FBpp0081530,FBpp0084068,FBpp0086227,FBpp0289137,FBpp0293502,FBpp0297069,FBpp0300947,FBpp0301686,FBpp0303681,FBpp0305314,FBpp0305668	Cam,FER,Galphaq,Lar,Mp,Ten-a,betaTub60D,dally,dsx,sm,tok,tutl,unc-104
GO:0060627	regulation of vesicle-mediated transport	9	121	0.0016	FBpp0070618,FBpp0073392,FBpp0080395,FBpp0081097,FBpp0087352,FBpp0291394,FBpp0292260,FBpp0292634,FBpp0297567	CG42795,CaBP1,Evi5,Rab3,Syt4,Syx1A,btsz,lap,norpA
GO:0001751	compound eye photoreceptor cell differentiation	10	152	0.0017	FBpp0072574,FBpp0082555,FBpp0083730,FBpp0084568,FBpp0086244,FBpp0086545,FBpp0112919,FBpp0293502,FBpp0303681,FBpp0305668	Atx2,CG31058,Cam,Lar,Syn2,eys,hbs,klg,ru,tutl
GO:0016043	cellular component organization	61	2606	0.0017	FBpp0070672,FBpp0072177,FBpp0073338,FBpp0074319,FBpp0074411,FBpp0075500,FBpp0075620,FBpp0079448,FBpp0081256,FBpp0081530,FBpp0082535,FBpp0082555,FBpp0083730,FBpp0083776,FBpp0084068,FBpp0084568,FBpp0085235,FBpp0086227,FBpp0086244,FBpp0087352,FBpp0088273,FBpp0088529,FBpp0099902,FBpp0111481,FBpp0111624,FBpp0112019,FBpp0112096,FBpp0112919,FBpp0113105,FBpp0271771,FBpp0289137,FBpp0289452,FBpp0290893,FBp…	Actbeta,Ank2,Atx2,CG11206,CG31058,CG32137,Cam,Con,FER,Frq1,Galphaq,Lar,Map205,Mmp1,Mp,Pex3,Pka-C1,Pvf1,Rab3,Rab3-GEF,Rbp,RhoGAPp190,Skeletor,Syn,Syn2,Syx13,Syx1A,Ten-a,Tim8,Tm2,Tob,Zasp66,betaTub60D,brp,btsz,cac,cmpy,cnc,ct,ctp,dally,dia,dpr13,dsx,eys,foxo,futsch,jv,klg,lap,nSyb,orb,orb2,shakB,sif,sm,sn,spri,tok,tutl,unc-104
GO:1990709	presynaptic active zone organization	4	15	0.0018	FBpp0087352,FBpp0289137,FBpp0293366,FBpp0293597	Rab3,Rbp,Ten-a,brp
GO:0008306	associative learning	6	51	0.0022	FBpp0079448,FBpp0082658,FBpp0099542,FBpp0099902,FBpp0291476,FBpp0300236	CG42629,DopEcR,Pka-C1,Sap47,Syn,futsch
GO:0001745	compound eye morphogenesis	13	264	0.0027	FBpp0072574,FBpp0082555,FBpp0083730,FBpp0084568,FBpp0086244,FBpp0086545,FBpp0112919,FBpp0293502,FBpp0293589,FBpp0301040,FBpp0303681,FBpp0305425,FBpp0305668	Atx2,CG31058,Cam,Lar,Syn2,bi,eys,foxo,hbs,klg,nmo,ru,tutl
GO:0040008	regulation of growth	14	300	0.0027	FBpp0082008,FBpp0086227,FBpp0086244,FBpp0112019,FBpp0112096,FBpp0292244,FBpp0293589,FBpp0297069,FBpp0297567,FBpp0298326,FBpp0300236,FBpp0303681,FBpp0304225,FBpp0305425	Ank2,CG11206,Lar,Lk6,Syn2,btsz,cac,chrb,cmpy,dally,foxo,futsch,nmo,unc-104
GO:0042461	photoreceptor cell development	8	105	0.0031	FBpp0082555,FBpp0084568,FBpp0085834,FBpp0086244,FBpp0112919,FBpp0293502,FBpp0303681,FBpp0305668	Atx2,CG31058,Cam,Lar,Syn2,edl,eys,tutl
GO:0008038	neuron recognition	8	107	0.0034	FBpp0081256,FBpp0084068,FBpp0271771,FBpp0289137,FBpp0301699,FBpp0305314,FBpp0305668,FBpp0305817	Con,Galphaq,Mmp1,RhoGAPp190,Ten-a,dsx,tok,tutl
GO:0070588	calcium ion transmembrane transport	6	57	0.0037	FBpp0089047,FBpp0111866,FBpp0292911,FBpp0298326,FBpp0301144,FBpp0304106	Ca-alpha1D,Ca-alpha1T,Calx,Nckx30C,cac,rdgB
GO:0042752	regulation of circadian rhythm	7	83	0.004	FBpp0070618,FBpp0079448,FBpp0099780,FBpp0111727,FBpp0112919,FBpp0300329,FBpp0305970	Adar,Ih,Pka-C1,Rdl,eys,na,norpA
GO:0045595	regulation of cell differentiation	15	356	0.0043	FBpp0070618,FBpp0070672,FBpp0079448,FBpp0080593,FBpp0082535,FBpp0086227,FBpp0089151,FBpp0111624,FBpp0111983,FBpp0292260,FBpp0297671,FBpp0303681,FBpp0305314,FBpp0305668,FBpp0305817	Galphaq,Lar,Pka-C1,RhoGAPp190,Socs36E,Syx1A,Tm2,cnc,ctp,lqf,norpA,pyr,sif,tutl,unc-104
GO:0050803	regulation of synapse structure or activity	10	175	0.0046	FBpp0082555,FBpp0086227,FBpp0086244,FBpp0111624,FBpp0112019,FBpp0289137,FBpp0292244,FBpp0298326,FBpp0300236,FBpp0305425	Ank2,Atx2,CG11206,Syn2,Ten-a,cac,futsch,nmo,sif,unc-104
GO:0042051	compound eye photoreceptor development	7	86	0.0048	FBpp0082555,FBpp0084568,FBpp0086244,FBpp0112919,FBpp0293502,FBpp0303681,FBpp0305668	Atx2,CG31058,Cam,Lar,Syn2,eys,tutl
GO:0051960	regulation of nervous system development	14	324	0.0052	FBpp0070672,FBpp0080593,FBpp0086227,FBpp0086244,FBpp0111624,FBpp0111983,FBpp0112019,FBpp0292244,FBpp0298326,FBpp0300236,FBpp0303681,FBpp0305425,FBpp0305668,FBpp0305817	Ank2,CG11206,Lar,RhoGAPp190,Socs36E,Syn2,cac,ctp,futsch,nmo,pyr,sif,tutl,unc-104
GO:0065009	regulation of molecular function	23	710	0.0052	FBpp0070618,FBpp0070672,FBpp0073392,FBpp0074319,FBpp0074411,FBpp0079448,FBpp0080593,FBpp0082555,FBpp0086545,FBpp0087863,FBpp0088273,FBpp0111624,FBpp0111983,FBpp0291476,FBpp0292634,FBpp0293502,FBpp0294031,FBpp0298037,FBpp0302026,FBpp0302587,FBpp0302889,FBpp0305314,FBpp0305817	Actbeta,Atx2,CG14408,CG42450,CG42629,CG42795,Cam,Epac,Evi5,Frq1,Galphaq,Pabp2,Pka-C1,Pvf1,Rab3-GEF,RhoGAPp190,Socs36E,ctp,hbs,norpA,pyr,sif,spri
GO:0016079	synaptic vesicle exocytosis	6	62	0.0053	FBpp0075620,FBpp0081097,FBpp0099902,FBpp0292260,FBpp0297567,FBpp0303878	Syn,Syt4,Syx13,Syx1A,btsz,nSyb
GO:0030865	cortical cytoskeleton organization	6	62	0.0053	FBpp0087352,FBpp0293366,FBpp0293597,FBpp0297103,FBpp0297567,FBpp0298037	Rab3,Rab3-GEF,Rbp,brp,btsz,dia
GO:0010648	negative regulation of cell communication	14	326	0.0054	FBpp0079448,FBpp0080593,FBpp0082008,FBpp0083449,FBpp0112096,FBpp0113105,FBpp0292244,FBpp0293502,FBpp0293589,FBpp0297069,FBpp0304225,FBpp0305314,FBpp0305425,FBpp0305970	Ank2,CG17278,Cam,Galphaq,Lk6,Pka-C1,Rdl,Socs36E,chrb,cmpy,ct,dally,foxo,nmo
GO:0023057	negative regulation of signaling	14	326	0.0054	FBpp0079448,FBpp0080593,FBpp0082008,FBpp0083449,FBpp0112096,FBpp0113105,FBpp0292244,FBpp0293502,FBpp0293589,FBpp0297069,FBpp0304225,FBpp0305314,FBpp0305425,FBpp0305970	Ank2,CG17278,Cam,Galphaq,Lk6,Pka-C1,Rdl,Socs36E,chrb,cmpy,ct,dally,foxo,nmo
GO:0035556	intracellular signal transduction	15	366	0.0054	FBpp0070618,FBpp0073429,FBpp0076745,FBpp0079448,FBpp0083885,FBpp0087352,FBpp0089047,FBpp0099542,FBpp0292870,FBpp0294031,FBpp0298326,FBpp0302026,FBpp0305425,FBpp0305778,FBpp0305817	CG10362,CG14408,CG31140,CG34357,CG42450,Ca-alpha1D,DopEcR,PVRAP,Pka-C1,Rab3,RhoGAPp190,cac,nmo,norpA,rdgA
GO:0051017	actin filament bundle assembly	4	22	0.0056	FBpp0070672,FBpp0081530,FBpp0290893,FBpp0300169	FER,ctp,jv,sn
GO:0042493	response to drug	11	218	0.0059	FBpp0079448,FBpp0081596,FBpp0083730,FBpp0084580,FBpp0099542,FBpp0099902,FBpp0111727,FBpp0290907,FBpp0291070,FBpp0305314,FBpp0305970	CG5646,DopEcR,Galphaq,Ggamma30A,Pka-C1,Rdl,Syn,klg,mura,na,unc79
GO:0048638	regulation of developmental growth	11	218	0.0059	FBpp0086227,FBpp0086244,FBpp0112019,FBpp0292244,FBpp0293589,FBpp0297069,FBpp0297567,FBpp0298326,FBpp0300236,FBpp0303681,FBpp0305425	Ank2,CG11206,Lar,Syn2,btsz,cac,dally,foxo,futsch,nmo,unc-104
GO:0050807	regulation of synapse organization	9	150	0.0059	FBpp0082555,FBpp0086227,FBpp0086244,FBpp0112019,FBpp0289137,FBpp0292244,FBpp0298326,FBpp0300236,FBpp0305425	Ank2,Atx2,CG11206,Syn2,Ten-a,cac,futsch,nmo,unc-104
GO:0019932	second-messenger-mediated signaling	6	65	0.0061	FBpp0070618,FBpp0079448,FBpp0089047,FBpp0099542,FBpp0292870,FBpp0298326	CG34357,Ca-alpha1D,DopEcR,Pka-C1,cac,norpA
GO:0051056	regulation of small GTPase mediated signal transduction	7	91	0.0061	FBpp0082008,FBpp0085834,FBpp0111624,FBpp0291476,FBpp0298037,FBpp0302587,FBpp0302889	CG42629,Epac,Lk6,Rab3-GEF,edl,sif,spri
GO:0060341	regulation of cellular localization	8	120	0.0061	FBpp0074319,FBpp0079448,FBpp0081097,FBpp0087352,FBpp0099780,FBpp0292260,FBpp0297671,FBpp0298326	Frq1,Ih,Pka-C1,Rab3,Syt4,Syx1A,cac,cnc
GO:0048790	maintenance of presynaptic active zone structure	3	9	0.0063	FBpp0087352,FBpp0289137,FBpp0293597	Rab3,Ten-a,brp
GO:0006887	exocytosis	7	93	0.0066	FBpp0075620,FBpp0081097,FBpp0099902,FBpp0292260,FBpp0297567,FBpp0298326,FBpp0303878	Syn,Syt4,Syx13,Syx1A,btsz,cac,nSyb
GO:0040007	growth	10	187	0.0066	FBpp0079448,FBpp0081530,FBpp0088273,FBpp0099902,FBpp0271771,FBpp0289137,FBpp0292244,FBpp0301040,FBpp0302587,FBpp0303681	Actbeta,Ank2,FER,Lar,Mmp1,Pka-C1,Syn,Ten-a,bi,spri
GO:0051656	establishment of organelle localization	10	187	0.0066	FBpp0070672,FBpp0075620,FBpp0081097,FBpp0086227,FBpp0099902,FBpp0110269,FBpp0291394,FBpp0292260,FBpp0297567,FBpp0303878	Lsd-2,Syn,Syt4,Syx13,Syx1A,btsz,ctp,lap,nSyb,unc-104
GO:0043085	positive regulation of catalytic activity	12	260	0.0068	FBpp0070618,FBpp0070672,FBpp0073392,FBpp0074319,FBpp0086545,FBpp0087863,FBpp0291476,FBpp0292634,FBpp0298037,FBpp0302026,FBpp0305314,FBpp0305817	CG42450,CG42629,CG42795,Evi5,Frq1,Galphaq,Pabp2,Rab3-GEF,RhoGAPp190,ctp,hbs,norpA
GO:0007632	visual behavior	4	24	0.0069	FBpp0099780,FBpp0099902,FBpp0291049,FBpp0298326	Ih,Syn,cac,gfA
GO:0098660	inorganic ion transmembrane transport	14	345	0.0083	FBpp0072046,FBpp0080010,FBpp0089047,FBpp0099473,FBpp0099780,FBpp0111866,FBpp0271755,FBpp0292911,FBpp0293407,FBpp0298326,FBpp0300662,FBpp0301144,FBpp0304106,FBpp0305970	CG43066,Ca-alpha1D,Ca-alpha1T,Calx,GluClalpha,Ih,NaCP60E,Nckx30C,Nhe3,Rdl,Vha68-1,cac,kcc,rdgB
GO:0019725	cellular homeostasis	11	230	0.0084	FBpp0070618,FBpp0079407,FBpp0079502,FBpp0080010,FBpp0080395,FBpp0271755,FBpp0292244,FBpp0292911,FBpp0293502,FBpp0298326,FBpp0305314	Ank2,CaBP1,Cam,Galphaq,Mco1,Nckx30C,Nhe3,Vha68-1,cac,norpA,rsn
GO:0051640	organelle localization	11	231	0.0087	FBpp0070672,FBpp0075620,FBpp0081097,FBpp0086227,FBpp0099902,FBpp0110269,FBpp0291394,FBpp0292260,FBpp0297567,FBpp0297671,FBpp0303878	Lsd-2,Syn,Syt4,Syx13,Syx1A,btsz,cnc,ctp,lap,nSyb,unc-104
GO:0051345	positive regulation of hydrolase activity	9	162	0.0091	FBpp0070618,FBpp0070672,FBpp0073392,FBpp0086545,FBpp0291476,FBpp0292634,FBpp0302026,FBpp0305314,FBpp0305817	CG42450,CG42629,CG42795,Evi5,Galphaq,RhoGAPp190,ctp,hbs,norpA
GO:0032270	positive regulation of cellular protein metabolic process	12	271	0.0092	FBpp0074411,FBpp0080593,FBpp0082008,FBpp0083776,FBpp0086545,FBpp0087863,FBpp0088273,FBpp0099542,FBpp0112337,FBpp0298037,FBpp0303905,FBpp0304242	Actbeta,DopEcR,Lk6,Pabp2,Pvf1,Rab3-GEF,Socs36E,bol,hbs,orb,orb2,stv
GO:0048167	regulation of synaptic plasticity	4	27	0.0099	FBpp0081097,FBpp0082658,FBpp0087352,FBpp0293597	Rab3,Sap47,Syt4,brp
GO:0007616	long-term memory	6	74	0.0107	FBpp0080593,FBpp0081596,FBpp0082555,FBpp0083730,FBpp0302594,FBpp0303905	Atx2,Socs36E,Tob,klg,mura,orb2
GO:0007015	actin filament organization	7	103	0.011	FBpp0070672,FBpp0081530,FBpp0082535,FBpp0290893,FBpp0297103,FBpp0297567,FBpp0300169	FER,Tm2,btsz,ctp,dia,jv,sn
GO:0008049	male courtship behavior	7	103	0.011	FBpp0081256,FBpp0099902,FBpp0293409,FBpp0297664,FBpp0298326,FBpp0300329,FBpp0303905	Adar,FoxP,Syn,cac,dsx,fne,orb2
GO:0009266	response to temperature stimulus	8	135	0.0114	FBpp0070618,FBpp0079448,FBpp0086392,FBpp0099902,FBpp0112919,FBpp0300329,FBpp0305314,FBpp0305778	Adar,Galphaq,Pka-C1,Ric,Syn,eys,norpA,rdgA
GO:0007414	axonal defasciculation	3	12	0.0116	FBpp0084068,FBpp0305668,FBpp0305817	RhoGAPp190,tok,tutl
GO:0008359	regulation of bicoid mRNA localization	2	2	0.0117	FBpp0079448,FBpp0297671	Pka-C1,cnc
GO:0042048	olfactory behavior	6	76	0.0117	FBpp0079448,FBpp0099902,FBpp0291476,FBpp0300236,FBpp0300662,FBpp0305970	CG42629,NaCP60E,Pka-C1,Rdl,Syn,futsch
GO:2000766	negative regulation of cytoplasmic translation	2	2	0.0117	FBpp0083776,FBpp0303905	orb,orb2
GO:0006814	sodium ion transport	7	105	0.0118	FBpp0111866,FBpp0271755,FBpp0292911,FBpp0293407,FBpp0300662,FBpp0301144,FBpp0305547	CG43066,Ca-alpha1T,Calx,NaCP60E,Nckx30C,Nhe3,nrv3
GO:0007186	G protein-coupled receptor signaling pathway	10	207	0.0124	FBpp0070618,FBpp0083885,FBpp0099542,FBpp0290241,FBpp0291070,FBpp0293502,FBpp0302026,FBpp0304106,FBpp0305314,FBpp0305778	CG31140,CG31760,CG42450,Cam,DopEcR,Galphaq,Ggamma30A,norpA,rdgA,rdgB
GO:0016049	cell growth	6	79	0.0138	FBpp0079448,FBpp0081530,FBpp0088273,FBpp0292244,FBpp0302587,FBpp0303681	Actbeta,Ank2,FER,Lar,Pka-C1,spri
GO:0048589	developmental growth	9	177	0.015	FBpp0079448,FBpp0081530,FBpp0099902,FBpp0271771,FBpp0289137,FBpp0292244,FBpp0301040,FBpp0302587,FBpp0303681	Ank2,FER,Lar,Mmp1,Pka-C1,Syn,Ten-a,bi,spri
GO:0008582	regulation of synaptic growth at neuromuscular junction	7	111	0.0153	FBpp0086227,FBpp0086244,FBpp0112019,FBpp0292244,FBpp0298326,FBpp0300236,FBpp0305425	Ank2,CG11206,Syn2,cac,futsch,nmo,unc-104
GO:0022603	regulation of anatomical structure morphogenesis	11	252	0.0153	FBpp0070618,FBpp0080593,FBpp0081530,FBpp0082535,FBpp0086227,FBpp0111624,FBpp0297103,FBpp0303681,FBpp0305314,FBpp0305668,FBpp0305817	FER,Galphaq,Lar,RhoGAPp190,Socs36E,Tm2,dia,norpA,sif,tutl,unc-104
GO:0060560	developmental growth involved in morphogenesis	6	81	0.0153	FBpp0079448,FBpp0081530,FBpp0271771,FBpp0292244,FBpp0302587,FBpp0303681	Ank2,FER,Lar,Mmp1,Pka-C1,spri
GO:0048149	behavioral response to ethanol	5	55	0.0159	FBpp0079448,FBpp0081596,FBpp0083730,FBpp0099542,FBpp0099902	DopEcR,Pka-C1,Syn,klg,mura
GO:0043087	regulation of GTPase activity	7	113	0.0167	FBpp0070618,FBpp0073392,FBpp0111624,FBpp0291476,FBpp0292634,FBpp0302026,FBpp0305817	CG42450,CG42629,CG42795,Evi5,RhoGAPp190,norpA,sif
GO:0034250	positive regulation of cellular amide metabolic process	5	56	0.017	FBpp0080402,FBpp0083776,FBpp0303905,FBpp0304214,FBpp0304242	Pex3,bol,cact,orb,orb2
GO:0031338	regulation of vesicle fusion	4	33	0.0174	FBpp0073392,FBpp0081097,FBpp0087352,FBpp0292634	CG42795,Evi5,Rab3,Syt4
GO:0046578	regulation of Ras protein signal transduction	6	84	0.0176	FBpp0082008,FBpp0085834,FBpp0111624,FBpp0298037,FBpp0302587,FBpp0302889	Epac,Lk6,Rab3-GEF,edl,sif,spri
GO:0019228	neuronal action potential	2	3	0.0177	FBpp0111866,FBpp0300662	Ca-alpha1T,NaCP60E
GO:0030046	parallel actin filament bundle assembly	2	3	0.0177	FBpp0290893,FBpp0300169	jv,sn
GO:0071244	cellular response to carbon dioxide	2	3	0.0177	FBpp0291070,FBpp0305314	Galphaq,Ggamma30A
GO:0007615	anesthesia-resistant memory	3	15	0.018	FBpp0079448,FBpp0291476,FBpp0293597	CG42629,Pka-C1,brp
GO:0016192	vesicle-mediated transport	16	470	0.018	FBpp0075620,FBpp0077156,FBpp0081097,FBpp0086227,FBpp0087352,FBpp0089151,FBpp0099902,FBpp0113105,FBpp0291394,FBpp0292260,FBpp0297567,FBpp0298037,FBpp0298326,FBpp0302587,FBpp0303878,FBpp0305314	Galphaq,Rab3,Rab3-GEF,Sr-CI,Syn,Syt4,Syx13,Syx1A,btsz,cac,ct,lap,lqf,nSyb,spri,unc-104
GO:0022416	chaeta development	6	86	0.0191	FBpp0070672,FBpp0082555,FBpp0086702,FBpp0290893,FBpp0297069,FBpp0300169	Atx2,Sox15,ctp,dally,jv,sn
GO:0051130	positive regulation of cellular component organization	11	262	0.0192	FBpp0070618,FBpp0080395,FBpp0081097,FBpp0082535,FBpp0111624,FBpp0291394,FBpp0292244,FBpp0297103,FBpp0298326,FBpp0303681,FBpp0305425	Ank2,CaBP1,Lar,Syt4,Tm2,cac,dia,lap,nmo,norpA,sif
GO:0098662	inorganic cation transmembrane transport	12	302	0.0192	FBpp0072046,FBpp0080010,FBpp0089047,FBpp0099780,FBpp0111866,FBpp0271755,FBpp0292911,FBpp0293407,FBpp0298326,FBpp0300662,FBpp0301144,FBpp0304106	CG43066,Ca-alpha1D,Ca-alpha1T,Calx,Ih,NaCP60E,Nckx30C,Nhe3,Vha68-1,cac,kcc,rdgB
GO:0009968	negative regulation of signal transduction	12	303	0.0193	FBpp0079448,FBpp0080593,FBpp0082008,FBpp0083449,FBpp0112096,FBpp0113105,FBpp0293502,FBpp0293589,FBpp0297069,FBpp0304225,FBpp0305314,FBpp0305425	CG17278,Cam,Galphaq,Lk6,Pka-C1,Socs36E,chrb,cmpy,ct,dally,foxo,nmo
GO:0000226	microtubule cytoskeleton organization	12	305	0.0203	FBpp0070672,FBpp0079448,FBpp0084568,FBpp0085235,FBpp0292244,FBpp0293502,FBpp0293589,FBpp0296946,FBpp0297103,FBpp0297671,FBpp0300236,FBpp0303905	Ank2,CG31058,Cam,Map205,Pka-C1,Skeletor,cnc,ctp,dia,foxo,futsch,orb2
GO:0098742	cell-cell adhesion via plasma-membrane adhesion molecules	5	61	0.0225	FBpp0082127,FBpp0083730,FBpp0086545,FBpp0288767,FBpp0301699	Con,beat-VII,beat-Vc,hbs,klg
GO:0007635	chemosensory behavior	7	123	0.0243	FBpp0079448,FBpp0099780,FBpp0099902,FBpp0291476,FBpp0300236,FBpp0300662,FBpp0305970	CG42629,Ih,NaCP60E,Pka-C1,Rdl,Syn,futsch
GO:0009888	tissue development	27	1029	0.0257	FBpp0070672,FBpp0072574,FBpp0073392,FBpp0074411,FBpp0079448,FBpp0080582,FBpp0080593,FBpp0081256,FBpp0081530,FBpp0083776,FBpp0084068,FBpp0086545,FBpp0086702,FBpp0088529,FBpp0111983,FBpp0113105,FBpp0271771,FBpp0290893,FBpp0292260,FBpp0297069,FBpp0297103,FBpp0297567,FBpp0301040,FBpp0302587,FBpp0303681,FBpp0304454,FBpp0305425	Evi5,FER,Lar,Mmp1,Pka-C1,Pvf1,Socs36E,Sox15,Syx1A,Zasp66,bi,btsz,ct,ctp,dally,dia,dsx,hbs,ltl,nmo,orb,pyr,rdo,ru,sn,spri,tok
GO:0006906	vesicle fusion	4	38	0.0258	FBpp0075620,FBpp0292260,FBpp0297567,FBpp0303878	Syx13,Syx1A,btsz,nSyb
GO:0007155	cell adhesion	8	160	0.0265	FBpp0082127,FBpp0083730,FBpp0086545,FBpp0271771,FBpp0288767,FBpp0301686,FBpp0301699,FBpp0305668	Con,Mmp1,Mp,beat-VII,beat-Vc,hbs,klg,tutl
GO:0043052	thermotaxis	3	18	0.0269	FBpp0070618,FBpp0305314,FBpp0305778	Galphaq,norpA,rdgA
GO:0044089	positive regulation of cellular component biogenesis	7	126	0.0271	FBpp0082535,FBpp0111624,FBpp0292244,FBpp0297103,FBpp0298326,FBpp0303681,FBpp0305425	Ank2,Lar,Tm2,cac,dia,nmo,sif
GO:0035725	sodium ion transmembrane transport	6	94	0.0275	FBpp0111866,FBpp0271755,FBpp0292911,FBpp0293407,FBpp0300662,FBpp0301144	CG43066,Ca-alpha1T,Calx,NaCP60E,Nckx30C,Nhe3
GO:0098609	cell-cell adhesion	6	94	0.0275	FBpp0082127,FBpp0083730,FBpp0086545,FBpp0288767,FBpp0301699,FBpp0305668	Con,beat-VII,beat-Vc,hbs,klg,tutl
GO:0048066	developmental pigmentation	6	95	0.0285	FBpp0072026,FBpp0072574,FBpp0080593,FBpp0081256,FBpp0297069,FBpp0301040	Socs36E,bi,bw,dally,dsx,ru
GO:0007617	mating behavior	8	164	0.0296	FBpp0081256,FBpp0099902,FBpp0293409,FBpp0297664,FBpp0298326,FBpp0300329,FBpp0303905,FBpp0304242	Adar,FoxP,Syn,bol,cac,dsx,fne,orb2
GO:0008045	motor neuron axon guidance	5	66	0.0296	FBpp0084068,FBpp0289137,FBpp0297069,FBpp0301686,FBpp0303681	Lar,Mp,Ten-a,dally,tok
GO:0008355	olfactory learning	4	40	0.0296	FBpp0079448,FBpp0099902,FBpp0291476,FBpp0300236	CG42629,Pka-C1,Syn,futsch
GO:1903429	regulation of cell maturation	4	40	0.0296	FBpp0070672,FBpp0079448,FBpp0292260,FBpp0297671	Pka-C1,Syx1A,cnc,ctp
GO:0035295	tube development	20	691	0.0299	FBpp0070672,FBpp0072574,FBpp0074411,FBpp0079448,FBpp0080582,FBpp0080593,FBpp0081256,FBpp0084068,FBpp0086545,FBpp0086702,FBpp0113105,FBpp0271771,FBpp0290893,FBpp0292260,FBpp0297069,FBpp0297567,FBpp0297671,FBpp0301040,FBpp0304454,FBpp0305425	Mmp1,Pka-C1,Pvf1,Socs36E,Sox15,Syx1A,bi,btsz,cnc,ct,ctp,dally,dsx,hbs,ltl,nmo,rdo,ru,sn,tok
GO:0006813	potassium ion transport	5	67	0.0308	FBpp0072046,FBpp0099780,FBpp0271755,FBpp0292911,FBpp0305547	Ih,Nckx30C,Nhe3,kcc,nrv3
GO:0042592	homeostatic process	15	457	0.0308	FBpp0070618,FBpp0079407,FBpp0079502,FBpp0080010,FBpp0080395,FBpp0111481,FBpp0271755,FBpp0292244,FBpp0292911,FBpp0293502,FBpp0293589,FBpp0297671,FBpp0298326,FBpp0305314,FBpp0305778	Ank2,CaBP1,Cam,Galphaq,Mco1,Nckx30C,Nhe3,Vha68-1,cac,cnc,foxo,norpA,rdgA,rsn,shakB
GO:0008407	chaeta morphogenesis	4	41	0.0314	FBpp0070672,FBpp0290893,FBpp0297069,FBpp0300169	ctp,dally,jv,sn
GO:0009612	response to mechanical stimulus	4	41	0.0314	FBpp0072046,FBpp0305547,FBpp0305668,FBpp0305970	Rdl,kcc,nrv3,tutl
GO:0007205	protein kinase C-activating G protein-coupled receptor signaling pathway	2	5	0.0318	FBpp0083885,FBpp0305778	CG31140,rdgA
GO:0015672	monovalent inorganic cation transport	10	244	0.0318	FBpp0072046,FBpp0080010,FBpp0099780,FBpp0111866,FBpp0271755,FBpp0292911,FBpp0293407,FBpp0300662,FBpp0301144,FBpp0305547	CG43066,Ca-alpha1T,Calx,Ih,NaCP60E,Nckx30C,Nhe3,Vha68-1,kcc,nrv3
GO:0016060	metarhodopsin inactivation	2	5	0.0318	FBpp0293502,FBpp0305314	Cam,Galphaq
GO:0030029	actin filament-based process	10	244	0.0318	FBpp0070672,FBpp0081530,FBpp0082535,FBpp0088529,FBpp0111624,FBpp0290893,FBpp0293502,FBpp0297103,FBpp0297567,FBpp0300169	Cam,FER,Tm2,Zasp66,btsz,ctp,dia,jv,sif,sn
GO:0060429	epithelium development	25	949	0.0318	FBpp0070672,FBpp0072574,FBpp0073392,FBpp0074411,FBpp0079448,FBpp0080582,FBpp0080593,FBpp0081256,FBpp0081530,FBpp0083776,FBpp0084068,FBpp0086545,FBpp0086702,FBpp0113105,FBpp0271771,FBpp0290893,FBpp0292260,FBpp0297069,FBpp0297103,FBpp0297567,FBpp0301040,FBpp0302587,FBpp0303681,FBpp0304454,FBpp0305425	Evi5,FER,Lar,Mmp1,Pka-C1,Pvf1,Socs36E,Sox15,Syx1A,bi,btsz,ct,ctp,dally,dia,dsx,hbs,ltl,nmo,orb,rdo,ru,sn,spri,tok
GO:0071632	optomotor response	2	5	0.0318	FBpp0099780,FBpp0099902	Ih,Syn
GO:0042052	rhabdomere development	4	43	0.0353	FBpp0084568,FBpp0086244,FBpp0112919,FBpp0293502	CG31058,Cam,Syn2,eys
GO:0097435	supramolecular fiber organization	8	171	0.0353	FBpp0070672,FBpp0081530,FBpp0082535,FBpp0088529,FBpp0290893,FBpp0297103,FBpp0297567,FBpp0300169	FER,Tm2,Zasp66,btsz,ctp,dia,jv,sn
GO:0007166	cell surface receptor signaling pathway	15	467	0.0356	FBpp0073155,FBpp0074411,FBpp0079448,FBpp0079502,FBpp0080402,FBpp0080593,FBpp0081530,FBpp0084003,FBpp0088273,FBpp0088727,FBpp0099473,FBpp0111983,FBpp0289395,FBpp0291049,FBpp0297069	Actbeta,CG12414,FER,GluClalpha,Pka-C1,Pvf1,Socs36E,als,cact,dally,gfA,nAChRbeta1,pyr,rsn,wry
GO:0043547	positive regulation of GTPase activity	6	102	0.0365	FBpp0070618,FBpp0073392,FBpp0291476,FBpp0292634,FBpp0302026,FBpp0305817	CG42450,CG42629,CG42795,Evi5,RhoGAPp190,norpA
GO:0032101	regulation of response to external stimulus	7	137	0.0379	FBpp0070618,FBpp0080402,FBpp0293502,FBpp0303681,FBpp0304106,FBpp0305314,FBpp0305778	Cam,Galphaq,Lar,cact,norpA,rdgA,rdgB
GO:0016200	synaptic target attraction	2	6	0.0399	FBpp0289137,FBpp0301699	Con,Ten-a
GO:0045433	male courtship behavior, veined wing generated song production	3	22	0.0399	FBpp0081256,FBpp0293409,FBpp0298326	FoxP,cac,dsx
GO:0046463	acylglycerol biosynthetic process	2	6	0.0399	FBpp0070618,FBpp0080663	CG33120,norpA
GO:2000370	positive regulation of clathrin-dependent endocytosis	2	6	0.0399	FBpp0070618,FBpp0291394	lap,norpA
GO:0016081	synaptic vesicle docking	3	23	0.0435	FBpp0075620,FBpp0292260,FBpp0303878	Syx13,Syx1A,nSyb
GO:0019722	calcium-mediated signaling	3	23	0.0435	FBpp0070618,FBpp0089047,FBpp0298326	Ca-alpha1D,cac,norpA
GO:0016358	dendrite development	7	144	0.0465	FBpp0088273,FBpp0113105,FBpp0290893,FBpp0293589,FBpp0297069,FBpp0297671,FBpp0300236	Actbeta,cnc,ct,dally,foxo,futsch,sn
GO:0017157	regulation of exocytosis	3	24	0.0474	FBpp0087352,FBpp0292260,FBpp0297567	Rab3,Syx1A,btsz
GO:0007630	jump response	2	7	0.0484	FBpp0111481,FBpp0291049	gfA,shakB
GO:0030036	actin cytoskeleton organization	9	223	0.0484	FBpp0070672,FBpp0081530,FBpp0082535,FBpp0088529,FBpp0111624,FBpp0290893,FBpp0297103,FBpp0297567,FBpp0300169	FER,Tm2,Zasp66,btsz,ctp,dia,jv,sif,sn
GO:0048172	regulation of short-term neuronal synaptic plasticity	2	7	0.0484	FBpp0082658,FBpp0087352	Rab3,Sap47
GO:0022604	regulation of cell morphogenesis	7	146	0.0488	FBpp0081530,FBpp0086227,FBpp0111624,FBpp0297103,FBpp0303681,FBpp0305668,FBpp0305817	FER,Lar,RhoGAPp190,dia,sif,tutl,unc-104
String reactome
#term ID	term description	observed gene count	background gene count	false discovery rate	matching proteins in your network (IDs)	matching proteins in your network (labels)
DME-622327	Postsynaptic nicotinic acetylcholine receptors	5	10	0.00057	FBpp0073155,FBpp0079502,FBpp0084003,FBpp0289395,FBpp0291049	CG12414,als,gfA,nAChRbeta1,rsn
DME-629594	Highly calcium permeable postsynaptic nicotinic acetylcholine receptors	4	9	0.0024	FBpp0079502,FBpp0084003,FBpp0289395,FBpp0291049	CG12414,als,gfA,rsn
DME-112314	Neurotransmitter receptors and postsynaptic signal transmission	7	59	0.0033	FBpp0073155,FBpp0079502,FBpp0084003,FBpp0099473,FBpp0289395,FBpp0291049,FBpp0293502	CG12414,Cam,GluClalpha,als,gfA,nAChRbeta1,rsn
DME-112315	Transmission across Chemical Synapses	8	86	0.0033	FBpp0073155,FBpp0079502,FBpp0084003,FBpp0099473,FBpp0289395,FBpp0291049,FBpp0293502,FBpp0303878	CG12414,Cam,GluClalpha,als,gfA,nAChRbeta1,nSyb,rsn
DME-112316	Neuronal System	10	134	0.0033	FBpp0073155,FBpp0079502,FBpp0084003,FBpp0099473,FBpp0099780,FBpp0289395,FBpp0291049,FBpp0293502,FBpp0303681,FBpp0303878	CG12414,Cam,GluClalpha,Ih,Lar,als,gfA,nAChRbeta1,nSyb,rsn
DME-162582	Signal Transduction	25	767	0.01	FBpp0070618,FBpp0073346,FBpp0075759,FBpp0079448,FBpp0079836,FBpp0080010,FBpp0080402,FBpp0082008,FBpp0083885,FBpp0086702,FBpp0111476,FBpp0111624,FBpp0112554,FBpp0291070,FBpp0292870,FBpp0293502,FBpp0293589,FBpp0297069,FBpp0297103,FBpp0302889,FBpp0304371,FBpp0305425,FBpp0305547,FBpp0305778,FBpp0305817	CG13293,CG31140,CG34354,CG34357,Cam,Epac,Ggamma30A,Lk6,Maf1,Pka-C1,RhoGAPp190,Sk1,Sox15,Vha68-1,cact,dally,dia,foxo,kek2,nmo,norpA,nrv3,rdgA,sif,yps
DME-629587	Highly sodium permeable acetylcholine nicotinic receptors	3	6	0.01	FBpp0073155,FBpp0084003,FBpp0289395	CG12414,als,nAChRbeta1
DME-8948216	Collagen chain trimerization	2	2	0.0382	FBpp0292667,FBpp0301686	CG42342,Mp
DME-1474290	Collagen formation	3	13	0.042	FBpp0084068,FBpp0292667,FBpp0301686	CG42342,Mp,tok
DME-388396	GPCR downstream signalling	8	145	0.042	FBpp0070618,FBpp0079448,FBpp0083885,FBpp0111624,FBpp0291070,FBpp0292870,FBpp0293502,FBpp0305778	CG31140,CG34357,Cam,Ggamma30A,Pka-C1,norpA,rdgA,sif
DME-425393	Transport of inorganic cations/anions and amino acids/oligopeptides	6	79	0.042	FBpp0072046,FBpp0271755,FBpp0292911,FBpp0293407,FBpp0293502,FBpp0301144	CG43066,Calx,Cam,Nckx30C,Nhe3,kcc
DME-425561	Sodium/Calcium exchangers	3	13	0.042	FBpp0292911,FBpp0293502,FBpp0301144	Calx,Cam,Nckx30C
DME-109582	Hemostasis	10	225	0.0483	FBpp0079448,FBpp0083885,FBpp0289559,FBpp0293502,FBpp0297567,FBpp0297671,FBpp0301144,FBpp0302889,FBpp0305547,FBpp0305778	CG31140,Calx,Cam,Epac,Pde6,Pka-C1,btsz,cnc,nrv3,rdgA
DME-418346	Platelet homeostasis	3	16	0.0483	FBpp0289559,FBpp0293502,FBpp0301144	Calx,Cam,Pde6

## Sheet: gene set
Gene name	FBID_KEY
CG31140	FBgn0051140
na	FBgn0002917
Nhe3	FBgn0028703
bip2	FBgn0026262
Calx	FBgn0013995
CG13168	FBgn0033705
CG13325	FBgn0033792
Ih	FBgn0263397
CG44837	FBgn0266100
beat-VII	FBgn0250908
PIP82	FBgn0024943
CG5646	FBgn0039525
Sr-CI	FBgn0014033
kcc	FBgn0261794
nAChRalpha1	FBgn0000036
yps	FBgn0022959
CG14439	FBgn0029898
CG32700	FBgn0267253
CG13096	FBgn0032050
Cpr11B	FBgn0030398
hbs	FBgn0029082
Mco1	FBgn0032116
sm	FBgn0003435
foxo	FBgn0038197
CG13293	FBgn0035677
Sox15	FBgn0005613
futsch	FBgn0259108
CG8545	FBgn0033741
brp	FBgn0259246
NaCP60E	FBgn0085434
CG17816	FBgn0037525
wry	FBgn0051665
btsz	FBgn0266756
norpA	FBgn0262738
Galphaq	FBgn0004435
Syn	FBgn0004575
chrb	FBgn0036165
Ca-alpha1D	FBgn0001991
cmpy	FBgn0037015
kek2	FBgn0015400
CG43066	FBgn0262476
CG44422	FBgn0265595
Adar	FBgn0026086
Pex3	FBgn0036484
ltl	FBgn0268063
Socs36E	FBgn0041184
CG14636	FBgn0037217
Pabp2	FBgn0005648
CG34354	FBgn0085383
dpr13	FBgn0034286
CG30026	FBgn0050026
cac	FBgn0263111
CG9813	FBgn0038143
rdo	FBgn0243486
sn	FBgn0003447
CG6051	FBgn0039492
Mhcl	FBgn0026059
GluClalpha	FBgn0024963
ct	FBgn0004198
bi	FBgn0000179
CG10362	FBgn0030358
sif	FBgn0085447
Evi5	FBgn0262740
Syx13	FBgn0036341
CG42450	FBgn0259927
Mp	FBgn0260660
Syx1A	FBgn0013343
nrv3	FBgn0032946
beat-Vc	FBgn0038084
Ten-a	FBgn0267001
NHP2	FBgn0029148
Ank2	FBgn0261788
Frq1	FBgn0030897
Pka-C1	FBgn0000273
CG14408	FBgn0030581
ctp	FBgn0011760
TwdlT	FBgn0029170
edl	FBgn0023214
nSyb	FBgn0013342
Zasp66	FBgn0035917
bw	FBgn0000241
DopEcR	FBgn0035538
Eip78C	FBgn0004865
Scp1	FBgn0020908
CG32137	FBgn0052137
Pvf1	FBgn0030964
Atx2	FBgn0041188
CG6123	FBgn0030913
CG42795	FBgn0261928
Vha68-1	FBgn0265262
CG32816	FBgn0052816
dsx	FBgn0000504
Rab3-GEF	FBgn0030613
jv	FBgn0263973
pyr	FBgn0033649
CG8861	FBgn0037676
mura	FBgn0037705
CG40160	FBgn0058160
Rdl	FBgn0004244
CG9837	FBgn0037635
rad	FBgn0265597
Lsd-2	FBgn0030608
CG6329	FBgn0033872
CG42342	FBgn0259244
Sec63	FBgn0035771
Ca-alpha1T	FBgn0264386
cact	FBgn0000250
CG1461	FBgn0030558
CG9003	FBgn0033639
Mmp1	FBgn0035049
Sk1	FBgn0030300
orb2	FBgn0264307
CG9686	FBgn0030158
CG9297	FBgn0038181
rdgB	FBgn0003218
dally	FBgn0263930
Kif3C	FBgn0039925
Ric	FBgn0265605
qkr54B	FBgn0022987
eys	FBgn0031414
Lar	FBgn0000464
Maf1	FBgn0267861
CG17684	FBgn0263780
nAChRalpha6	FBgn0032151
CG43778	FBgn0264308
unc-104	FBgn0267002
shakB	FBgn0085387
CG6040	FBgn0038679
CG32017	FBgn0052017
CG1468	FBgn0030157
Syn2	FBgn0034135
CG42319	FBgn0259219
CG5966	FBgn0029831
CaBP1	FBgn0025678
nAChRbeta1	FBgn0000038
CG40470	FBgn0058470
CG13280	FBgn0032609
CG34357	FBgn0085386
Skeletor	FBgn0262717
CG6767	FBgn0036030
Apoltp	FBgn0032136
CG1572	FBgn0030309
Lk6	FBgn0017581
cnc	FBgn0262975
tok	FBgn0004885
Con	FBgn0005775
spri	FBgn0085443
Nckx30C	FBgn0028704
FER	FBgn0000723
CG43867	FBgn0264449
CG33120	FBgn0053120
betaTub60D	FBgn0003888
Liprin-gamma	FBgn0034720
Rab3	FBgn0005586
nAChRalpha7	FBgn0086778
bol	FBgn0011206
Cda5	FBgn0051973
Ggamma30A	FBgn0267252
tau	FBgn0266579
dia	FBgn0011202
CG45263	FBgn0266801
CG32850	FBgn0052850
RhoGAPp190	FBgn0026375
CG31760	FBgn0051760
stv	FBgn0086708
Sap47	FBgn0013334
CG30419	FBgn0050419
CG34370	FBgn0085399
Ance-3	FBgn0032536
CG17278	FBgn0046763
Ets98B	FBgn0005659
Epac	FBgn0085421
l(1)G0320	FBgn0028327
klg	FBgn0017590
nmo	FBgn0011817
ru	FBgn0003295
fne	FBgn0086675
Tob	FBgn0028397
CG9759	FBgn0038160
nAChRalpha4	FBgn0266347
Cam	FBgn0000253
CG17574	FBgn0033777
CG16779	FBgn0037698
drd	FBgn0260006
FoxP	FBgn0262477
CG42346	FBgn0259677
Map205	FBgn0002645
orb	FBgn0004882
unc79	FBgn0038693
Tm2	FBgn0004117
Tim8	FBgn0027359
CG31817	FBgn0028899
Hs3st-A	FBgn0053147
CG15894	FBgn0029864
lqf	FBgn0028582
CG11537	FBgn0035400
PVRAP	FBgn0052406
tutl	FBgn0010473
rdgA	FBgn0261549
Rbp	FBgn0262483
Actbeta	FBgn0024913
CG5953	FBgn0032587
Pde6	FBgn0038237
Syt4	FBgn0028400
CG6912	FBgn0038290
osp	FBgn0003016
lap	FBgn0086372
dnc	FBgn0000479
Nos	FBgn0011676
cic	FBgn0262582
axo	FBgn0262870
e(r)	FBgn0011586
CG34054	FBgn0054054
CG34126	FBgn0083962
CG18178	FBgn0036035
polo	FBgn0003124
CG42492	FBgn0259994
Eip63E	FBgn0005640
CadN2	FBgn0262018
tinc	FBgn0261649
slo	FBgn0003429
CG7044	FBgn0038854
CG12375	FBgn0031987
jvl	FBgn0263929
Dop1R1	FBgn0011582
sd	FBgn0003345
GstE11	FBgn0034354
Sesn	FBgn0034897
htt	FBgn0027655
CG13739	FBgn0033403
CecC	FBgn0000279
GalNAc-T1	FBgn0034025
hec	FBgn0030437
Gasp	FBgn0026077
crb	FBgn0259685
Nep1	FBgn0029843
Papss	FBgn0020389
CG42788	FBgn0261859
CG8405	FBgn0034071
CG7059	FBgn0038957
Cyp28d2	FBgn0031688
LanB2	FBgn0267348
mub	FBgn0262737
Ssdp	FBgn0011481
CG42392	FBgn0259738
nej	FBgn0261617
CG32549	FBgn0052549
hiw	FBgn0030600
Dscam2	FBgn0265296
Su(z)2	FBgn0265623
Crg-1	FBgn0021738
atms	FBgn0010750
rl	FBgn0003256
CG34371	FBgn0085400
DnaJ-1	FBgn0263106
CG3348	FBgn0040609
HmgZ	FBgn0010228
oys	FBgn0033476
dpr9	FBgn0038282
brat	FBgn0010300
Rgk1	FBgn0264753
CG31122	FBgn0051122
ogre	FBgn0004646
CG41378	FBgn0085638
CG14441	FBgn0029895
HIP-R	FBgn0029676
tyn	FBgn0284435
hdly	FBgn0038842
osa	FBgn0261885
CG15186	FBgn0037448
CG15247	FBgn0030156
CG42541	FBgn0260658
CG34114	FBgn0083950
CG34109	FBgn0083945
CG4096	FBgn0029791
disco	FBgn0000459
CG14509	FBgn0039647
scrib	FBgn0263289
CG32590	FBgn0052590
jim	FBgn0027339
fu2	FBgn0285971
ftz-f1	FBgn0001078
CG14400	FBgn0032896
CG42238	FBgn0250867
CG7484	FBgn0036745
CG12075	FBgn0030065
Psf3	FBgn0030196
CG6700	FBgn0032305
pros	FBgn0004595
nocte	FBgn0261710
CG32000	FBgn0052000
ds	FBgn0284247
CG9413	FBgn0030574
Pde9	FBgn0259171
CG10011	FBgn0039590
fok	FBgn0263773
mdy	FBgn0004797
uif	FBgn0031879
CG8176	FBgn0037702
CG32425	FBgn0052425
SPR	FBgn0029768
CG42613	FBgn0261262
CG13024	FBgn0036665
CG43902	FBgn0264503
DAT	FBgn0034136
Art1	FBgn0037834
CG14445	FBgn0029851
bnl	FBgn0014135
eas	FBgn0000536
Nop60B	FBgn0259937
Dyrk3	FBgn0027101
rin	FBgn0015778
Pex1	FBgn0013563
ZnT77C	FBgn0037000
CenG1A	FBgn0028509
RpS2	FBgn0004867
CG1542	FBgn0039828
Abl	FBgn0000017
unc-13-4A	FBgn0035756
tweek	FBgn0261671
Atg17	FBgn0037363
cwo	FBgn0259938
Cpsf100	FBgn0027873
CG12717	FBgn0030420
dock	FBgn0010583
CG12428	FBgn0039543
CG10384	FBgn0034731
Vmat	FBgn0260964
Appl	FBgn0000108
pk	FBgn0003090
CG5645	FBgn0036254
Ent1	FBgn0031250
CG6118	FBgn0038339
Dscam1	FBgn0033159
smp-30	FBgn0038257
CG11873	FBgn0039633
mon2	FBgn0031985
larp	FBgn0261618
cindr	FBgn0027598
heph	FBgn0011224
olf413	FBgn0037153
scyl	FBgn0041094
CG13606	FBgn0039161
siz	FBgn0026179
CG42329	FBgn0259229
trol	FBgn0284408
Cyp309a2	FBgn0041337
CG3764	FBgn0036684
Yeti	FBgn0267398
GstZ2	FBgn0037697
cue	FBgn0011204
Jheh3	FBgn0034406
Cyp4e3	FBgn0015035
bys	FBgn0010292
RecQ5	FBgn0027375
fng	FBgn0011591
dlp	FBgn0041604
Pka-R2	FBgn0022382
CG4911	FBgn0035959
Duox	FBgn0283531
CG14516	FBgn0039640
CG31663	FBgn0051663
ImpE1	FBgn0001253
scrt	FBgn0004880
CG7367	FBgn0031976
CG2121	FBgn0033289
CG10936	FBgn0034253
Acox57D-d	FBgn0034629
CG33143	FBgn0053143
qin	FBgn0263974
Sytbeta	FBgn0261090
sky	FBgn0032901
Pdcd4	FBgn0030520
Mob2	FBgn0259481
hoip	FBgn0286786
CG43729	FBgn0263980
CG6125	FBgn0038337
sima	FBgn0266411
aay	FBgn0023129
Cngl	FBgn0263257
CG8003	FBgn0036096
CG12512	FBgn0031703
Ace	FBgn0000024
CG9400	FBgn0030562
CG8312	FBgn0037720
aralar1	FBgn0028646
CG30116	FBgn0028496
glob1	FBgn0027657
CoRest	FBgn0261573
CG31510	FBgn0051510
Cat	FBgn0000261
obst-A	FBgn0031097
AGO3	FBgn0250816
Spn	FBgn0010905
Trf2	FBgn0261793
cpo	FBgn0263995
AMPdeam	FBgn0052626
CG10185	FBgn0038397
zip	FBgn0265434
C3G	FBgn0259228
CG5065	FBgn0034145
dj-1beta	FBgn0039802
Pvf2	FBgn0031888
elav	FBgn0260400
CG10924	FBgn0034356
sdt	FBgn0261873
gukh	FBgn0026239
Scgdelta	FBgn0025391
CrebA	FBgn0004396
stau	FBgn0003520
CG31814	FBgn0051814
eIF4G2	FBgn0260634
Baldspot	FBgn0260960
SP2353	FBgn0034070
toc	FBgn0015600
Tango13	FBgn0086674
wb	FBgn0261563
Rbcn-3A	FBgn0023458
CG32698	FBgn0052698
Ac13E	FBgn0022710
CG9676	FBgn0030773
CG7231	FBgn0031968
CG2918	FBgn0023529
Cyp28d1	FBgn0031689
beat-IV	FBgn0039089
ImpL2	FBgn0001257
RapGAP1	FBgn0264895
RpL13A	FBgn0037351
zormin	FBgn0052311
CG8051	FBgn0031012
CG32066	FBgn0052066
CG42240	FBgn0250869
Ubi-p5E	FBgn0086558
Clk	FBgn0023076
Tbh	FBgn0010329
Bsg	FBgn0261822
jeb	FBgn0086677
CG7378	FBgn0030976
Ugt86Dd	FBgn0040256
ppl	FBgn0027945
zyd	FBgn0265767
CG5867	FBgn0027586
ph-p	FBgn0004861
Ilp6	FBgn0044047
Aldh	FBgn0012036
Mical	FBgn0053208
CG13605	FBgn0039150
CASK	FBgn0013759
CG15717	FBgn0030451
Prm	FBgn0003149
nAChRalpha5	FBgn0028875
CG12991	FBgn0030847
lz	FBgn0002576
CG42324	FBgn0259224
corn	FBgn0259173
sv	FBgn0005561
CG7839	FBgn0036124
CG7564	FBgn0036734
CG1129	FBgn0037279
tnc	FBgn0039257
bif	FBgn0014133
Usp2	FBgn0031187
Gnf1	FBgn0004913
shf	FBgn0003390
Unc-76	FBgn0040395
mgl	FBgn0261260
mmd	FBgn0259110
Cyp6v1	FBgn0031126
TrissinR	FBgn0085410
CG5059	FBgn0037007
Myo81F	FBgn0267431
CG15201	FBgn0030272
Glut1	FBgn0264574
fru	FBgn0004652
CG17716	FBgn0000633
jbug	FBgn0028371
Gdh	FBgn0001098
puc	FBgn0243512
fj	FBgn0000658
CG3328	FBgn0034985
Strn-Mlck	FBgn0265045
dao	FBgn0028862
Hk	FBgn0263220
14-3-3epsilon	FBgn0020238
CG12024	FBgn0035283
euc	FBgn0038665
RhoGDI	FBgn0036921
BicD	FBgn0000183
chn	FBgn0015371
ND-39	FBgn0037001
ytr	FBgn0021895
beat-Ib	FBgn0028645
chinmo	FBgn0086758
Nna1	FBgn0265726
lilli	FBgn0041111
CG31475	FBgn0051475
CG42268	FBgn0259163
Hmx	FBgn0264005
ben	FBgn0000173
CG3168	FBgn0029896
TM9SF4	FBgn0028541
l(1)G0196	FBgn0027279
alpha-Man-IIb	FBgn0026616
kay	FBgn0001297
Spn47C	FBgn0033574
dos	FBgn0016794
Nlg4	FBgn0083975
Pur-alpha	FBgn0022361
kdn	FBgn0261955
kirre	FBgn0028369
Timp	FBgn0025879
mtd	FBgn0013576
nrm	FBgn0262509
Neto	FBgn0265416
bbg	FBgn0087007
CG15209	FBgn0030237
bur	FBgn0000239
Aatf	FBgn0031851
nAChRalpha2	FBgn0000039
sno	FBgn0265630
CG4678	FBgn0030778
Zasp52	FBgn0265991
AstC-R2	FBgn0036789
rho	FBgn0004635
CG11294	FBgn0030058
CG1316	FBgn0035526
Mi-2	FBgn0262519
CG17493	FBgn0040010
upd3	FBgn0053542
SelR	FBgn0267376
AcCoAS	FBgn0012034
CG10508	FBgn0037060
CtsB1	FBgn0030521
14-3-3zeta	FBgn0004907
DIP-beta	FBgn0259245
cype	FBgn0015031
Hs3st-B	FBgn0031005
RSG7	FBgn0024941
CG6983	FBgn0035896
ths	FBgn0033652
vir-1	FBgn0043841
PRAS40	FBgn0267824
Esyt2	FBgn0266758
VAChT	FBgn0270928
sgg	FBgn0003371
Mef2	FBgn0011656
pAbp	FBgn0265297
CG32432	FBgn0052432
Pkc98E	FBgn0003093
CG6847	FBgn0030884
CG17211	FBgn0032414
CG44774	FBgn0266000
Teh3	FBgn0040697
CG5890	FBgn0039380
CG34353	FBgn0085382
pum	FBgn0003165
CG14669	FBgn0037326
CG18304	FBgn0031869
Proc	FBgn0045038
RpL37a	FBgn0030616
MRP	FBgn0032456
CG14431	FBgn0029922
CG8032	FBgn0037606
CG13928	FBgn0035246
aux	FBgn0037218
eag	FBgn0000535
Doa	FBgn0265998
Cow	FBgn0039054
Hsc70-3	FBgn0001218
flw	FBgn0000711
Kdm2	FBgn0037659
CG43102	FBgn0262562
CG45049	FBgn0266409
drl	FBgn0015380
be	FBgn0052594
nwk	FBgn0263456
dysc	FBgn0264006
rdgC	FBgn0265959
Nlg3	FBgn0083963
sqz	FBgn0010768
rdx	FBgn0264493
stj	FBgn0261041
ome	FBgn0259175
CG42340	FBgn0259242
CG10939	FBgn0010620
bru1	FBgn0000114
Thd1	FBgn0026869
cno	FBgn0259212
CG9005	FBgn0033638
CG15312	FBgn0030174
capu	FBgn0000256
haf	FBgn0261509
Pkc53E	FBgn0003091
sqa	FBgn0259678
mlt	FBgn0265512
dlg1	FBgn0001624
CG43340	FBgn0263077
CG7720	FBgn0038652
beat-IIa	FBgn0038498
Tm1	FBgn0003721
CG32809	FBgn0023531
CG15822	FBgn0035308
dgt5	FBgn0033740
Hs6st	FBgn0038755
CG31145	FBgn0051145
DOR	FBgn0035542
Shaw	FBgn0003386
Shawl	FBgn0085395
Tango4	FBgn0030365
CG8072	FBgn0036070
CG44153	FBgn0265002
yuri	FBgn0045842
CG8740	FBgn0027585
Nlg2	FBgn0031866
CG1677	FBgn0029941
Atpalpha	FBgn0002921
mam	FBgn0002643
CG42540	FBgn0260657
dpr15	FBgn0037993
msi	FBgn0011666
CG12541	FBgn0029930
Dd	FBgn0029067
spok	FBgn0086917
sens-2	FBgn0051632
ATPsynD	FBgn0016120
Ktl	FBgn0038839
CG10947	FBgn0032857
CG43736	FBgn0263993
CG8785	FBgn0033760
shep	FBgn0052423
g	FBgn0001087
CG42237	FBgn0250862
jef	FBgn0033958
beat-IIIc	FBgn0032629
Zip89B	FBgn0038412
Tsp39D	FBgn0032943
SCCRO4	FBgn0036967
CG15771	FBgn0029801
CG3556	FBgn0029708
Cpr50Cb	FBgn0033869
BubR1	FBgn0263855
Nc73EF	FBgn0010352
Tsp97E	FBgn0039465
CG9628	FBgn0036433
sff	FBgn0036544
dpr10	FBgn0052057
CG44325	FBgn0265413
dnr1	FBgn0260866
Tomosyn	FBgn0030412
pyd	FBgn0262614
vib	FBgn0267975
CG15365	FBgn0030077
CG2186	FBgn0030243
CG30197	FBgn0050197
CG10082	FBgn0034644
CG7900	FBgn0037548
BCL7-like	FBgn0026149
Rgk3	FBgn0085426
inaF-C	FBgn0085350
CG7841	FBgn0036502
Rbp6	FBgn0260943
Dfd	FBgn0000439
CG31115	FBgn0051115
bru2	FBgn0262475
up	FBgn0004169
CG32085	FBgn0052085
CG7990	FBgn0030997
Vha44	FBgn0262511
HmgD	FBgn0004362
Tab2	FBgn0086358
MESK2	FBgn0043070
goe	FBgn0027528
SK	FBgn0029761
CG34401	FBgn0085430
bdl	FBgn0028482
ps	FBgn0261552
Frq2	FBgn0083228
cpx	FBgn0041605
CG7632	FBgn0037071
UbcE2H	FBgn0029996
unc-119	FBgn0025549
CG34431	FBgn0085460
5-HT1A	FBgn0004168
Dhit	FBgn0028743
FoxK	FBgn0036134
CkIalpha	FBgn0015024
RhoGAP18B	FBgn0261461
Syt1	FBgn0004242
Lam	FBgn0002525
Tollo	FBgn0029114
CG16791	FBgn0038881
Mf	FBgn0038294
CG1578	FBgn0030336
SP1173	FBgn0035710
CG32694	FBgn0052694
Snap25	FBgn0011288
Neb-cGP	FBgn0083167
beat-Ic	FBgn0028644
NetA	FBgn0015773
CG32521	FBgn0052521
Bili	FBgn0039282
glec	FBgn0015229
CG14984	FBgn0035480
CG43861	FBgn0264443
vsg	FBgn0045823
aPKC	FBgn0261854
HIP	FBgn0260484
dtn	FBgn0262730
CG31637	FBgn0051637
NT1	FBgn0261526
pan	FBgn0085432
CBP	FBgn0026144
Sema1b	FBgn0016059
CG17698	FBgn0040056
CG43219	FBgn0262855
Efa6	FBgn0051158
Smyd4-3	FBgn0033633
CG15270	FBgn0028879
CG13185	FBgn0033661
CG10077	FBgn0035720
Lsp1alpha	FBgn0002562
Shab	FBgn0262593
sNPF	FBgn0032840
Egfr	FBgn0003731
Krn	FBgn0052179
Ets65A	FBgn0005658
CG44098	FBgn0264907
srp	FBgn0003507
Ca-beta	FBgn0259822
CG34393	FBgn0085422
CG32373	FBgn0052373
Hr3	FBgn0000448
Syn1	FBgn0037130
Myc	FBgn0262656
Caper	FBgn0031883
RhoGAP15B	FBgn0030808
ssp3	FBgn0032723
Dad	FBgn0020493
l(2)01289	FBgn0010482
DIP-gamma	FBgn0039617
CG34461	FBgn0250833
mew	FBgn0004456
CG17121	FBgn0039043
Cpr73D	FBgn0036680
NetB	FBgn0015774
Hmu	FBgn0015737
ckd	FBgn0035427
mspo	FBgn0020269
CG32669	FBgn0052669
teq	FBgn0023479
EcR	FBgn0000546
inaE	FBgn0261244
Dok	FBgn0029944
Myd88	FBgn0033402
CG12605	FBgn0035481
arg	FBgn0023535
CG12054	FBgn0039831
plh	FBgn0037292
Rbp1-like	FBgn0030479
CG11353	FBgn0035557
Src64B	FBgn0262733
l(3)72Dr	FBgn0263608
PMCA	FBgn0259214
ttv	FBgn0265974
Drep2	FBgn0028408
Pkcdelta	FBgn0259680
CG5292	FBgn0038491
CG5381	FBgn0032218
ko	FBgn0020294
ClC-a	FBgn0051116
CG45002	FBgn0266354
CG11486	FBgn0035397
Mur2B	FBgn0025390
CG33158	FBgn0053158
sls	FBgn0086906
Cadps	FBgn0053653
Nrx-1	FBgn0038975
grk	FBgn0001137
Cwc25	FBgn0031452
Act5C	FBgn0000042
Arl6IP1	FBgn0038453
CG32052	FBgn0044328
Muc14A	FBgn0052580
qless	FBgn0051005
for	FBgn0000721
Pax	FBgn0041789
CG4238	FBgn0031384
mei-W68	FBgn0002716
Nhe2	FBgn0040297
CG6966	FBgn0038286
app	FBgn0260941
Mbs	FBgn0005536
Sh	FBgn0003380
igl	FBgn0013467
Mrp4	FBgn0263316
CG32121	FBgn0052121
Shal	FBgn0005564
CG5800	FBgn0030855
Tom40	FBgn0016041
Ubc6	FBgn0004436
CG8188	FBgn0030863
CG4502	FBgn0031896
arm	FBgn0000117
ncm	FBgn0086707
Hr78	FBgn0015239
CG5554	FBgn0034914
CG6337	FBgn0033873
CG15628	FBgn0031632
CG14535	FBgn0031955
mEFG1	FBgn0263133
CG9514	FBgn0030592
CG6330	FBgn0039464
CG42266	FBgn0259151
CG9782	FBgn0030763
Mid1	FBgn0053988
Mapmodulin	FBgn0034282
CG9650	FBgn0029939
Teh2	FBgn0035505
Mhc	FBgn0264695
fus	FBgn0023441
Pdfr	FBgn0260753
CG5033	FBgn0028744
CG30460	FBgn0050460
gus	FBgn0026238
Amph	FBgn0027356
pHCl-1	FBgn0264908
beat-VI	FBgn0039584
CG15020	FBgn0035543
SPoCk	FBgn0052451
CG33234	FBgn0053234
alpha-Man-Ia	FBgn0259170
CG5004	FBgn0260748
CG1358	FBgn0033196
hppy	FBgn0263395
CG10019	FBgn0031568
Ndae1	FBgn0259111
CG30089	FBgn0050089
eIF4EHP	FBgn0053100
mAChR-B	FBgn0037546
CG10512	FBgn0037057
tup	FBgn0003896
gish	FBgn0250823
CanA-14F	FBgn0267912
CG1636	FBgn0030030
ChAT	FBgn0000303
CG13506	FBgn0034723
GlyP	FBgn0004507
CG13315	FBgn0040827
bves	FBgn0031150
msn	FBgn0010909
mwh	FBgn0264272
RpL13	FBgn0011272
CG8034	FBgn0031011
ari-1	FBgn0017418
Pli	FBgn0025574
DAT	FBgn0034136
CG33474	FBgn0053474
CG6675	FBgn0032973
sesB	FBgn0003360
dpr1	FBgn0040726
AP-1sigma	FBgn0039132
nAChRalpha3	FBgn0015519
CG40198	FBgn0058198
CG7255	FBgn0036493
mim	FBgn0053558
Idgf4	FBgn0026415
tipE	FBgn0003710
acj6	FBgn0000028
raw	FBgn0003209
CG4612	FBgn0035016
plum	FBgn0039431
rut	FBgn0003301
Obp44a	FBgn0033268
VhaSFD	FBgn0027779
tmod	FBgn0082582
dpr8	FBgn0052600
mbl	FBgn0265487
Tgi	FBgn0036373
spas	FBgn0039141
sano	FBgn0034408
Sep4	FBgn0259923
RYa-R	FBgn0004842
Octbeta1R	FBgn0038980
Reph	FBgn0021800
vig	FBgn0024183
CG9072	FBgn0030614
CG33639	FBgn0053639
CG3262	FBgn0032986
CG16704	FBgn0031558
sut1	FBgn0028563
ed	FBgn0000547
CG34025	FBgn0054025
GstT4	FBgn0030484
qm	FBgn0019662
fred	FBgn0051774
nolo	FBgn0051619
Xrp1	FBgn0261113
Sox21b	FBgn0042630
Vap33	FBgn0029687
CG42322	FBgn0259222
Hdc	FBgn0005619
CG7639	FBgn0033989
comt	FBgn0000346
Proc-R	FBgn0029723
su(w[a])	FBgn0003638
CG7381	FBgn0038098
Pvf3	FBgn0085407
CG11825	FBgn0033519
Bx	FBgn0265598
dpr14	FBgn0029974
Camta	FBgn0259234
Prosalpha3	FBgn0261394
gprs	FBgn0024232
CG43795	FBgn0264339
CG10737	FBgn0034420
robo1	FBgn0005631
CG12065	FBgn0030052
l(2)41Ab	FBgn0262123
CG32547	FBgn0052547
CG17715	FBgn0041004
CG42784	FBgn0263354
bocks	FBgn0037719
sev	FBgn0003366
CG4829	FBgn0030796
CG18596	FBgn0038953
Atet	FBgn0020762
CG32206	FBgn0052206
hb	FBgn0001180
shn	FBgn0003396
oaf	FBgn0011818
dati	FBgn0262636
slgA	FBgn0003423
Fip1	FBgn0037255
Trim9	FBgn0051721
CG43707	FBgn0263846
qkr58E-1	FBgn0022986
tacc	FBgn0026620
Pka-C3	FBgn0000489
cib	FBgn0026084
Sxl	FBgn0264270
CadN	FBgn0015609
CG13272	FBgn0086673
pigs	FBgn0029881
jdp	FBgn0027654
Cbp53E	FBgn0004580
tn	FBgn0265356
CG33298	FBgn0032120
dpr21	FBgn0260995
Sirt6	FBgn0037802
bmm	FBgn0036449
chic	FBgn0000308
CanA1	FBgn0010015
RhoGAP100F	FBgn0039883
bun	FBgn0259176
Rim	FBgn0053547
Rho1	FBgn0014020
CG11638	FBgn0040351
Task6	FBgn0038165
dpr6	FBgn0040823
CG12994	FBgn0040877
CG33090	FBgn0028916
cora	FBgn0010434
erm	FBgn0031375
GABA-B-R1	FBgn0260446
dpr11	FBgn0053202
qvr	FBgn0260499
Dop2R	FBgn0053517
Eip74EF	FBgn0000567
CG42258	FBgn0259143
CG13954	FBgn0033405
hang	FBgn0026575
CG30428	FBgn0050428
2mit	FBgn0260793
CG30015	FBgn0050015
CG10804	FBgn0029663
Galphao	FBgn0001122
cv-2	FBgn0000395
CG17321	FBgn0032719
MESR3	FBgn0032694

## Sheet: DAVID (980)
DAVID BP
Category	Term	Count	%	P-Value	Fold Enrichment	Benjamini	FDR
GOTERM_BP_DIRECT	imaginal disc-derived wing morphogenesis	56	5.8	1.2e-16	3.5	2.1e-13	1.9e-13
GOTERM_BP_DIRECT	chemical synaptic transmission	27	2.8	2.5e-13	5.5	2.3e-10	4.2e-10
GOTERM_BP_DIRECT	axon guidance	41	4.2	4.4e-10	3	2.7e-07	7.4e-07
GOTERM_BP_DIRECT	neuromuscular synaptic transmission	23	2.4	7.7e-10	4.7	3.6e-07	1.3e-06
GOTERM_BP_DIRECT	behavioral response to ethanol	20	2.1	1.1e-08	4.7	4.1e-06	1.9e-05
GOTERM_BP_DIRECT	synapse organization	20	2.1	1.5e-08	4.7	4.8e-06	2.6e-05
GOTERM_BP_DIRECT	neurotransmitter secretion	25	2.6	1.6e-08	3.8	4.2e-06	2.7e-05
GOTERM_BP_DIRECT	olfactory learning	21	2.2	2.2e-08	4.4	5e-06	3.7e-05
GOTERM_BP_DIRECT	long-term memory	22	2.3	2.8e-08	4.1	5.7e-06	4.7e-05
GOTERM_BP_DIRECT	learning or memory	17	1.7	8.2e-08	5	1.5e-05	0.00014
GOTERM_BP_DIRECT	locomotor rhythm	20	2.1	9.3e-08	4.2	1.6e-05	0.00016
GOTERM_BP_DIRECT	sleep	28	2.9	1.8e-07	3.1	2.9e-05	0.00031
GOTERM_BP_DIRECT	synaptic transmission, cholinergic	10	1	2.1e-07	9	3e-05	0.00036
GOTERM_BP_DIRECT	dorsal closure	24	2.5	1.3e-06	3.2	0.00017	0.0021
GOTERM_BP_DIRECT	salivary gland morphogenesis	17	1.7	1.3e-06	4.2	0.00016	0.0022
GOTERM_BP_DIRECT	potassium ion transport	12	1.2	1.4e-06	6	0.00017	0.0025
GOTERM_BP_DIRECT	establishment or maintenance of cell polarity	12	1.2	2.2e-06	5.8	0.00024	0.0038
GOTERM_BP_DIRECT	anesthesia-resistant memory	8	0.8	3e-06	9.8	0.00031	0.005
GOTERM_BP_DIRECT	heterophilic cell-cell adhesion via plasma membrane cell adhesion molecules	12	1.2	3.3e-06	5.6	0.00033	0.0057
GOTERM_BP_DIRECT	associative learning	9	0.9	3.4e-06	8.1	0.00032	0.0059
GOTERM_BP_DIRECT	myofibril assembly	9	0.9	3.4e-06	8.1	0.00032	0.0059
GOTERM_BP_DIRECT	negative regulation of synaptic growth at neuromuscular junction	14	1.4	1.4e-05	4.2	0.0012	0.024
GOTERM_BP_DIRECT	inter-male aggressive behavior	16	1.6	1.7e-05	3.7	0.0014	0.029
GOTERM_BP_DIRECT	synaptic growth at neuromuscular junction	13	1.3	2e-05	4.4	0.0016	0.033
GOTERM_BP_DIRECT	calcium-mediated signaling	8	0.8	2.5e-05	7.7	0.002	0.043
GOTERM_BP_DIRECT	negative regulation of neuron death	7	0.7	5.3e-05	8.6	0.004	0.091
GOTERM_BP_DIRECT	oogenesis	44	4.5	6.2e-05	1.9	0.0044	0.11
GOTERM_BP_DIRECT	locomotion	11	1.1	6.6e-05	4.6	0.0045	0.11
GOTERM_BP_DIRECT	motor neuron axon guidance	16	1.6	7.1e-05	3.3	0.0047	0.12
GOTERM_BP_DIRECT	neuromuscular junction development	13	1.3	7.2e-05	3.9	0.0046	0.12
GOTERM_BP_DIRECT	peripheral nervous system development	18	1.9	0.00011	2.9	0.007	0.19
GOTERM_BP_DIRECT	synaptic vesicle endocytosis	11	1.1	0.00012	4.4	0.007	0.2
GOTERM_BP_DIRECT	protein phosphorylation	38	3.9	0.00013	1.9	0.0077	0.23
GOTERM_BP_DIRECT	male courtship behavior, veined wing generated song production	9	0.9	0.00015	5.3	0.0087	0.26
GOTERM_BP_DIRECT	R7 cell development	9	0.9	0.00015	5.3	0.0087	0.26
GOTERM_BP_DIRECT	ommatidial rotation	10	1	0.00016	4.7	0.0089	0.28
GOTERM_BP_DIRECT	wing disc dorsal/ventral pattern formation	13	1.3	0.00017	3.6	0.0092	0.3
GOTERM_BP_DIRECT	dendrite morphogenesis	29	3	0.00019	2.1	0.0098	0.33
GOTERM_BP_DIRECT	synaptic vesicle exocytosis	9	0.9	0.00022	5.1	0.011	0.37
GOTERM_BP_DIRECT	dendrite guidance	9	0.9	0.00022	5.1	0.011	0.37
GOTERM_BP_DIRECT	muscle cell cellular homeostasis	10	1	0.00022	4.5	0.011	0.37
GOTERM_BP_DIRECT	adult locomotory behavior	14	1.4	0.00025	3.3	0.012	0.42
GOTERM_BP_DIRECT	positive regulation of transcription from RNA polymerase II promoter	33	3.4	0.00032	2	0.015	0.54
GOTERM_BP_DIRECT	phototransduction	13	1.3	0.00032	3.4	0.014	0.54
GOTERM_BP_DIRECT	regulation of synaptic growth at neuromuscular junction	11	1.1	0.00032	3.9	0.014	0.55
GOTERM_BP_DIRECT	actin filament organization	17	1.7	0.00037	2.7	0.016	0.63
GOTERM_BP_DIRECT	transmembrane transport	39	4	0.00038	1.8	0.016	0.64
GOTERM_BP_DIRECT	membrane depolarization during action potential	5	0.5	0.00039	11.3	0.016	0.67
GOTERM_BP_DIRECT	morphogenesis of an epithelium	9	0.9	0.0004	4.7	0.016	0.68
GOTERM_BP_DIRECT	short-term memory	9	0.9	0.0004	4.7	0.016	0.68
GOTERM_BP_DIRECT	memory	9	0.9	0.00054	4.5	0.021	0.91
GOTERM_BP_DIRECT	response to mechanical stimulus	8	0.8	0.00054	5.2	0.021	0.92
GOTERM_BP_DIRECT	protein localization	13	1.3	0.00065	3.1	0.025	1.1
GOTERM_BP_DIRECT	regulation of neuromuscular synaptic transmission	6	0.6	0.00069	7.4	0.025	1.2
GOTERM_BP_DIRECT	regulation of epidermal growth factor receptor signaling pathway	6	0.6	0.00069	7.4	0.025	1.2
GOTERM_BP_DIRECT	cation transport	10	1	0.00077	3.9	0.028	1.3
GOTERM_BP_DIRECT	G-protein coupled receptor signaling pathway	23	2.4	0.00077	2.2	0.027	1.3
GOTERM_BP_DIRECT	Wnt signaling pathway	15	1.5	0.00079	2.8	0.027	1.3
GOTERM_BP_DIRECT	cytoskeletal matrix organization at active zone	5	0.5	0.00086	9.7	0.029	1.5
GOTERM_BP_DIRECT	negative regulation of cell proliferation	11	1.1	0.00093	3.5	0.031	1.6
GOTERM_BP_DIRECT	compound eye development	21	2.2	0.00098	2.2	0.032	1.7
GOTERM_BP_DIRECT	intracellular signal transduction	18	1.9	0.0011	2.4	0.035	1.8
GOTERM_BP_DIRECT	sarcomere organization	9	0.9	0.0012	4.1	0.036	2
GOTERM_BP_DIRECT	Malpighian tubule morphogenesis	10	1	0.0012	3.7	0.037	2
GOTERM_BP_DIRECT	regulation of glucose metabolic process	26	2.7	0.0013	2	0.038	2.1
GOTERM_BP_DIRECT	neuron projection morphogenesis	19	2	0.0015	2.3	0.045	2.5
GOTERM_BP_DIRECT	determination of adult lifespan	25	2.6	0.0016	2	0.046	2.6
GOTERM_BP_DIRECT	chaeta morphogenesis	11	1.1	0.0016	3.2	0.047	2.7
GOTERM_BP_DIRECT	rhodopsin mediated signaling pathway	5	0.5	0.0016	8.5	0.046	2.7
GOTERM_BP_DIRECT	calcium ion-regulated exocytosis of neurotransmitter	5	0.5	0.0016	8.5	0.046	2.7
GOTERM_BP_DIRECT	regulation of neurotransmitter secretion	6	0.6	0.0017	6.2	0.047	2.8
GOTERM_BP_DIRECT	positive regulation of circadian sleep/wake cycle, sleep	6	0.6	0.0017	6.2	0.047	2.8
GOTERM_BP_DIRECT	detection of temperature stimulus involved in sensory perception of pain	10	1	0.0018	3.5	0.049	3
GOTERM_BP_DIRECT	establishment of planar polarity	9	0.9	0.0018	3.8	0.049	3.1
GOTERM_BP_DIRECT	axon midline choice point recognition	8	0.8	0.0022	4.2	0.059	3.7
GOTERM_BP_DIRECT	wing disc morphogenesis	7	0.7	0.0025	4.7	0.066	4.2
GOTERM_BP_DIRECT	maintenance of presynaptic active zone structure	5	0.5	0.0028	7.5	0.071	4.6
GOTERM_BP_DIRECT	response to anesthetic	5	0.5	0.0028	7.5	0.071	4.6
GOTERM_BP_DIRECT	negative regulation of neuromuscular synaptic transmission	5	0.5	0.0028	7.5	0.071	4.6
GOTERM_BP_DIRECT	establishment or maintenance of polarity of embryonic epithelium	5	0.5	0.0028	7.5	0.071	4.6
GOTERM_BP_DIRECT	regulation of myoblast fusion	5	0.5	0.0028	7.5	0.071	4.6
GOTERM_BP_DIRECT	homophilic cell adhesion via plasma membrane adhesion molecules	9	0.9	0.0028	3.6	0.07	4.6
GOTERM_BP_DIRECT	JNK cascade	8	0.8	0.0028	4	0.07	4.7
GOTERM_BP_DIRECT	gravitaxis	7	0.7	0.0033	4.5	0.081	5.5
GOTERM_BP_DIRECT	imaginal disc-derived wing margin morphogenesis	9	0.9	0.0034	3.5	0.081	5.6
GOTERM_BP_DIRECT	rhabdomere development	9	0.9	0.0034	3.5	0.081	5.6
GOTERM_BP_DIRECT	deactivation of rhodopsin mediated signaling	6	0.6	0.0035	5.4	0.083	5.8
GOTERM_BP_DIRECT	nervous system development	18	1.9	0.0037	2.2	0.087	6.2
GOTERM_BP_DIRECT	zonula adherens assembly	5	0.5	0.0043	6.8	0.099	7.1
GOTERM_BP_DIRECT	axon extension	8	0.8	0.0043	3.7	0.098	7.1
GOTERM_BP_DIRECT	salivary gland cell autophagic cell death	14	1.4	0.0044	2.4	0.098	7.2
GOTERM_BP_DIRECT	morphogenesis of a polarized epithelium	6	0.6	0.0048	5.1	0.11	7.8
GOTERM_BP_DIRECT	calcium ion transmembrane transport	6	0.6	0.0048	5.1	0.11	7.8
GOTERM_BP_DIRECT	imaginal disc-derived wing vein morphogenesis	11	1.1	0.0048	2.8	0.11	7.9
GOTERM_BP_DIRECT	single organismal cell-cell adhesion	7	0.7	0.0054	4.1	0.12	8.8
GOTERM_BP_DIRECT	learning	6	0.6	0.0063	4.8	0.13	10
GOTERM_BP_DIRECT	regulation of development, heterochronic	5	0.5	0.0064	6.1	0.13	10
GOTERM_BP_DIRECT	regulation of synaptic plasticity	5	0.5	0.0064	6.1	0.13	10
GOTERM_BP_DIRECT	habituation	5	0.5	0.0064	6.1	0.13	10
GOTERM_BP_DIRECT	negative regulation of Wnt signaling pathway	8	0.8	0.0064	3.5	0.13	10
GOTERM_BP_DIRECT	positive regulation of clathrin-mediated endocytosis	4	0.4	0.0068	9	0.14	11
GOTERM_BP_DIRECT	visual perception	11	1.1	0.0072	2.7	0.14	12
GOTERM_BP_DIRECT	response to oxidative stress	15	1.5	0.0073	2.2	0.14	12
GOTERM_BP_DIRECT	transcription, DNA-templated	42	4.3	0.0076	1.5	0.15	12
GOTERM_BP_DIRECT	protein homooligomerization	6	0.6	0.0083	4.5	0.16	13
GOTERM_BP_DIRECT	thermotaxis	6	0.6	0.0083	4.5	0.16	13
GOTERM_BP_DIRECT	mushroom body development	14	1.4	0.0083	2.3	0.16	13
GOTERM_BP_DIRECT	compound eye photoreceptor development	7	0.7	0.0084	3.8	0.16	13
GOTERM_BP_DIRECT	entrainment of circadian clock	5	0.5	0.009	5.6	0.17	14
GOTERM_BP_DIRECT	synaptic target recognition	8	0.8	0.0091	3.3	0.17	15
GOTERM_BP_DIRECT	photoreceptor cell axon guidance	7	0.7	0.01	3.6	0.18	16
GOTERM_BP_DIRECT	cell fate determination	7	0.7	0.01	3.6	0.18	16
GOTERM_BP_DIRECT	courtship behavior	7	0.7	0.01	3.6	0.18	16
GOTERM_BP_DIRECT	oocyte microtubule cytoskeleton polarization	6	0.6	0.011	4.3	0.19	17
GOTERM_BP_DIRECT	hemocyte migration	6	0.6	0.011	4.3	0.19	17
GOTERM_BP_DIRECT	thermosensory behavior	6	0.6	0.011	4.3	0.19	17
GOTERM_BP_DIRECT	germ cell development	9	0.9	0.011	2.9	0.19	17
GOTERM_BP_DIRECT	regulation of short-term neuronal synaptic plasticity	4	0.4	0.011	7.7	0.19	17
GOTERM_BP_DIRECT	jump response	4	0.4	0.011	7.7	0.19	17
GOTERM_BP_DIRECT	maintenance of protein location in cell	4	0.4	0.011	7.7	0.19	17
GOTERM_BP_DIRECT	muscle contraction	4	0.4	0.011	7.7	0.19	17
GOTERM_BP_DIRECT	wound healing	11	1.1	0.012	2.5	0.2	18
GOTERM_BP_DIRECT	response to nicotine	5	0.5	0.012	5.2	0.21	19
GOTERM_BP_DIRECT	epidermal growth factor receptor signaling pathway	7	0.7	0.012	3.5	0.2	19
GOTERM_BP_DIRECT	salivary gland development	7	0.7	0.012	3.5	0.2	19
GOTERM_BP_DIRECT	compound eye morphogenesis	20	2.1	0.013	1.8	0.21	19
GOTERM_BP_DIRECT	response to endoplasmic reticulum stress	8	0.8	0.013	3.1	0.21	20
GOTERM_BP_DIRECT	sperm individualization	10	1	0.013	2.6	0.21	20
GOTERM_BP_DIRECT	signal transduction	22	2.3	0.014	1.8	0.22	21
GOTERM_BP_DIRECT	imaginal disc-derived wing vein specification	10	1	0.015	2.6	0.23	22
GOTERM_BP_DIRECT	autophagy	10	1	0.015	2.6	0.23	22
GOTERM_BP_DIRECT	oocyte anterior/posterior axis specification	7	0.7	0.015	3.4	0.23	22
GOTERM_BP_DIRECT	larval locomotory behavior	7	0.7	0.015	3.4	0.23	22
GOTERM_BP_DIRECT	regulation of hemocyte proliferation	7	0.7	0.015	3.4	0.23	22
GOTERM_BP_DIRECT	anterior/posterior axis specification, follicular epithelium	3	0.3	0.016	13.5	0.24	23
GOTERM_BP_DIRECT	action potential	3	0.3	0.016	13.5	0.24	23
GOTERM_BP_DIRECT	negative regulation of lipid storage	3	0.3	0.016	13.5	0.24	23
GOTERM_BP_DIRECT	Notch signaling pathway	12	1.2	0.016	2.3	0.24	24
GOTERM_BP_DIRECT	actin cytoskeleton organization	9	0.9	0.016	2.7	0.24	24
GOTERM_BP_DIRECT	response to ecdysone	5	0.5	0.016	4.8	0.24	24
GOTERM_BP_DIRECT	synaptic vesicle transport	5	0.5	0.016	4.8	0.24	24
GOTERM_BP_DIRECT	regulation of imaginal disc growth	5	0.5	0.016	4.8	0.24	24
GOTERM_BP_DIRECT	eye development	5	0.5	0.016	4.8	0.24	24
GOTERM_BP_DIRECT	dorsal appendage formation	10	1	0.016	2.5	0.24	25
GOTERM_BP_DIRECT	axon extension involved in axon guidance	4	0.4	0.017	6.8	0.25	25
GOTERM_BP_DIRECT	compound eye cone cell fate commitment	4	0.4	0.017	6.8	0.25	25
GOTERM_BP_DIRECT	regulation of heart contraction	4	0.4	0.017	6.8	0.25	25
GOTERM_BP_DIRECT	imaginal disc eversion	4	0.4	0.017	6.8	0.25	25
GOTERM_BP_DIRECT	brain development	8	0.8	0.02	2.8	0.28	29
GOTERM_BP_DIRECT	establishment of ommatidial planar polarity	7	0.7	0.02	3.2	0.28	30
GOTERM_BP_DIRECT	cellular calcium ion homeostasis	5	0.5	0.021	4.5	0.29	30
GOTERM_BP_DIRECT	oocyte axis specification	5	0.5	0.021	4.5	0.29	30
GOTERM_BP_DIRECT	head involution	9	0.9	0.023	2.5	0.31	33
GOTERM_BP_DIRECT	neuron remodeling	9	0.9	0.023	2.5	0.31	33
GOTERM_BP_DIRECT	glial cell migration	7	0.7	0.024	3.1	0.32	34
GOTERM_BP_DIRECT	spiracle morphogenesis, open tracheal system	6	0.6	0.024	3.5	0.32	34
GOTERM_BP_DIRECT	haltere development	4	0.4	0.024	6	0.31	34
GOTERM_BP_DIRECT	protein oligomerization	4	0.4	0.024	6	0.31	34
GOTERM_BP_DIRECT	regulation of olfactory learning	4	0.4	0.024	6	0.31	34
GOTERM_BP_DIRECT	negative regulation of transcription from RNA polymerase II promoter	19	2	0.026	1.7	0.33	36
GOTERM_BP_DIRECT	regulation of synapse structure or activity	5	0.5	0.026	4.2	0.33	36
GOTERM_BP_DIRECT	axo-dendritic transport	5	0.5	0.026	4.2	0.33	36
GOTERM_BP_DIRECT	small GTPase mediated signal transduction	11	1.1	0.027	2.2	0.34	37
GOTERM_BP_DIRECT	wing disc development	13	1.3	0.028	2	0.35	38
GOTERM_BP_DIRECT	vesicle fusion	6	0.6	0.028	3.4	0.35	39
GOTERM_BP_DIRECT	regulation of GTPase activity	9	0.9	0.029	2.4	0.35	39
GOTERM_BP_DIRECT	snRNA pseudouridine synthesis	3	0.3	0.03	10.1	0.36	40
GOTERM_BP_DIRECT	vascular endothelial growth factor receptor signaling pathway	3	0.3	0.03	10.1	0.36	40
GOTERM_BP_DIRECT	regulation of locomotion	3	0.3	0.03	10.1	0.36	40
GOTERM_BP_DIRECT	tracheal pit formation in open tracheal system	3	0.3	0.03	10.1	0.36	40
GOTERM_BP_DIRECT	vesicle-mediated transport	16	1.6	0.031	1.8	0.36	41
GOTERM_BP_DIRECT	border follicle cell migration	17	1.7	0.032	1.8	0.37	42
GOTERM_BP_DIRECT	actin filament bundle assembly	5	0.5	0.032	4	0.38	43
GOTERM_BP_DIRECT	regulation of circadian sleep/wake cycle, sleep	5	0.5	0.032	4	0.38	43
GOTERM_BP_DIRECT	pole plasm assembly	5	0.5	0.032	4	0.38	43
GOTERM_BP_DIRECT	cuticle pattern formation	5	0.5	0.032	4	0.38	43
GOTERM_BP_DIRECT	establishment or maintenance of polarity of follicular epithelium	4	0.4	0.033	5.4	0.37	43
GOTERM_BP_DIRECT	fibroblast growth factor receptor signaling pathway	4	0.4	0.033	5.4	0.37	43
GOTERM_BP_DIRECT	dorsal closure, amnioserosa morphology change	4	0.4	0.033	5.4	0.37	43
GOTERM_BP_DIRECT	establishment of imaginal disc-derived wing hair orientation	6	0.6	0.033	3.2	0.38	44
GOTERM_BP_DIRECT	regulation of terminal button organization	6	0.6	0.033	3.2	0.38	44
GOTERM_BP_DIRECT	transmembrane receptor protein tyrosine kinase signaling pathway	6	0.6	0.033	3.2	0.38	44
GOTERM_BP_DIRECT	ion transport	8	0.8	0.036	2.5	0.41	47
GOTERM_BP_DIRECT	open tracheal system development	14	1.4	0.037	1.9	0.41	47
GOTERM_BP_DIRECT	circadian rhythm	10	1	0.037	2.2	0.41	48
GOTERM_BP_DIRECT	ovarian follicle cell development	13	1.3	0.038	1.9	0.41	48
GOTERM_BP_DIRECT	lateral inhibition	24	2.5	0.038	1.5	0.41	49
GOTERM_BP_DIRECT	adult chitin-containing cuticle pigmentation	6	0.6	0.039	3.1	0.41	49
GOTERM_BP_DIRECT	establishment or maintenance of epithelial cell apical/basal polarity	5	0.5	0.039	3.8	0.42	49
GOTERM_BP_DIRECT	synaptic vesicle priming	5	0.5	0.039	3.8	0.42	49
GOTERM_BP_DIRECT	R7 cell differentiation	4	0.4	0.042	4.9	0.44	52
GOTERM_BP_DIRECT	filopodium assembly	4	0.4	0.042	4.9	0.44	52
GOTERM_BP_DIRECT	heart process	4	0.4	0.042	4.9	0.44	52
GOTERM_BP_DIRECT	establishment of epithelial cell apical/basal polarity	4	0.4	0.042	4.9	0.44	52
GOTERM_BP_DIRECT	cell adhesion	13	1.3	0.043	1.9	0.44	53
GOTERM_BP_DIRECT	negative regulation of neuroblast proliferation	6	0.6	0.045	3	0.45	54
GOTERM_BP_DIRECT	circadian regulation of gene expression	3	0.3	0.047	8.1	0.46	56
GOTERM_BP_DIRECT	photoreceptor cell development	3	0.3	0.047	8.1	0.46	56
GOTERM_BP_DIRECT	phosphatidylinositol metabolic process	3	0.3	0.047	8.1	0.46	56
GOTERM_BP_DIRECT	regulation of muscle contraction	3	0.3	0.047	8.1	0.46	56
GOTERM_BP_DIRECT	regulation of TOR signaling	3	0.3	0.047	8.1	0.46	56
GOTERM_BP_DIRECT	rRNA pseudouridine synthesis	3	0.3	0.047	8.1	0.46	56
GOTERM_BP_DIRECT	establishment of mitotic spindle orientation	5	0.5	0.047	3.6	0.46	56
GOTERM_BP_DIRECT	sodium ion transport	9	0.9	0.047	2.2	0.46	56
GOTERM_BP_DIRECT	chaeta development	10	1	0.048	2.1	0.47	57
DAVID MF
Category	Term	Count	%	P-Value	Fold Enrichment	Benjamini	FDR
GOTERM_MF_DIRECT	protein binding	93	9.6	2.7e-09	1.9	1.7e-06	4e-06
GOTERM_MF_DIRECT	calcium ion binding	40	4.1	1.8e-07	2.5	5.6e-05	0.00026
GOTERM_MF_DIRECT	acetylcholine-activated cation-selective channel activity	8	0.8	1.5e-06	10.4	0.00032	0.0023
GOTERM_MF_DIRECT	voltage-gated potassium channel activity	10	1	2.3e-06	7.2	0.00037	0.0034
GOTERM_MF_DIRECT	mRNA binding	31	3.2	1.5e-05	2.4	0.0019	0.022
GOTERM_MF_DIRECT	translation repressor activity, nucleic acid binding	7	0.7	3.3e-05	9.1	0.0035	0.048
GOTERM_MF_DIRECT	growth factor activity	9	0.9	0.00039	4.7	0.035	0.58
GOTERM_MF_DIRECT	protein serine/threonine kinase activity	25	2.6	0.0008	2.1	0.062	1.2
GOTERM_MF_DIRECT	ATP binding	82	8.4	0.00094	1.4	0.065	1.4
GOTERM_MF_DIRECT	transcription factor activity, sequence-specific DNA binding	37	3.8	0.0011	1.7	0.069	1.6
GOTERM_MF_DIRECT	mRNA 3'-UTR binding	9	0.9	0.0015	3.9	0.084	2.2
GOTERM_MF_DIRECT	acetylcholine receptor activity	4	0.4	0.0017	13	0.087	2.5
GOTERM_MF_DIRECT	acetylcholine binding	4	0.4	0.0017	13	0.087	2.5
GOTERM_MF_DIRECT	voltage-gated cation channel activity	5	0.5	0.0019	8.1	0.089	2.8
GOTERM_MF_DIRECT	clathrin binding	6	0.6	0.002	6	0.089	3
GOTERM_MF_DIRECT	GTPase activator activity	16	1.6	0.0024	2.4	0.098	3.5
GOTERM_MF_DIRECT	nucleotide binding	29	3	0.0033	1.8	0.12	4.8
GOTERM_MF_DIRECT	delayed rectifier potassium channel activity	4	0.4	0.004	10.4	0.14	5.8
GOTERM_MF_DIRECT	sequence-specific DNA binding	33	3.4	0.0063	1.6	0.2	8.9
GOTERM_MF_DIRECT	transcription regulatory region DNA binding	8	0.8	0.0066	3.5	0.2	9.4
GOTERM_MF_DIRECT	poly(U) RNA binding	4	0.4	0.0076	8.7	0.22	11
GOTERM_MF_DIRECT	enhancer sequence-specific DNA binding	5	0.5	0.01	5.4	0.27	14
GOTERM_MF_DIRECT	actin binding	17	1.7	0.011	2	0.29	16
GOTERM_MF_DIRECT	protein kinase activity	21	2.2	0.013	1.8	0.31	18
GOTERM_MF_DIRECT	syntaxin binding	7	0.7	0.015	3.4	0.33	20
GOTERM_MF_DIRECT	transcriptional activator activity, RNA polymerase II core promoter proximal region sequence-specific binding	10	1	0.017	2.5	0.35	22
GOTERM_MF_DIRECT	fibroblast growth factor receptor binding	3	0.3	0.017	13	0.34	22
GOTERM_MF_DIRECT	vascular endothelial growth factor receptor binding	3	0.3	0.017	13	0.34	22
GOTERM_MF_DIRECT	RNA binding	32	3.3	0.017	1.5	0.33	22
GOTERM_MF_DIRECT	calcium-dependent phospholipid binding	5	0.5	0.019	4.6	0.35	24
GOTERM_MF_DIRECT	calmodulin-dependent protein kinase activity	4	0.4	0.019	6.5	0.34	25
GOTERM_MF_DIRECT	kinase binding	4	0.4	0.019	6.5	0.34	25
GOTERM_MF_DIRECT	metal ion binding	66	6.8	0.019	1.3	0.34	25
GOTERM_MF_DIRECT	protein domain specific binding	6	0.6	0.019	3.7	0.33	25
GOTERM_MF_DIRECT	signal transducer activity	8	0.8	0.021	2.8	0.34	27
GOTERM_MF_DIRECT	cell adhesion molecule binding	7	0.7	0.021	3.1	0.34	27
GOTERM_MF_DIRECT	structural constituent of muscle	5	0.5	0.024	4.3	0.37	30
GOTERM_MF_DIRECT	protein tyrosine kinase activity	8	0.8	0.027	2.7	0.4	34
GOTERM_MF_DIRECT	SNARE binding	7	0.7	0.028	2.9	0.4	35
GOTERM_MF_DIRECT	protein kinase binding	8	0.8	0.031	2.6	0.42	37
GOTERM_MF_DIRECT	calcium-transporting ATPase activity	3	0.3	0.032	9.7	0.42	38
GOTERM_MF_DIRECT	myosin light chain kinase activity	3	0.3	0.032	9.7	0.42	38
GOTERM_MF_DIRECT	dopamine beta-monooxygenase activity	3	0.3	0.032	9.7	0.42	38
GOTERM_MF_DIRECT	microtubule binding	15	1.5	0.032	1.8	0.41	38
GOTERM_MF_DIRECT	calmodulin binding	7	0.7	0.043	2.7	0.5	48
GOTERM_MF_DIRECT	amino acid transmembrane transporter activity	7	0.7	0.043	2.7	0.5	48
GOTERM_MF_DIRECT	neuropeptide receptor activity	8	0.8	0.049	2.4	0.54	53
DAVID KEGG
Category	Term	Count	%	P-Value	Fold Enrichment	Benjamini	FDR
KEGG_PATHWAY	Hippo signaling pathway - fly	17	1.7	7.5e-07	4.3	7.1e-05	0.00082
KEGG_PATHWAY	Wnt signaling pathway	16	1.6	0.0008	2.6	0.037	0.87
KEGG_PATHWAY	Dorso-ventral axis formation	8	0.8	0.0013	4.5	0.042	1.5
KEGG_PATHWAY	Phototransduction - fly	7	0.7	0.0056	4.1	0.12	5.9
KEGG_PATHWAY	Hedgehog signaling pathway	5	0.5	0.0068	6.1	0.12	7.2
KEGG_PATHWAY	FoxO signaling pathway	10	1	0.0075	2.8	0.11	8
KEGG_PATHWAY	Insulin resistance	8	0.8	0.046	2.4	0.47	41

## Sheet: String (980)
String BP
#term ID	term description	observed gene count	background gene count	false discovery rate	matching proteins in your network (IDs)	matching proteins in your network (labels)
GO:0065007	biological regulation	526	4357	1.54e-41	FBpp0070390,FBpp0070416,FBpp0070574,FBpp0070589,FBpp0070618,FBpp0070672,FBpp0070681,FBpp0070744,FBpp0070909,FBpp0070939,FBpp0071008,FBpp0071210,FBpp0071255,FBpp0071381,FBpp0071395,FBpp0071536,FBpp0071571,FBpp0071748,FBpp0071834,FBpp0071996,FBpp0072035,FBpp0072165,FBpp0072306,FBpp0072574,FBpp0072590,FBpp0072702,FBpp0072803,FBpp0072830,FBpp0072861,FBpp0072990,FBpp0073076,FBpp0073106,FBpp0073113,FBp…	14-3-3zeta,4EHP,5-HT1A,AGO3,ATPsynD,Aatf,Abl,Ac13E,Ace,AcrE,Act5C,Actbeta,Adar,Aldh,Amph,Ank2,Apoltp,Appl,Art1,AstC-R2,Atg17,Atpalpha,Atx2,BicD,Bili,BubR1,Bx,C3G,CASK,CG10077,CG10362,CG10737,CG10947,CG11206,CG11294,CG11486,CG11825,CG12054,CG12414,CG12605,CG13293,CG13830,CG13928,CG14408,CG14509,CG14521,CG14669,CG1572,CG1578,CG15831,CG16704,CG16779,CG17278,CG17698,CG17816,CG18304,CG2121,CG30197,CG3…
GO:0048731	system development	285	1657	1.79e-40	FBpp0070416,FBpp0070589,FBpp0070607,FBpp0070672,FBpp0070939,FBpp0071008,FBpp0071024,FBpp0071255,FBpp0071328,FBpp0071381,FBpp0071536,FBpp0071571,FBpp0071834,FBpp0072143,FBpp0072177,FBpp0072306,FBpp0072574,FBpp0072803,FBpp0072830,FBpp0073249,FBpp0073280,FBpp0073371,FBpp0073537,FBpp0073644,FBpp0073682,FBpp0073686,FBpp0073759,FBpp0073809,FBpp0073832,FBpp0073990,FBpp0074028,FBpp0074110,FBpp0074227,FBp…	AP-1sigma,Abl,Actbeta,Amph,Ank2,Appl,Atg17,Atpalpha,Atx2,Bsg,Bx,C3G,CG11206,CG1129,CG12717,CG13830,CG14521,CG16857,CG31058,CG31475,CG31619,CG32137,CG32373,CG34127,CG4829,CG5800,CG5890,CG7759,CG8405,CG9650,Ca-alpha1D,Ca-beta,CadN,CadN2,Cam,Cat,Con,CrebA,Dad,Dd,Dfd,Doa,Dok,Dscam1,Dscam2,Duox,EcR,Efa6,Egfr,Eip74EF,FER,Galphao,Galphaq,Gasp,Gnf1,Hr46,Hr78,Hs3st-B,Hs6st,Idgf4,ImpE1,Kdm2,Krn,Lam,LanB2,L…
GO:0032501	multicellular organismal process	442	3441	3.75e-38	FBpp0070176,FBpp0070395,FBpp0070416,FBpp0070589,FBpp0070607,FBpp0070618,FBpp0070672,FBpp0070744,FBpp0070909,FBpp0070939,FBpp0071008,FBpp0071024,FBpp0071255,FBpp0071328,FBpp0071381,FBpp0071536,FBpp0071571,FBpp0071748,FBpp0071834,FBpp0071996,FBpp0072026,FBpp0072143,FBpp0072177,FBpp0072306,FBpp0072574,FBpp0072803,FBpp0072830,FBpp0072990,FBpp0073076,FBpp0073106,FBpp0073155,FBpp0073249,FBpp0073280,FBp…	14-3-3zeta,2mit,5-HT1A,AP-1sigma,ATPsynD,Aatf,Abl,AcCoAS,AcrE,Act5C,Actbeta,Adar,Amph,Ank2,Appl,Atg17,Atpalpha,Atx2,Baldspot,BicD,Bsg,BubR1,Bx,C3G,CASK,CG10936,CG11206,CG1129,CG11638,CG12414,CG12717,CG12858,CG13830,CG14521,CG14636,CG16857,CG17211,CG2121,CG2918,CG31058,CG31475,CG31619,CG32137,CG32373,CG32698,CG34127,CG34371,CG34401,CG34461,CG42629,CG4612,CG4829,CG5800,CG5867,CG5890,CG7759,CG8405,C…
GO:0050789	regulation of biological process	478	3908	1.77e-37	FBpp0070390,FBpp0070416,FBpp0070574,FBpp0070618,FBpp0070672,FBpp0070681,FBpp0070744,FBpp0070909,FBpp0070939,FBpp0071008,FBpp0071210,FBpp0071255,FBpp0071381,FBpp0071395,FBpp0071536,FBpp0071571,FBpp0071748,FBpp0071834,FBpp0071996,FBpp0072035,FBpp0072165,FBpp0072306,FBpp0072574,FBpp0072590,FBpp0072702,FBpp0072803,FBpp0072830,FBpp0072861,FBpp0072990,FBpp0073076,FBpp0073106,FBpp0073113,FBpp0073155,FBp…	14-3-3zeta,4EHP,5-HT1A,AGO3,ATPsynD,Aatf,Abl,Ac13E,AcrE,Actbeta,Adar,Aldh,Amph,Ank2,Apoltp,Appl,Art1,AstC-R2,Atg17,Atpalpha,Atx2,BicD,Bili,BubR1,Bx,C3G,CASK,CG10077,CG10362,CG10737,CG10947,CG11206,CG11294,CG11486,CG12054,CG12414,CG12605,CG13293,CG13830,CG13928,CG14408,CG14521,CG14669,CG1572,CG1578,CG15831,CG16704,CG16779,CG17278,CG17698,CG17816,CG18304,CG2121,CG30197,CG31058,CG31140,CG31714,CG317…
GO:0050794	regulation of cellular process	452	3635	3.59e-36	FBpp0070390,FBpp0070416,FBpp0070574,FBpp0070618,FBpp0070672,FBpp0070681,FBpp0070744,FBpp0070909,FBpp0070939,FBpp0071008,FBpp0071210,FBpp0071255,FBpp0071381,FBpp0071536,FBpp0071571,FBpp0071748,FBpp0071834,FBpp0071996,FBpp0072035,FBpp0072165,FBpp0072306,FBpp0072574,FBpp0072702,FBpp0072803,FBpp0072830,FBpp0072861,FBpp0072990,FBpp0073106,FBpp0073155,FBpp0073249,FBpp0073280,FBpp0073371,FBpp0073388,FBp…	14-3-3zeta,4EHP,5-HT1A,AGO3,ATPsynD,Aatf,Abl,Ac13E,AcrE,Actbeta,Adar,Aldh,Ank2,Appl,Art1,AstC-R2,Atg17,Atpalpha,Atx2,BicD,Bili,BubR1,Bx,C3G,CASK,CG10077,CG10362,CG10737,CG10947,CG11206,CG11294,CG11486,CG12054,CG12414,CG12605,CG13293,CG13830,CG13928,CG14408,CG14521,CG14669,CG1572,CG1578,CG15831,CG16704,CG16779,CG17278,CG17698,CG17816,CG18304,CG30197,CG31058,CG31140,CG31714,CG31760,CG32121,CG32547,…
GO:0007275	multicellular organism development	332	2277	1.84e-35	FBpp0070416,FBpp0070589,FBpp0070607,FBpp0070672,FBpp0070939,FBpp0071008,FBpp0071024,FBpp0071255,FBpp0071328,FBpp0071381,FBpp0071536,FBpp0071571,FBpp0071834,FBpp0071996,FBpp0072143,FBpp0072177,FBpp0072306,FBpp0072574,FBpp0072803,FBpp0072830,FBpp0072990,FBpp0073106,FBpp0073249,FBpp0073280,FBpp0073371,FBpp0073486,FBpp0073537,FBpp0073611,FBpp0073644,FBpp0073673,FBpp0073682,FBpp0073686,FBpp0073759,FBp…	14-3-3zeta,AP-1sigma,ATPsynD,Abl,Act5C,Actbeta,Amph,Ank2,Appl,Atg17,Atpalpha,Atx2,BicD,Bsg,Bx,C3G,CG11206,CG1129,CG12717,CG13830,CG14521,CG16857,CG17211,CG31058,CG31475,CG31619,CG32137,CG32373,CG34127,CG34461,CG4829,CG5800,CG5890,CG7759,CG8405,CG9514,CG9650,Ca-alpha1D,Ca-beta,CadN,CadN2,Cam,Cat,Clk,Con,Cpr11B,Cpr50Cb,Cpr73D,CrebA,Dad,Dd,Dfd,Doa,Dok,Dscam1,Dscam2,Duox,EcR,Efa6,Egfr,Eip63E,Eip74EF,…
GO:0007399	nervous system development	202	1028	4.09e-34	FBpp0070416,FBpp0070589,FBpp0070607,FBpp0070672,FBpp0070939,FBpp0071024,FBpp0071255,FBpp0071571,FBpp0071834,FBpp0072177,FBpp0072306,FBpp0072574,FBpp0072803,FBpp0072830,FBpp0073249,FBpp0073280,FBpp0073371,FBpp0073537,FBpp0073686,FBpp0073759,FBpp0073809,FBpp0073832,FBpp0073990,FBpp0074028,FBpp0074110,FBpp0074447,FBpp0074608,FBpp0074853,FBpp0075360,FBpp0075431,FBpp0075500,FBpp0075519,FBpp0076185,FBp…	AP-1sigma,Abl,Actbeta,Amph,Ank2,Appl,Atpalpha,Atx2,Bsg,CG11206,CG12717,CG14521,CG16857,CG31058,CG31475,CG31619,CG32137,CG32373,CG34127,CG4829,CG7759,CG9650,Ca-alpha1D,Ca-beta,CadN,CadN2,Cam,Con,Dad,Doa,Dscam1,Dscam2,EcR,Egfr,FER,Galphao,Galphaq,Gnf1,Hr46,Hs3st-B,Lam,Lar,Lin29,Mbs,Mical,Mmp1,Mob2,Mp,NT1,NetA,NetB,Nlg2,Nlg4,Nos,Nrx-1,Pex1,Pka-C1,Pka-R2,Pvf3,Reph,Rho1,RhoGAP100F,RhoGAPp190,Rim,SP235…
GO:0048856	anatomical structure development	356	2628	1.15e-32	FBpp0070416,FBpp0070574,FBpp0070589,FBpp0070607,FBpp0070672,FBpp0070909,FBpp0070939,FBpp0071008,FBpp0071024,FBpp0071255,FBpp0071328,FBpp0071381,FBpp0071536,FBpp0071571,FBpp0071834,FBpp0071996,FBpp0072143,FBpp0072177,FBpp0072306,FBpp0072574,FBpp0072803,FBpp0072830,FBpp0072990,FBpp0073106,FBpp0073154,FBpp0073249,FBpp0073280,FBpp0073371,FBpp0073392,FBpp0073486,FBpp0073513,FBpp0073537,FBpp0073611,FBp…	14-3-3zeta,AP-1sigma,ATPsynD,Aatf,Abl,Act5C,Actbeta,Amph,Ank2,Appl,Atg17,Atpalpha,Atx2,BicD,Bsg,Bx,C3G,CASK,CG11206,CG1129,CG12717,CG13830,CG14521,CG15020,CG16857,CG17211,CG31058,CG31475,CG31619,CG32137,CG32373,CG34127,CG34461,CG4829,CG5800,CG5890,CG7759,CG8405,CG9514,CG9634,CG9650,Ca-alpha1D,Ca-beta,CadN,CadN2,Cam,Cat,CkIalpha,Clk,Con,Cpr11B,Cpr50Cb,Cpr73D,CrebA,Crg-1,Dad,Dd,Dfd,Doa,Dok,Dscam1,D…
GO:0009653	anatomical structure morphogenesis	245	1465	1.92e-32	FBpp0070416,FBpp0070574,FBpp0070607,FBpp0070672,FBpp0070909,FBpp0071008,FBpp0071255,FBpp0071381,FBpp0071536,FBpp0071571,FBpp0071834,FBpp0072177,FBpp0072306,FBpp0072574,FBpp0072803,FBpp0072830,FBpp0072990,FBpp0073154,FBpp0073249,FBpp0073371,FBpp0073513,FBpp0073537,FBpp0073682,FBpp0073686,FBpp0073759,FBpp0073809,FBpp0073832,FBpp0074028,FBpp0074110,FBpp0074370,FBpp0074411,FBpp0074447,FBpp0074825,FBp…	14-3-3zeta,AP-1sigma,Abl,Act5C,Actbeta,Amph,Ank2,Appl,Atg17,Atpalpha,Atx2,BicD,Bsg,Bx,C3G,CG11206,CG12717,CG14521,CG15020,CG16857,CG17211,CG31058,CG31475,CG32137,CG4829,CG7759,CadN,CadN2,Cam,Cat,CkIalpha,CrebA,Crg-1,Dad,Dd,Dfd,Doa,Dok,Dscam1,Dscam2,Duox,EcR,Efa6,Egfr,Eip63E,Eip74EF,FER,FoxP,Galphao,Galphaq,Gnf1,Hs3st-B,Hs6st,ImpE1,Krn,Lam,LanB2,Lar,Mbs,Mef2,Mhc,Mical,Mmp1,Mob2,Mp,NT1,NetA,NetB,Nh…
GO:0032502	developmental process	363	2729	4.44e-32	FBpp0070416,FBpp0070574,FBpp0070589,FBpp0070607,FBpp0070672,FBpp0070909,FBpp0070939,FBpp0071008,FBpp0071024,FBpp0071160,FBpp0071255,FBpp0071328,FBpp0071381,FBpp0071536,FBpp0071571,FBpp0071834,FBpp0071996,FBpp0072143,FBpp0072177,FBpp0072306,FBpp0072574,FBpp0072803,FBpp0072830,FBpp0072990,FBpp0073106,FBpp0073154,FBpp0073249,FBpp0073280,FBpp0073371,FBpp0073392,FBpp0073486,FBpp0073513,FBpp0073537,FBp…	14-3-3zeta,AP-1sigma,ATPsynD,Aatf,Abl,Act5C,Actbeta,Amph,Ank2,Appl,Atg17,Atpalpha,Atx2,BicD,Bsg,Bx,C3G,CASK,CG11206,CG1129,CG12065,CG12717,CG13830,CG14521,CG15020,CG16857,CG17211,CG31058,CG31122,CG31475,CG31619,CG32137,CG32206,CG32373,CG34127,CG34461,CG4829,CG5800,CG5890,CG5953,CG7759,CG8405,CG9514,CG9634,CG9650,Ca-alpha1D,Ca-beta,CadN,CadN2,Cam,Cat,CkIalpha,Clk,Con,Cpr11B,Cpr50Cb,Cpr73D,CrebA,Cr…
GO:0048869	cellular developmental process	266	1686	5.11e-32	FBpp0070416,FBpp0070574,FBpp0070672,FBpp0070909,FBpp0070939,FBpp0071008,FBpp0071024,FBpp0071160,FBpp0071255,FBpp0071381,FBpp0071571,FBpp0071834,FBpp0072143,FBpp0072177,FBpp0072306,FBpp0072574,FBpp0072803,FBpp0072830,FBpp0073154,FBpp0073249,FBpp0073280,FBpp0073371,FBpp0073392,FBpp0073513,FBpp0073537,FBpp0073682,FBpp0073686,FBpp0073759,FBpp0073809,FBpp0073832,FBpp0073990,FBpp0074110,FBpp0074133,FBp…	14-3-3zeta,AP-1sigma,Aatf,Abl,Act5C,Actbeta,Amph,Ank2,Appl,Atg17,Atx2,BicD,Bsg,C3G,CASK,CG11206,CG12065,CG12717,CG14521,CG15020,CG16857,CG31058,CG31122,CG31475,CG32137,CG32206,CG32373,CG4829,CG5953,CG7759,CG9634,CG9650,Ca-alpha1D,Ca-beta,CadN,CadN2,Cam,CkIalpha,Con,Crg-1,Dad,Doa,Dok,Dscam1,Dscam2,EcR,Egfr,Eip74EF,Ets65A,Ets98B,Evi5,FER,FoxP,Galphao,Galphaq,Gnf1,Hs3st-B,Krn,Lam,LanB2,Lar,Lin29,Mbs…
GO:0030154	cell differentiation	261	1644	1.01e-31	FBpp0070416,FBpp0070574,FBpp0070672,FBpp0070909,FBpp0070939,FBpp0071024,FBpp0071160,FBpp0071255,FBpp0071381,FBpp0071571,FBpp0071834,FBpp0072143,FBpp0072177,FBpp0072306,FBpp0072574,FBpp0072803,FBpp0072830,FBpp0073249,FBpp0073280,FBpp0073371,FBpp0073392,FBpp0073537,FBpp0073682,FBpp0073686,FBpp0073759,FBpp0073809,FBpp0073832,FBpp0073990,FBpp0074110,FBpp0074133,FBpp0074411,FBpp0074447,FBpp0074608,FBp…	14-3-3zeta,AP-1sigma,Aatf,Abl,Act5C,Actbeta,Amph,Ank2,Appl,Atg17,Atx2,BicD,Bsg,C3G,CASK,CG11206,CG12065,CG12717,CG14521,CG16857,CG31058,CG31122,CG31475,CG32137,CG32206,CG32373,CG4829,CG5953,CG7759,CG9634,CG9650,Ca-alpha1D,Ca-beta,CadN,CadN2,Cam,Con,Crg-1,Dad,Doa,Dscam1,Dscam2,EcR,Egfr,Eip74EF,Ets65A,Ets98B,Evi5,FER,FoxP,Galphao,Galphaq,Gnf1,Hs3st-B,Krn,LanB2,Lar,Lin29,Mbs,Mef2,Mhc,Mical,Mmp1,Mob2…
GO:0048468	cell development	224	1300	5.39e-31	FBpp0070416,FBpp0070672,FBpp0070909,FBpp0070939,FBpp0071255,FBpp0071381,FBpp0071571,FBpp0071834,FBpp0072177,FBpp0072306,FBpp0072803,FBpp0072830,FBpp0073249,FBpp0073280,FBpp0073371,FBpp0073392,FBpp0073537,FBpp0073682,FBpp0073686,FBpp0073759,FBpp0073809,FBpp0073832,FBpp0074110,FBpp0074133,FBpp0074411,FBpp0074608,FBpp0074853,FBpp0074961,FBpp0075360,FBpp0075431,FBpp0075500,FBpp0075519,FBpp0075759,FBp…	14-3-3zeta,AP-1sigma,Aatf,Abl,Act5C,Actbeta,Amph,Ank2,Appl,Atg17,Atx2,BicD,Bsg,C3G,CASK,CG11206,CG12717,CG14521,CG16857,CG31058,CG31475,CG32137,CG32373,CG4829,CG7759,CG9634,Ca-alpha1D,Ca-beta,CadN,CadN2,Cam,Con,Dad,Doa,Dscam1,Dscam2,EcR,Egfr,Eip74EF,Evi5,FER,Galphao,Galphaq,Gnf1,Krn,LanB2,Lar,Lin29,Mbs,Mef2,Mhc,Mical,Mmp1,Mob2,Mp,NT1,NetA,NetB,Nop60B,Pax,Pdcd4,Pex1,Pka-C1,Pka-R2,Prm,Pvf1,Pvf3,Rbp…
GO:0022008	neurogenesis	177	875	5.73e-31	FBpp0070416,FBpp0070672,FBpp0070939,FBpp0071024,FBpp0071255,FBpp0071571,FBpp0071834,FBpp0072177,FBpp0072306,FBpp0072574,FBpp0072803,FBpp0072830,FBpp0073249,FBpp0073371,FBpp0073537,FBpp0073686,FBpp0073759,FBpp0073809,FBpp0073832,FBpp0073990,FBpp0074110,FBpp0074447,FBpp0074608,FBpp0074853,FBpp0075360,FBpp0075431,FBpp0075500,FBpp0075519,FBpp0076185,FBpp0076517,FBpp0077115,FBpp0077154,FBpp0077318,FBp…	AP-1sigma,Abl,Actbeta,Amph,Ank2,Appl,Atx2,Bsg,CG11206,CG12717,CG14521,CG16857,CG31058,CG31475,CG32137,CG32373,CG4829,CG7759,CG9650,Ca-alpha1D,Ca-beta,CadN,CadN2,Cam,Con,Dad,Doa,Dscam1,Dscam2,EcR,Egfr,FER,Galphao,Galphaq,Gnf1,Hs3st-B,Lar,Lin29,Mbs,Mical,Mmp1,Mob2,Mp,NT1,NetA,NetB,Pex1,Pka-C1,Pka-R2,Pvf3,Rho1,RhoGAP100F,RhoGAPp190,Rim,SP2353,SR3-9,SelR,Sh,Socs36E,Src64B,Syn2,Ten-a,Tm1,Tollo,Trim9,U…
GO:0065008	regulation of biological quality	221	1285	1.84e-30	FBpp0070589,FBpp0070618,FBpp0070744,FBpp0070939,FBpp0071008,FBpp0071571,FBpp0071834,FBpp0072035,FBpp0072306,FBpp0072590,FBpp0072830,FBpp0073106,FBpp0073155,FBpp0073280,FBpp0073371,FBpp0073445,FBpp0073513,FBpp0073682,FBpp0073787,FBpp0073797,FBpp0074028,FBpp0074319,FBpp0074447,FBpp0074825,FBpp0074853,FBpp0074949,FBpp0075620,FBpp0076253,FBpp0076829,FBpp0077026,FBpp0077154,FBpp0077318,FBpp0077410,FBp…	14-3-3zeta,4EHP,ATPsynD,Abl,Ace,AcrE,Act5C,Adar,Ank2,Atg17,Atpalpha,Atx2,BicD,CASK,CG11206,CG11825,CG12414,CG14509,CG14521,CG32000,CG33298,CG42340,CG43729,CG5059,CG5554,CG6125,CG7484,CG9514,CG9650,Ca-alpha1D,Ca-alpha1T,CaBP1,CadN,Cam,CanA1,Caps,Cat,Cbp53E,Cha,CkIalpha,ClC-a,Clk,Cngl,DAT,Da3,Dad,DnaJ-1,Dok,Dop1R1,EcR,Egfr,Esyt2,FER,Frq1,Frq2,Galphao,Galphaq,Gasp,GluClalpha,Glut1,Hs3st-B,Hsc70-3,Ih…
GO:0023052	signaling	237	1442	2.21e-30	FBpp0070390,FBpp0070589,FBpp0070618,FBpp0070681,FBpp0070744,FBpp0070939,FBpp0071008,FBpp0071160,FBpp0071255,FBpp0071381,FBpp0071571,FBpp0071834,FBpp0072046,FBpp0072803,FBpp0072830,FBpp0073155,FBpp0073249,FBpp0073280,FBpp0073429,FBpp0073584,FBpp0073611,FBpp0073686,FBpp0073774,FBpp0073787,FBpp0073809,FBpp0074319,FBpp0074411,FBpp0074447,FBpp0074602,FBpp0074825,FBpp0074853,FBpp0074961,FBpp0075360,FBp…	5-HT1A,Abl,Ac13E,Ace,AcrE,Actbeta,Ank2,AstC-R2,Atpalpha,C3G,CASK,CG10362,CG10737,CG12065,CG12414,CG14408,CG14669,CG15831,CG17698,CG31122,CG31140,CG31714,CG31760,CG32206,CG32547,CG33639,CG34357,CG42450,CG42541,CG43729,CG43795,CG5059,CG5953,CG9650,Ca-alpha1D,Ca-alpha1T,Ca-beta,Calx,Cam,CanA1,Caps,Cat,Cha,Cngl,CoRest,D2R,DAT,DOR,Da3,Dad,Dok,Dop1R1,DopEcR,Dscam1,Duox,EcR,Egfr,Eip78C,Esyt2,FER,Frq1,Fr…
GO:0048699	generation of neurons	170	832	3.95e-30	FBpp0070416,FBpp0070672,FBpp0070939,FBpp0071024,FBpp0071255,FBpp0071571,FBpp0071834,FBpp0072177,FBpp0072306,FBpp0072574,FBpp0072803,FBpp0072830,FBpp0073249,FBpp0073371,FBpp0073537,FBpp0073686,FBpp0073759,FBpp0073809,FBpp0073832,FBpp0073990,FBpp0074110,FBpp0074447,FBpp0074608,FBpp0074853,FBpp0075360,FBpp0075431,FBpp0075500,FBpp0076185,FBpp0076517,FBpp0077115,FBpp0077154,FBpp0077318,FBpp0077539,FBp…	AP-1sigma,Abl,Actbeta,Amph,Ank2,Appl,Atx2,Bsg,CG11206,CG12717,CG14521,CG16857,CG31058,CG31475,CG32137,CG32373,CG4829,CG7759,Ca-alpha1D,Ca-beta,CadN,CadN2,Cam,Con,Dad,Doa,Dscam1,Dscam2,EcR,Egfr,FER,Galphao,Galphaq,Gnf1,Hs3st-B,Lar,Lin29,Mbs,Mical,Mmp1,Mob2,Mp,NT1,NetA,NetB,Pka-C1,Pka-R2,Pvf3,Rho1,RhoGAP100F,RhoGAPp190,Rim,SP2353,SR3-9,SelR,Sh,Socs36E,Src64B,Syn2,Ten-a,Tm1,Tollo,Trim9,Unc-76,Vmat,a…
GO:0030182	neuron differentiation	150	671	7.1e-30	FBpp0070416,FBpp0070939,FBpp0071024,FBpp0071255,FBpp0071571,FBpp0071834,FBpp0072177,FBpp0072306,FBpp0072574,FBpp0072803,FBpp0072830,FBpp0073249,FBpp0073371,FBpp0073537,FBpp0073686,FBpp0073759,FBpp0073809,FBpp0073832,FBpp0074110,FBpp0074853,FBpp0075360,FBpp0075431,FBpp0075500,FBpp0076185,FBpp0076517,FBpp0077115,FBpp0077318,FBpp0077539,FBpp0077543,FBpp0077679,FBpp0077708,FBpp0077980,FBpp0079196,FBp…	AP-1sigma,Abl,Actbeta,Amph,Ank2,Appl,Atx2,Bsg,CG11206,CG12717,CG14521,CG16857,CG31058,CG31475,CG32137,CG32373,CG4829,CG7759,Ca-alpha1D,Ca-beta,CadN,CadN2,Cam,Con,Dad,Doa,Dscam1,Dscam2,EcR,Egfr,FER,Galphao,Galphaq,Gnf1,Lar,Lin29,Mbs,Mical,Mmp1,Mob2,Mp,NT1,NetA,NetB,Pka-C1,Pka-R2,Pvf3,Rho1,RhoGAP100F,RhoGAPp190,Rim,SP2353,SR3-9,SelR,Sh,Src64B,Syn2,Ten-a,Tm1,Tollo,Trim9,Unc-76,aay,acj6,app,arm,beat-…
GO:0007154	cell communication	241	1505	1.67e-29	FBpp0070390,FBpp0070589,FBpp0070618,FBpp0070681,FBpp0070744,FBpp0070939,FBpp0071008,FBpp0071160,FBpp0071255,FBpp0071381,FBpp0071571,FBpp0071834,FBpp0072046,FBpp0072803,FBpp0072830,FBpp0073155,FBpp0073249,FBpp0073280,FBpp0073429,FBpp0073584,FBpp0073611,FBpp0073686,FBpp0073774,FBpp0073787,FBpp0073809,FBpp0074319,FBpp0074411,FBpp0074447,FBpp0074602,FBpp0074825,FBpp0074853,FBpp0074961,FBpp0075360,FBp…	5-HT1A,Abl,Ac13E,Ace,AcrE,Actbeta,Ank2,AstC-R2,Atg17,Atpalpha,C3G,CASK,CG10362,CG10737,CG11206,CG12065,CG12414,CG14408,CG14669,CG15831,CG17698,CG31122,CG31140,CG31714,CG31760,CG32206,CG32547,CG33639,CG34357,CG42450,CG42541,CG43729,CG43795,CG5059,CG5953,CG9650,Ca-alpha1D,Ca-alpha1T,Ca-beta,CadN,Calx,Cam,CanA1,Caps,Cat,Cha,Cngl,CoRest,D2R,DAT,DOR,Da3,Dad,Dok,Dop1R1,DopEcR,Dscam1,Duox,EcR,Egfr,Eip78…
GO:0048513	animal organ development	198	1150	5.76e-27	FBpp0070607,FBpp0070672,FBpp0071008,FBpp0071255,FBpp0071328,FBpp0071381,FBpp0071536,FBpp0071571,FBpp0071834,FBpp0072143,FBpp0072177,FBpp0072306,FBpp0072574,FBpp0072803,FBpp0072830,FBpp0073249,FBpp0073644,FBpp0073682,FBpp0073759,FBpp0073990,FBpp0074028,FBpp0074227,FBpp0074370,FBpp0074411,FBpp0074447,FBpp0074608,FBpp0074825,FBpp0074853,FBpp0074961,FBpp0075283,FBpp0075431,FBpp0076111,FBpp0076333,FBp…	AP-1sigma,Abl,Amph,Appl,Atg17,Atpalpha,Atx2,Bx,C3G,CG1129,CG13830,CG16857,CG31058,CG31619,CG5800,CG5890,CG7759,CG8405,CadN,CadN2,Cam,Cat,CrebA,Dad,Dd,Dfd,Doa,Dok,Dscam1,Duox,EcR,Efa6,Egfr,Eip74EF,Galphao,Hr46,Hs3st-B,Hs6st,Idgf4,ImpE1,Kdm2,Krn,Lam,LanB2,Lar,Lin29,Mbs,Mef2,Mhc,Mmp1,Mob2,Mrp4,Nckx30C,NetA,NetB,Nhe2,NnaD,Nop60B,Nos,Pax,Pka-C1,Pka-C3,Pvf1,Pvf2,Pvf3,Rho1,RhoGAP100F,RhoGAP15B,RhoGAPp19…
GO:0048666	neuron development	130	565	1.29e-26	FBpp0070416,FBpp0070939,FBpp0071255,FBpp0071834,FBpp0072177,FBpp0072803,FBpp0072830,FBpp0073249,FBpp0073371,FBpp0073537,FBpp0073686,FBpp0073759,FBpp0073809,FBpp0073832,FBpp0074110,FBpp0074853,FBpp0075360,FBpp0075431,FBpp0075500,FBpp0076185,FBpp0076517,FBpp0077115,FBpp0077318,FBpp0077539,FBpp0077543,FBpp0077679,FBpp0077980,FBpp0079196,FBpp0079448,FBpp0080359,FBpp0080524,FBpp0080661,FBpp0080736,FBp…	AP-1sigma,Abl,Actbeta,Amph,Ank2,Appl,Atx2,Bsg,CG11206,CG12717,CG14521,CG16857,CG31058,CG31475,CG32137,CG32373,CG4829,CG7759,Ca-alpha1D,Ca-beta,CadN,CadN2,Cam,Con,Dad,Doa,Dscam1,Dscam2,EcR,FER,Galphaq,Gnf1,Lar,Lin29,Mbs,Mical,Mmp1,Mob2,Mp,NT1,NetA,NetB,Pka-C1,Pka-R2,Pvf3,Rho1,RhoGAP100F,RhoGAPp190,Rim,SP2353,SR3-9,SelR,Sh,Src64B,Syn2,Ten-a,Tm1,Tollo,Trim9,Unc-76,aay,acj6,beat-IIIc,beat-Ic,ben,beta…
GO:0050896	response to stimulus	334	2621	9.33e-26	FBpp0070390,FBpp0070416,FBpp0070589,FBpp0070618,FBpp0070681,FBpp0070744,FBpp0070939,FBpp0071008,FBpp0071011,FBpp0071179,FBpp0071255,FBpp0071328,FBpp0071381,FBpp0071395,FBpp0071571,FBpp0071834,FBpp0072035,FBpp0072046,FBpp0072177,FBpp0072306,FBpp0072803,FBpp0072830,FBpp0073076,FBpp0073106,FBpp0073155,FBpp0073249,FBpp0073280,FBpp0073371,FBpp0073429,FBpp0073445,FBpp0073513,FBpp0073584,FBpp0073686,FBp…	14-3-3zeta,5-HT1A,AP-1sigma,ATPsynD,Abl,Ac13E,AcCoAS,Ace,AcrE,Actbeta,Adar,Aldh,Ank2,Appl,AstC-R2,Atg17,Atpalpha,Bx,C3G,CASK,CBP,CG10362,CG10737,CG11873,CG12414,CG12858,CG14408,CG14509,CG14521,CG14669,CG15831,CG17698,CG2022,CG31140,CG31714,CG31760,CG32547,CG33298,CG33639,CG34353,CG34357,CG3556,CG42450,CG42541,CG42629,CG43729,CG43795,CG5059,CG5554,CG5646,CG6330,CG7044,CG9003,CG9005,CG9650,Ca-alpha…
GO:0032989	cellular component morphogenesis	135	632	4.93e-25	FBpp0070416,FBpp0070909,FBpp0071008,FBpp0071571,FBpp0071834,FBpp0072177,FBpp0072306,FBpp0072830,FBpp0073154,FBpp0073371,FBpp0073513,FBpp0073537,FBpp0073682,FBpp0073686,FBpp0073759,FBpp0073809,FBpp0073832,FBpp0074110,FBpp0074853,FBpp0075431,FBpp0075500,FBpp0076111,FBpp0076185,FBpp0076320,FBpp0077154,FBpp0077539,FBpp0077543,FBpp0077679,FBpp0077708,FBpp0077980,FBpp0079196,FBpp0079313,FBpp0079926,FBp…	AP-1sigma,Abl,Actbeta,Ank2,Appl,Bsg,C3G,CG11206,CG12717,CG14521,CG15020,CG31058,CG31475,CG32137,CG4829,CadN,CadN2,Cam,CkIalpha,Dad,Dok,Dscam1,Dscam2,EcR,Egfr,FER,Galphaq,Gnf1,LanB2,Lar,Mbs,Mhc,Mical,Mob2,Mp,NT1,NetA,NetB,Pax,Pka-R2,Prm,Rho1,RhoGAP100F,SR3-9,Scgdelta,SelR,Sh,Src64B,Ten-a,Tm1,Trim9,Unc-76,Zasp52,Zasp66,aPKC,aay,acj6,aret,arm,beat-IIIc,beat-Ic,ben,betaTub60D,bif,bnl,brat,bun,bur,chi…
GO:0007610	behavior	125	568	4.93e-24	FBpp0070618,FBpp0070744,FBpp0071571,FBpp0072046,FBpp0072177,FBpp0073076,FBpp0073584,FBpp0073611,FBpp0073686,FBpp0073774,FBpp0073787,FBpp0073809,FBpp0073832,FBpp0073990,FBpp0074028,FBpp0074370,FBpp0074961,FBpp0076129,FBpp0076185,FBpp0076253,FBpp0076903,FBpp0077318,FBpp0077410,FBpp0078067,FBpp0078733,FBpp0079448,FBpp0080123,FBpp0080593,FBpp0080736,FBpp0080859,FBpp0081256,FBpp0081596,FBpp0082555,FBp…	14-3-3zeta,2mit,5-HT1A,Abl,AcCoAS,Adar,Ank2,Appl,Atpalpha,Atx2,Bx,CASK,CG14509,CG42629,CG4612,CanA1,CenG1A,Clk,D2R,DAT,Dop1R1,DopEcR,EcR,Egfr,FoxP,Galphaq,Hk,Ih,Krn,Ktl,Lam,Lin29,Mef2,Mid1,Mob2,NaCP60E,Neto,Nlg2,Nrx-1,Pdfr,Pka-C1,Pka-R2,Pkc98E,Rdl,Rgk1,SPR,Sap47,Sh,Shab,Shal,Socs36E,Src64B,Syn,Syt1,Tab2,Tbh,Tequila,Tob,Tomosyn,aPKC,aay,acj6,arm,be,ben,betaTub60D,bol,brp,cac,disco,dj-1beta,dlg1,dn…
GO:0051239	regulation of multicellular organismal process	142	713	7.65e-24	FBpp0070390,FBpp0070618,FBpp0070672,FBpp0070744,FBpp0071008,FBpp0071255,FBpp0071571,FBpp0071834,FBpp0072590,FBpp0072830,FBpp0073249,FBpp0073371,FBpp0073388,FBpp0073682,FBpp0073686,FBpp0073759,FBpp0073787,FBpp0073809,FBpp0074447,FBpp0074608,FBpp0074825,FBpp0075431,FBpp0076829,FBpp0077026,FBpp0077041,FBpp0077154,FBpp0077410,FBpp0077539,FBpp0077708,FBpp0078104,FBpp0078268,FBpp0079184,FBpp0079448,FBp…	4EHP,5-HT1A,Abl,Amph,Ank2,Atx2,CASK,CG11206,CG1572,CG2121,CG42629,CG5033,CadN,Cat,Clk,Dad,DnaJ-1,Doa,Dok,Dop1R1,Dscam1,EcR,Egfr,FER,Galphao,Galphaq,Gasp,Hk,Hs3st-B,Hs6st,Ih,Ilp6,Lar,Mbs,Mef2,Mical,Mob2,NetA,NetB,Nos,Octbeta1R,Pdfr,Pka-C1,Pkc53E,Proc,Rdl,Rho1,RhoGAPp190,SPR,Sh,Shab,Socs36E,Spn,Src64B,Syn1,Syn2,Syt1,Syx1A,Trim9,Usp2,Vmat,aPKC,aret,ari-1,ben,bif,bnl,brat,btsz,bun,cac,chic,chn,cnc,cn…
GO:0009887	animal organ morphogenesis	140	720	1.31e-22	FBpp0070672,FBpp0071008,FBpp0071255,FBpp0071381,FBpp0071536,FBpp0071571,FBpp0071834,FBpp0072306,FBpp0072574,FBpp0072803,FBpp0072830,FBpp0073249,FBpp0073682,FBpp0074370,FBpp0074411,FBpp0074447,FBpp0074825,FBpp0074853,FBpp0074961,FBpp0075283,FBpp0075431,FBpp0076111,FBpp0076333,FBpp0076921,FBpp0077115,FBpp0077154,FBpp0077318,FBpp0077708,FBpp0077925,FBpp0077947,FBpp0078354,FBpp0078365,FBpp0078604,FBp…	AP-1sigma,Amph,Atg17,Atpalpha,Atx2,Bx,CG16857,CG31058,CG7759,CadN,CadN2,Cam,Cat,CrebA,Dad,Dd,Doa,Dok,Duox,EcR,Efa6,Egfr,Eip74EF,Galphao,Hs3st-B,Hs6st,ImpE1,Krn,Lam,LanB2,Lar,Mbs,Mmp1,Mob2,NetB,Nhe2,Pka-C1,Pka-C3,Pvf1,Pvf2,Pvf3,Rho1,RhoGAP100F,RhoGAP15B,RpL13A,SP2353,SelR,Socs36E,Src64B,Syn2,Timp,Trf2,aPKC,app,arm,aux,bi,btsz,bun,chic,chn,cic,cindr,cno,cora,crb,ct,ctp,cv-2,dally,dia,dlg1,dlp,dm,do…
GO:0000902	cell morphogenesis	114	513	4.33e-22	FBpp0070416,FBpp0070909,FBpp0071008,FBpp0071834,FBpp0072177,FBpp0072830,FBpp0073154,FBpp0073371,FBpp0073513,FBpp0073537,FBpp0073686,FBpp0073759,FBpp0073809,FBpp0073832,FBpp0074110,FBpp0074853,FBpp0075431,FBpp0075500,FBpp0076111,FBpp0076185,FBpp0077539,FBpp0077543,FBpp0077679,FBpp0077708,FBpp0077980,FBpp0079196,FBpp0080359,FBpp0080524,FBpp0080661,FBpp0080736,FBpp0081202,FBpp0081256,FBpp0081530,FBp…	AP-1sigma,Abl,Actbeta,Ank2,Appl,Bsg,CG11206,CG12717,CG14521,CG15020,CG31058,CG31475,CG32137,CG4829,CadN,CadN2,Cam,CkIalpha,Dad,Dok,Dscam1,Dscam2,EcR,FER,Galphaq,Gnf1,LanB2,Lar,Mbs,Mical,Mob2,Mp,NT1,NetA,NetB,Pka-R2,Rho1,RhoGAP100F,SR3-9,SelR,Sh,Src64B,Ten-a,Tm1,Trim9,Unc-76,aPKC,aay,acj6,arm,beat-IIIc,beat-Ic,ben,betaTub60D,bif,bnl,brat,bur,chic,chn,cnc,cno,crb,ct,cwo,dally,dia,dlp,dnc,dock,dpr11…
GO:0050793	regulation of developmental process	134	703	7.01e-21	FBpp0070390,FBpp0070618,FBpp0070672,FBpp0071008,FBpp0071255,FBpp0071571,FBpp0071834,FBpp0072306,FBpp0072830,FBpp0073249,FBpp0073371,FBpp0073388,FBpp0073513,FBpp0073686,FBpp0073759,FBpp0073787,FBpp0074133,FBpp0074447,FBpp0074608,FBpp0074825,FBpp0074853,FBpp0075431,FBpp0076829,FBpp0077026,FBpp0077041,FBpp0077154,FBpp0077410,FBpp0077539,FBpp0077708,FBpp0078104,FBpp0078268,FBpp0079448,FBpp0079926,FBp…	4EHP,Abl,Ank2,Atpalpha,CASK,CG11206,CG1572,CG5033,CG9634,CadN,Cat,CkIalpha,Dad,Dfd,DnaJ-1,Dok,Dscam1,EcR,Egfr,Eip74EF,FER,Galphao,Galphaq,Gasp,Hr46,Hs3st-B,Hs6st,Ilp6,Lar,Mbs,Mef2,Mical,Mob2,NetA,NetB,Nos,Octbeta1R,Pax,Pdcd4,Pka-C1,Pkc53E,Rho1,RhoGAPp190,Socs36E,Spn,Src64B,Syn1,Syn2,Syt1,Syx1A,Tm2,Trim9,Usp2,Vmat,aPKC,aret,ari-1,ben,bif,bnl,brat,btsz,bun,cac,chic,chn,cnc,cno,cpo,crb,ctp,dally,dia…
GO:0023051	regulation of signaling	152	872	1.46e-20	FBpp0070618,FBpp0070909,FBpp0070939,FBpp0071210,FBpp0071255,FBpp0071381,FBpp0071536,FBpp0071571,FBpp0071996,FBpp0072803,FBpp0072830,FBpp0073106,FBpp0073513,FBpp0073611,FBpp0073686,FBpp0073787,FBpp0073809,FBpp0074319,FBpp0074370,FBpp0074411,FBpp0074602,FBpp0074961,FBpp0075431,FBpp0075899,FBpp0076253,FBpp0076745,FBpp0076829,FBpp0076921,FBpp0077154,FBpp0077410,FBpp0077539,FBpp0077679,FBpp0077708,FBp…	ATPsynD,Actbeta,Ank2,BicD,Bili,Bx,CASK,CG13830,CG17278,CG34127,CG34393,CG4096,CG42629,CG43102,CG9650,Cam,Camta,CkIalpha,CoRest,Dad,Dd,DnaJ-1,Doa,DopEcR,Efa6,Egfr,Epac,Frq1,Frq2,Galphaq,Glut1,Ih,ImpL2,Krn,L,Lk6,MESK2,MESR3,Mp,Myd88,NT1,Neb-cGP,Neto,Nlg2,Nlg4,Nrx-1,PVRAP,Pka-C1,Pli,Proc,Pvf1,Pvf2,Pvf3,RSG7,Rab3,Rab3-GEF,Rapgap1,Rbcn-3A,Rdl,Rho1,Rim,Sap47,Sesn,Sh,Shab,Snap25,Socs36E,Src64B,Ssdp,Syt1…
GO:0031175	neuron projection development	100	429	1.62e-20	FBpp0071834,FBpp0072177,FBpp0072830,FBpp0073371,FBpp0073537,FBpp0073686,FBpp0073759,FBpp0073809,FBpp0073832,FBpp0074110,FBpp0074853,FBpp0075431,FBpp0075500,FBpp0076185,FBpp0077539,FBpp0077543,FBpp0077679,FBpp0077980,FBpp0079448,FBpp0080359,FBpp0080524,FBpp0080661,FBpp0080736,FBpp0081202,FBpp0081256,FBpp0081530,FBpp0081723,FBpp0081772,FBpp0082834,FBpp0082987,FBpp0083147,FBpp0083149,FBpp0083884,FBp…	AP-1sigma,Abl,Actbeta,Ank2,Appl,CG11206,CG12717,CG14521,CG31058,CG31475,CG32137,CG4829,CadN,CadN2,Cam,Con,Dad,Dscam1,Dscam2,EcR,FER,Galphaq,Gnf1,Lar,Lin29,Mbs,Mical,Mmp1,Mp,NT1,NetA,NetB,Pka-C1,Pka-R2,Rho1,RhoGAP100F,RhoGAPp190,SR3-9,SelR,Sh,Src64B,Ten-a,Tm1,Trim9,Unc-76,aay,acj6,beat-IIIc,beat-Ic,ben,betaTub60D,bif,brat,bur,chic,chn,cnc,crb,ct,cwo,dally,dlp,dnc,dock,dpr11,drl,dsx,dysc,erm,for,fo…
GO:0040011	locomotion	122	608	1.67e-20	FBpp0070618,FBpp0071571,FBpp0071834,FBpp0072177,FBpp0072306,FBpp0072574,FBpp0072830,FBpp0073280,FBpp0073371,FBpp0073392,FBpp0073611,FBpp0073759,FBpp0073787,FBpp0073832,FBpp0074411,FBpp0074602,FBpp0074961,FBpp0075431,FBpp0076185,FBpp0076557,FBpp0076903,FBpp0077539,FBpp0077543,FBpp0077679,FBpp0077980,FBpp0078104,FBpp0079051,FBpp0079313,FBpp0080359,FBpp0080452,FBpp0080524,FBpp0080593,FBpp0080661,FBp…	AP-1sigma,Abl,Ace,CASK,CG14521,CG34353,CG6330,CadN,CadN2,Cam,Con,Dad,Dop1R1,Dscam1,EcR,Egfr,Evi5,FER,FoxP,Galphaq,Hdc,Krn,Lar,Mhc,Mical,Mp,NT1,NetA,NetB,Neto,Nrx-1,Pdfr,Pka-R2,Pvf1,Pvf2,Pvf3,Rho1,RhoGAP100F,SR3-9,SelR,Socs36E,Src64B,Syn1,Syn2,Tbh,Ten-a,Timp,Trim9,Unc-76,aay,acj6,bbg,beat-IIIc,beat-Ic,betaTub60D,bif,bnl,brat,bun,bur,chic,cindr,ct,dally,dlg1,dlp,dock,dpr11,drl,dsx,dysc,erm,for,fru,…
GO:0010646	regulation of cell communication	151	869	2.46e-20	FBpp0070618,FBpp0070909,FBpp0070939,FBpp0071210,FBpp0071255,FBpp0071381,FBpp0071536,FBpp0071571,FBpp0071996,FBpp0072803,FBpp0072830,FBpp0073106,FBpp0073513,FBpp0073611,FBpp0073686,FBpp0073787,FBpp0073809,FBpp0074319,FBpp0074370,FBpp0074411,FBpp0074602,FBpp0074961,FBpp0075431,FBpp0075899,FBpp0076253,FBpp0076745,FBpp0076829,FBpp0076921,FBpp0077154,FBpp0077410,FBpp0077539,FBpp0077679,FBpp0077708,FBp…	ATPsynD,Actbeta,Ank2,BicD,Bili,Bx,CASK,CG13830,CG17278,CG34127,CG34393,CG4096,CG42629,CG43102,CG9650,Cam,Camta,CkIalpha,CoRest,Dad,Dd,DnaJ-1,Doa,DopEcR,Efa6,Egfr,Epac,Frq1,Frq2,Galphaq,Glut1,Ih,ImpL2,Krn,L,Lk6,MESK2,MESR3,Mp,Myd88,NT1,Neb-cGP,Neto,Nlg2,Nlg4,Nrx-1,PVRAP,Pka-C1,Pli,Proc,Pvf1,Pvf2,Pvf3,RSG7,Rab3,Rab3-GEF,Rapgap1,Rbcn-3A,Rdl,Rho1,Rim,Sap47,Sesn,Sh,Shab,Snap25,Socs36E,Src64B,Ssdp,Syt1…
GO:0009987	cellular process	633	6847	9.7e-20	FBpp0070083,FBpp0070171,FBpp0070274,FBpp0070390,FBpp0070416,FBpp0070573,FBpp0070574,FBpp0070589,FBpp0070607,FBpp0070618,FBpp0070672,FBpp0070681,FBpp0070744,FBpp0070871,FBpp0070894,FBpp0070909,FBpp0070939,FBpp0071008,FBpp0071024,FBpp0071067,FBpp0071160,FBpp0071179,FBpp0071210,FBpp0071255,FBpp0071289,FBpp0071328,FBpp0071381,FBpp0071451,FBpp0071533,FBpp0071571,FBpp0071578,FBpp0071625,FBpp0071748,FBp…	14-3-3zeta,4EHP,5-HT1A,AGO3,AMPdeam,AP-1sigma,ATPsynD,Aatf,Abl,Ac13E,AcCoAS,Ace,Acox57D-d,AcrE,Act5C,Actbeta,Adar,Aldh,Amph,Ank2,Appl,Art1,AstC-R2,Atg17,Atpalpha,Atx2,Baldspot,BicD,Bsg,BubR1,C3G,CASK,CG10077,CG10082,CG10326,CG10362,CG10737,CG11206,CG11486,CG11873,CG12065,CG12414,CG12428,CG12512,CG12717,CG13096,CG13185,CG13293,CG14408,CG14516,CG14521,CG14535,CG1461,CG14669,CG15020,CG1542,CG1578,CG…
GO:0120039	plasma membrane bounded cell projection morphogenesis	95	409	2.22e-19	FBpp0071834,FBpp0072177,FBpp0072830,FBpp0073371,FBpp0073537,FBpp0073686,FBpp0073759,FBpp0073809,FBpp0073832,FBpp0074110,FBpp0074853,FBpp0075431,FBpp0075500,FBpp0076185,FBpp0077539,FBpp0077543,FBpp0077679,FBpp0077980,FBpp0080359,FBpp0080524,FBpp0080661,FBpp0080736,FBpp0081202,FBpp0081256,FBpp0081530,FBpp0081723,FBpp0081772,FBpp0082834,FBpp0082987,FBpp0083147,FBpp0083149,FBpp0083206,FBpp0083884,FBp…	AP-1sigma,Abl,Actbeta,Ank2,Appl,CG11206,CG12717,CG14521,CG31058,CG31475,CG32137,CG4829,CadN,CadN2,Cam,Dad,Dscam1,Dscam2,EcR,FER,Galphaq,Gnf1,Lar,Mbs,Mical,Mp,NT1,NetA,NetB,Pka-R2,Rho1,RhoGAP100F,SR3-9,SelR,Sh,Src64B,Ten-a,Tm1,Trim9,Unc-76,aay,acj6,beat-IIIc,beat-Ic,ben,betaTub60D,bif,bnl,brat,bur,chic,chn,cnc,crb,ct,cwo,dally,dlp,dnc,dock,dpr11,drl,dsx,dysc,erm,for,foxo,fru,ftz-f1,futsch,gukh,haf…
GO:0048812	neuron projection morphogenesis	94	408	5.61e-19	FBpp0071834,FBpp0072177,FBpp0072830,FBpp0073371,FBpp0073537,FBpp0073686,FBpp0073759,FBpp0073809,FBpp0073832,FBpp0074110,FBpp0074853,FBpp0075431,FBpp0075500,FBpp0076185,FBpp0077539,FBpp0077543,FBpp0077679,FBpp0077980,FBpp0080359,FBpp0080524,FBpp0080661,FBpp0080736,FBpp0081202,FBpp0081256,FBpp0081530,FBpp0081723,FBpp0081772,FBpp0082834,FBpp0082987,FBpp0083147,FBpp0083149,FBpp0083884,FBpp0084068,FBp…	AP-1sigma,Abl,Actbeta,Ank2,Appl,CG11206,CG12717,CG14521,CG31058,CG31475,CG32137,CG4829,CadN,CadN2,Cam,Dad,Dscam1,Dscam2,EcR,FER,Galphaq,Gnf1,Lar,Mbs,Mical,Mp,NT1,NetA,NetB,Pka-R2,Rho1,RhoGAP100F,SR3-9,SelR,Sh,Src64B,Ten-a,Tm1,Trim9,Unc-76,aay,acj6,beat-IIIc,beat-Ic,ben,betaTub60D,bif,brat,bur,chic,chn,cnc,crb,ct,cwo,dally,dlp,dnc,dock,dpr11,drl,dsx,dysc,erm,for,foxo,fru,ftz-f1,futsch,gukh,haf,jbu…
GO:0030030	cell projection organization	117	599	7.49e-19	FBpp0070672,FBpp0071571,FBpp0071834,FBpp0072177,FBpp0072306,FBpp0072830,FBpp0073371,FBpp0073537,FBpp0073686,FBpp0073759,FBpp0073809,FBpp0073832,FBpp0074110,FBpp0074411,FBpp0074853,FBpp0075431,FBpp0075500,FBpp0076185,FBpp0077539,FBpp0077543,FBpp0077679,FBpp0077708,FBpp0077980,FBpp0079448,FBpp0080359,FBpp0080524,FBpp0080661,FBpp0080736,FBpp0081202,FBpp0081256,FBpp0081530,FBpp0081723,FBpp0081772,FBp…	AP-1sigma,Abl,Actbeta,Ank2,Appl,CG11206,CG12717,CG14521,CG31058,CG31475,CG32137,CG4829,CadN,CadN2,Cam,Con,Dad,Dscam1,Dscam2,EcR,Egfr,FER,Galphao,Galphaq,Gnf1,Lar,Lin29,Mbs,Mical,Mmp1,Mp,NT1,NetA,NetB,Pka-C1,Pka-R2,Pvf1,Rho1,RhoGAP100F,RhoGAPp190,SR3-9,SelR,Sh,Src64B,Ten-a,Tm1,Trim9,Unc-76,aay,acj6,app,beat-IIIc,beat-Ic,ben,betaTub60D,bif,bnl,brat,bur,chic,chn,cnc,cora,crb,ct,ctp,cwo,dally,dlp,dnc…
GO:0120036	plasma membrane bounded cell projection organization	115	592	2.36e-18	FBpp0070672,FBpp0071834,FBpp0072177,FBpp0072306,FBpp0072830,FBpp0073371,FBpp0073537,FBpp0073686,FBpp0073759,FBpp0073809,FBpp0073832,FBpp0074110,FBpp0074853,FBpp0075431,FBpp0075500,FBpp0076185,FBpp0077539,FBpp0077543,FBpp0077679,FBpp0077708,FBpp0077980,FBpp0079448,FBpp0080359,FBpp0080524,FBpp0080661,FBpp0080736,FBpp0081202,FBpp0081256,FBpp0081530,FBpp0081723,FBpp0081772,FBpp0082834,FBpp0082987,FBp…	AP-1sigma,Abl,Actbeta,Ank2,Appl,CG11206,CG12717,CG14521,CG31058,CG31475,CG32137,CG4829,CadN,CadN2,Cam,Con,Dad,Dscam1,Dscam2,EcR,FER,Galphao,Galphaq,Gnf1,Lar,Lin29,Mbs,Mical,Mmp1,Mp,NT1,NetA,NetB,Pka-C1,Pka-R2,Rho1,RhoGAP100F,RhoGAPp190,SR3-9,SelR,Sh,Src64B,Ten-a,Tm1,Trim9,Unc-76,aay,acj6,app,beat-IIIc,beat-Ic,ben,betaTub60D,bif,bnl,brat,bur,chic,chn,cnc,cora,crb,ct,ctp,cwo,dally,dlp,dnc,dock,dpr1…
GO:0000904	cell morphogenesis involved in differentiation	97	444	2.83e-18	FBpp0070416,FBpp0070909,FBpp0071834,FBpp0072177,FBpp0072830,FBpp0073371,FBpp0073537,FBpp0073686,FBpp0073759,FBpp0073809,FBpp0073832,FBpp0074853,FBpp0075431,FBpp0076111,FBpp0076185,FBpp0077539,FBpp0077543,FBpp0077679,FBpp0077708,FBpp0077980,FBpp0079196,FBpp0080359,FBpp0080524,FBpp0080661,FBpp0080736,FBpp0081202,FBpp0081256,FBpp0081530,FBpp0081723,FBpp0081772,FBpp0082834,FBpp0082987,FBpp0083147,FBp…	AP-1sigma,Abl,Actbeta,Ank2,Bsg,CG11206,CG12717,CG14521,CG31058,CadN,CadN2,Cam,Dad,Dscam1,EcR,FER,Galphaq,Gnf1,LanB2,Lar,Mbs,Mical,Mp,NT1,NetA,NetB,Pka-R2,Rho1,RhoGAP100F,SR3-9,SelR,Sh,Src64B,Ten-a,Tm1,Trim9,Unc-76,aPKC,aay,acj6,beat-IIIc,beat-Ic,ben,betaTub60D,bif,brat,bur,chic,chn,cnc,crb,ct,cwo,dally,dia,dlp,dnc,dock,dpr11,drl,ds,dsx,dysc,erm,for,foxo,fru,ftz-f1,futsch,gukh,haf,jbug,jeb,jim,kay…
GO:0007268	chemical synaptic transmission	65	214	6.74e-18	FBpp0070589,FBpp0072046,FBpp0073155,FBpp0073280,FBpp0073611,FBpp0073774,FBpp0073809,FBpp0074319,FBpp0075620,FBpp0077410,FBpp0079502,FBpp0081097,FBpp0081285,FBpp0082658,FBpp0084003,FBpp0084023,FBpp0085094,FBpp0085915,FBpp0086271,FBpp0087352,FBpp0088397,FBpp0088502,FBpp0089151,FBpp0099473,FBpp0099902,FBpp0110435,FBpp0111766,FBpp0288426,FBpp0289127,FBpp0289137,FBpp0289395,FBpp0289604,FBpp0289713,FBp…	Abl,Ace,AcrE,Atpalpha,CASK,CG12414,Ca-beta,CanA1,Caps,Cha,DAT,Da3,Esyt2,Frq1,Frq2,GluClalpha,Neto,Nlg2,Nlg4,Nrx-1,Rab3,Rab3-GEF,Rbp,Rim,Sap47,Shab,Shal,Snap25,Syn,Syt1,Syt4,Sytbeta,Syx13,Syx1A,Ten-a,Tomosyn,Vap-33A,als,be,brp,btsz,cac,comt,cpo,cpx,da5,dlg1,dnc,gfA,kcc,lap,lqf,mAChR-B,nAChRbeta1,nSyb,nej,nwk,pAbp,pum,rsn,rut,sesB,sky,stj,unc-13-4A
GO:0016043	cellular component organization	305	2606	9.49e-18	FBpp0070171,FBpp0070416,FBpp0070589,FBpp0070607,FBpp0070672,FBpp0070909,FBpp0071008,FBpp0071289,FBpp0071381,FBpp0071571,FBpp0071625,FBpp0071834,FBpp0071996,FBpp0072177,FBpp0072306,FBpp0072830,FBpp0073154,FBpp0073280,FBpp0073338,FBpp0073371,FBpp0073459,FBpp0073513,FBpp0073537,FBpp0073611,FBpp0073644,FBpp0073673,FBpp0073682,FBpp0073686,FBpp0073730,FBpp0073759,FBpp0073787,FBpp0073809,FBpp0073832,FBp…	14-3-3zeta,AP-1sigma,Abl,Act5C,Actbeta,Amph,Ank2,Appl,Art1,Atg17,Atpalpha,Atx2,BicD,Bsg,BubR1,C3G,CG10326,CG11206,CG12717,CG13185,CG14521,CG15020,CG31058,CG31475,CG31814,CG32137,CG33298,CG33474,CG34127,CG34353,CG42343,CG42596,CG43729,CG4829,CG5059,CG7267,CG7564,CG8188,CG9072,CG9628,Ca-beta,CadN,CadN2,Cam,CkIalpha,Con,DOR,Dad,Dd,Doa,Dok,Dscam1,Dscam2,EcR,Egfr,FER,Frq1,Frq2,Galphao,Galphaq,Gnf1,Hk,…
GO:0048519	negative regulation of biological process	194	1380	2.38e-17	FBpp0070416,FBpp0070618,FBpp0070909,FBpp0071255,FBpp0071381,FBpp0071571,FBpp0071748,FBpp0071996,FBpp0072702,FBpp0072830,FBpp0072861,FBpp0073106,FBpp0073280,FBpp0073371,FBpp0073445,FBpp0073513,FBpp0073673,FBpp0073787,FBpp0073832,FBpp0074133,FBpp0074411,FBpp0074447,FBpp0074607,FBpp0074608,FBpp0075458,FBpp0075553,FBpp0075899,FBpp0076829,FBpp0076921,FBpp0077026,FBpp0077041,FBpp0077154,FBpp0077239,FBp…	14-3-3zeta,4EHP,AGO3,ATPsynD,Aatf,Abl,Aldh,Ank2,Appl,Atx2,Bili,BubR1,CG11206,CG11486,CG12605,CG13293,CG13830,CG13928,CG14408,CG16704,CG17278,CG17816,CG30197,CG31058,CG4068,CG4096,CG4238,CG6597,CG7759,CG8312,CG9634,CG9650,CadN,Cam,Cbp53E,CkIalpha,Clk,CoRest,Dad,Dd,Dfd,DnaJ-1,Doa,Drep2,Duox,EcR,Egfr,Eip78C,Galphao,Galphaq,Hmx,Hr46,Hs3st-B,Hsc70-3,ImpL2,Ktl,L,Lam,Lar,Lk6,Lsd-2,MESR3,Maf1,Mi-2,Mob2,N…
GO:0003008	system process	127	722	2.51e-17	FBpp0070176,FBpp0070618,FBpp0071571,FBpp0072026,FBpp0072306,FBpp0072574,FBpp0073155,FBpp0073730,FBpp0073774,FBpp0073787,FBpp0073809,FBpp0073832,FBpp0073990,FBpp0074370,FBpp0074602,FBpp0074961,FBpp0075431,FBpp0076037,FBpp0076129,FBpp0076253,FBpp0077318,FBpp0078365,FBpp0078627,FBpp0079448,FBpp0079502,FBpp0080123,FBpp0080452,FBpp0080593,FBpp0080736,FBpp0081202,FBpp0081596,FBpp0082002,FBpp0082022,FBp…	14-3-3zeta,2mit,5-HT1A,Abl,AcrE,Ank2,Appl,Atg17,Atpalpha,Atx2,Bx,CASK,CG10936,CG11638,CG12414,CG12858,CG14636,CG2121,CG32698,CG34371,CG34401,CG42629,CG4612,Ca-alpha1D,Ca-alpha1T,Calx,Cam,CanA1,CenG1A,ClC-a,D2R,Da3,Dop1R1,DopEcR,Dscam1,EcR,Egfr,FoxP,Galphao,Galphaq,GluClalpha,Krn,MRP,Mhc,Mob2,Mp,NaCP60E,Nrx-1,Obp44a,Pka-C1,Pkc98E,Rgk1,Sap47,Scgdelta,Sh,Shal,Socs36E,Src64B,Syn,Tbh,Tequila,Tm1,Tm2,T…
GO:0048667	cell morphogenesis involved in neuron differentiation	89	398	2.65e-17	FBpp0071834,FBpp0072177,FBpp0072830,FBpp0073371,FBpp0073537,FBpp0073686,FBpp0073759,FBpp0073809,FBpp0073832,FBpp0074853,FBpp0075431,FBpp0076185,FBpp0077539,FBpp0077543,FBpp0077679,FBpp0077980,FBpp0079196,FBpp0080359,FBpp0080524,FBpp0080661,FBpp0080736,FBpp0081202,FBpp0081256,FBpp0081530,FBpp0081723,FBpp0081772,FBpp0082834,FBpp0082987,FBpp0083147,FBpp0083884,FBpp0084068,FBpp0084568,FBpp0084716,FBp…	AP-1sigma,Abl,Actbeta,Ank2,Bsg,CG11206,CG12717,CG14521,CG31058,CadN,CadN2,Cam,Dad,Dscam1,EcR,FER,Galphaq,Gnf1,Lar,Mbs,Mical,Mp,NT1,NetA,NetB,Pka-R2,Rho1,RhoGAP100F,SR3-9,SelR,Sh,Src64B,Ten-a,Tm1,Trim9,Unc-76,aay,acj6,beat-IIIc,beat-Ic,ben,betaTub60D,bif,brat,bur,chic,chn,cnc,crb,ct,cwo,dally,dlp,dnc,dock,dpr11,drl,dsx,dysc,erm,for,foxo,fru,ftz-f1,futsch,gukh,haf,jbug,jeb,jim,kay,ko,mew,msn,pros,p…
GO:0007267	cell-cell signaling	80	329	2.72e-17	FBpp0070589,FBpp0071160,FBpp0071381,FBpp0072046,FBpp0073155,FBpp0073280,FBpp0073611,FBpp0073774,FBpp0073809,FBpp0074319,FBpp0074825,FBpp0075620,FBpp0077410,FBpp0079502,FBpp0080430,FBpp0080736,FBpp0081097,FBpp0081285,FBpp0082658,FBpp0083068,FBpp0084003,FBpp0084023,FBpp0085094,FBpp0085915,FBpp0085933,FBpp0086271,FBpp0087352,FBpp0087359,FBpp0088397,FBpp0088502,FBpp0088543,FBpp0088737,FBpp0089035,FBp…	Abl,Ace,AcrE,Atpalpha,CASK,CG12065,CG12414,CG31122,CG32206,CG5953,Ca-beta,CanA1,Caps,Cat,Cha,DAT,Da3,Esyt2,Frq1,Frq2,Galphao,GluClalpha,Neto,Nlg2,Nlg4,Nrx-1,Rab3,Rab3-GEF,Rbp,Rim,Sap47,Shab,Shal,Snap25,Syn,Syt1,Syt4,Sytbeta,Syx13,Syx1A,Ten-a,Tomosyn,Vap-33A,als,arm,be,brp,btsz,cac,comt,cpo,cpx,da5,dlg1,dnc,drl,fd68A,fj,flw,gfA,gish,kcc,lap,lqf,mAChR-B,nAChRbeta1,nSyb,nej,nwk,osa,pAbp,pan,pum,rsn,…
GO:0042330	taxis	80	330	3.11e-17	FBpp0070618,FBpp0071834,FBpp0072177,FBpp0072830,FBpp0073371,FBpp0073759,FBpp0073832,FBpp0074602,FBpp0075431,FBpp0076185,FBpp0076903,FBpp0077539,FBpp0077543,FBpp0077679,FBpp0077980,FBpp0080359,FBpp0080524,FBpp0080661,FBpp0080736,FBpp0081202,FBpp0081256,FBpp0081530,FBpp0081722,FBpp0081772,FBpp0082834,FBpp0082987,FBpp0083147,FBpp0083206,FBpp0083884,FBpp0084068,FBpp0084457,FBpp0084716,FBpp0086227,FBp…	AP-1sigma,Abl,Ace,CG14521,CG34353,CG6330,CadN,CadN2,Cam,Con,Dad,Dop1R1,Dscam1,FER,Galphaq,Hdc,Lar,Mical,Mp,NT1,NetA,NetB,Pdfr,Pka-R2,Rho1,RhoGAP100F,SR3-9,SelR,Src64B,Ten-a,Timp,Trim9,Unc-76,aay,acj6,beat-IIIc,beat-Ic,betaTub60D,bif,bnl,brat,bur,chic,ct,dally,dlg1,dlp,dock,dpr11,drl,dsx,dysc,erm,for,fru,gukh,haf,jbug,jeb,ko,lap,mew,msn,nmo,norpA,pros,rdgA,rdgC,robo,shep,slgA,sm,sqz,tok,trol,ttv,t…
GO:0007611	learning or memory	56	167	5.23e-17	FBpp0071571,FBpp0073774,FBpp0073787,FBpp0073809,FBpp0073990,FBpp0074961,FBpp0076129,FBpp0076253,FBpp0077318,FBpp0079448,FBpp0080123,FBpp0080593,FBpp0080736,FBpp0081596,FBpp0082555,FBpp0082658,FBpp0083730,FBpp0084728,FBpp0085094,FBpp0085761,FBpp0085962,FBpp0087500,FBpp0088350,FBpp0088371,FBpp0088599,FBpp0089035,FBpp0089042,FBpp0099542,FBpp0099564,FBpp0099902,FBpp0110308,FBpp0111766,FBpp0289604,FBp…	14-3-3zeta,2mit,5-HT1A,Abl,Ank2,Appl,Atx2,CASK,CG42629,CG4612,CanA1,CenG1A,D2R,Dop1R1,DopEcR,EcR,Egfr,FoxP,Krn,Mob2,Nrx-1,Pka-C1,Pkc98E,Rgk1,Sap47,Sh,Shal,Socs36E,Src64B,Syn,Tbh,Tequila,Tob,Tomosyn,aPKC,arm,be,brp,dnc,drl,eag,eas,for,futsch,gish,hiw,klg,lilli,mura,orb2,pum,rut,scrib,sgg,stau,vsg
GO:0071840	cellular component organization or biogenesis	314	2753	6.46e-17	FBpp0070171,FBpp0070416,FBpp0070589,FBpp0070607,FBpp0070672,FBpp0070909,FBpp0071008,FBpp0071289,FBpp0071381,FBpp0071571,FBpp0071625,FBpp0071834,FBpp0071996,FBpp0072177,FBpp0072306,FBpp0072830,FBpp0073154,FBpp0073280,FBpp0073338,FBpp0073371,FBpp0073459,FBpp0073513,FBpp0073537,FBpp0073611,FBpp0073644,FBpp0073673,FBpp0073682,FBpp0073686,FBpp0073730,FBpp0073759,FBpp0073787,FBpp0073809,FBpp0073832,FBp…	14-3-3zeta,AP-1sigma,Abl,Act5C,Actbeta,Amph,Ank2,Appl,Art1,Atg17,Atpalpha,Atx2,BicD,Bsg,BubR1,C3G,CG10326,CG11206,CG12717,CG13096,CG13185,CG14521,CG15020,CG1542,CG18178,CG18596,CG31058,CG31475,CG31814,CG32137,CG33298,CG33474,CG34127,CG34353,CG42343,CG42596,CG43729,CG4829,CG5033,CG5059,CG5645,CG7267,CG7564,CG8188,CG8545,CG9072,CG9628,Ca-beta,CadN,CadN2,Cam,CkIalpha,Con,DOR,Dad,Dd,Doa,Dok,Dscam1,Ds…
GO:0007165	signal transduction	177	1226	1.02e-16	FBpp0070390,FBpp0070618,FBpp0070681,FBpp0070744,FBpp0070939,FBpp0071008,FBpp0071255,FBpp0071381,FBpp0071571,FBpp0071834,FBpp0072803,FBpp0072830,FBpp0073155,FBpp0073249,FBpp0073429,FBpp0073584,FBpp0073686,FBpp0073787,FBpp0073809,FBpp0074411,FBpp0074447,FBpp0074602,FBpp0074853,FBpp0074961,FBpp0075360,FBpp0075431,FBpp0076745,FBpp0077154,FBpp0077187,FBpp0077874,FBpp0077925,FBpp0078328,FBpp0078354,FBp…	5-HT1A,Abl,Ac13E,AcrE,Actbeta,Ank2,AstC-R2,C3G,CG10362,CG10737,CG12414,CG14408,CG14669,CG15831,CG17698,CG31140,CG31714,CG31760,CG32547,CG33639,CG34357,CG42450,CG42541,CG43729,CG43795,CG5059,CG9650,Ca-alpha1D,Ca-beta,Calx,Cam,Cngl,CoRest,D2R,DOR,Da3,Dad,Dok,Dop1R1,DopEcR,Dscam1,Duox,EcR,Egfr,Eip78C,FER,GABA-B-R1,Galphao,Galphaq,Ggamma30A,GluClalpha,Hr46,Hr78,Hs3st-B,Ilp6,Krn,L,Lar,Myd88,NT1,Nos,Oc…
GO:0048518	positive regulation of biological process	193	1393	1.05e-16	FBpp0070390,FBpp0070618,FBpp0070672,FBpp0070939,FBpp0071210,FBpp0071255,FBpp0071381,FBpp0071571,FBpp0071834,FBpp0072574,FBpp0072590,FBpp0072702,FBpp0072803,FBpp0072830,FBpp0072861,FBpp0073106,FBpp0073249,FBpp0073280,FBpp0073388,FBpp0073513,FBpp0073673,FBpp0073686,FBpp0073832,FBpp0074028,FBpp0074319,FBpp0074370,FBpp0074411,FBpp0074607,FBpp0074853,FBpp0074961,FBpp0075431,FBpp0076253,FBpp0076649,FBp…	4EHP,AGO3,Abl,Actbeta,Ank2,Apoltp,Atg17,Atx2,BicD,BubR1,Bx,CASK,CG10077,CG11486,CG12054,CG13830,CG13928,CG1572,CG17698,CG34393,CG43102,CG4612,CG5059,CG6597,CG8312,CaBP1,Cam,Camta,Caps,CkIalpha,Clk,CoRest,CrebA,DOR,Dd,Dfd,DnaJ-1,DopEcR,EcR,Efa6,Egfr,Eip74EF,Frq1,Glut1,GlyP,Hk,Hr46,Ih,Ilp6,ImpL2,Krn,Lam,Lar,Lk6,Lsd-2,MESK2,Mef2,Mp,Myd88,Nos,Nrx-1,PVRAP,Pabp2,Pdcd4,Pex3,Pka-C1,Pkc53E,Pli,Proc,Pvf1,R…
GO:0061564	axon development	76	311	1.53e-16	FBpp0071834,FBpp0072177,FBpp0072830,FBpp0073371,FBpp0073537,FBpp0073686,FBpp0073759,FBpp0073809,FBpp0073832,FBpp0075431,FBpp0076185,FBpp0077539,FBpp0077543,FBpp0077679,FBpp0077980,FBpp0079448,FBpp0080359,FBpp0080524,FBpp0080661,FBpp0080736,FBpp0081202,FBpp0081256,FBpp0081530,FBpp0081772,FBpp0082834,FBpp0082987,FBpp0083884,FBpp0084068,FBpp0084716,FBpp0086227,FBpp0086354,FBpp0087524,FBpp0088350,FBp…	AP-1sigma,Abl,Ank2,CG11206,CG12717,CG14521,CadN,CadN2,Cam,Con,Dad,Dscam1,FER,Galphaq,Lar,Mbs,Mical,Mmp1,Mp,NT1,NetA,NetB,Pka-C1,Pka-R2,Rho1,RhoGAP100F,RhoGAPp190,SR3-9,SelR,Sh,Src64B,Ten-a,Trim9,Unc-76,aay,acj6,beat-IIIc,beat-Ic,ben,betaTub60D,bif,brat,bur,chic,dally,dlp,dnc,dock,dpr11,drl,dsx,dysc,erm,for,fru,futsch,gukh,haf,jbug,jeb,kay,ko,mew,msn,pros,rho,robo,rut,sm,spri,tok,trol,ttv,tup,tutl…
GO:0007423	sensory organ development	95	463	1.93e-16	FBpp0070672,FBpp0071255,FBpp0071571,FBpp0072306,FBpp0072574,FBpp0072803,FBpp0073249,FBpp0073644,FBpp0073759,FBpp0074370,FBpp0074447,FBpp0074961,FBpp0075431,FBpp0077115,FBpp0077154,FBpp0077318,FBpp0077708,FBpp0077925,FBpp0077947,FBpp0078354,FBpp0078604,FBpp0078733,FBpp0079448,FBpp0080582,FBpp0080661,FBpp0081256,FBpp0081288,FBpp0081772,FBpp0082264,FBpp0082555,FBpp0083255,FBpp0083730,FBpp0083884,FBp…	AP-1sigma,Abl,Amph,Atx2,Bx,CG16857,CG31058,CG7759,CadN,CadN2,Cam,Doa,Efa6,Egfr,Hs3st-B,Hs6st,Krn,Lam,Lar,Mob2,Nckx30C,NetA,NetB,Nhe2,NnaD,Pka-C1,Rho1,RhoGAP100F,RpL13A,SP2353,SelR,Sox15,Syn2,Trim9,aPKC,arm,aux,bi,bun,chn,cic,cindr,cno,crb,ctp,dally,dlp,dos,ds,dsx,dysc,ed,edl,eys,fj,fng,foxo,fred,futsch,gish,hbs,jeb,jv,kay,kirre,klg,lilli,lz,mam,mbl,msi,nej,nmo,pk,pros,puc,pyd,rdo,rdx,rin,rl,ru,sa…
GO:0048523	negative regulation of cellular process	173	1198	2.49e-16	FBpp0070416,FBpp0070618,FBpp0070909,FBpp0071255,FBpp0071381,FBpp0071571,FBpp0071748,FBpp0071996,FBpp0072702,FBpp0072830,FBpp0073106,FBpp0073280,FBpp0073371,FBpp0073513,FBpp0073673,FBpp0073787,FBpp0073832,FBpp0074133,FBpp0074411,FBpp0074447,FBpp0074607,FBpp0074608,FBpp0075458,FBpp0075553,FBpp0075899,FBpp0076829,FBpp0076921,FBpp0077026,FBpp0077154,FBpp0077239,FBpp0077539,FBpp0077679,FBpp0077708,FBp…	14-3-3zeta,4EHP,AGO3,ATPsynD,Aatf,Abl,Aldh,Ank2,Appl,Atx2,Bili,BubR1,CG11206,CG12605,CG13293,CG13830,CG13928,CG14408,CG16704,CG17278,CG17816,CG30197,CG31058,CG4068,CG4096,CG4238,CG6597,CG8312,CG9634,CG9650,CadN,Cam,CkIalpha,Clk,CoRest,Dad,Dd,Dfd,DnaJ-1,Doa,Drep2,Duox,EcR,Egfr,Eip78C,Galphao,Galphaq,Hmx,Hr46,Hs3st-B,ImpL2,L,Lam,Lar,Lk6,MESR3,Maf1,Mi-2,Mob2,Nlg2,Nos,Octbeta1R,Pka-C1,Pkc98E,Pli,Pvf1…
GO:2000026	regulation of multicellular organismal development	102	526	2.99e-16	FBpp0070618,FBpp0070672,FBpp0071008,FBpp0071255,FBpp0071571,FBpp0071834,FBpp0072830,FBpp0073249,FBpp0073371,FBpp0073686,FBpp0073759,FBpp0073787,FBpp0074447,FBpp0074608,FBpp0075431,FBpp0077041,FBpp0077154,FBpp0077410,FBpp0077539,FBpp0077708,FBpp0078104,FBpp0079448,FBpp0080593,FBpp0081288,FBpp0081530,FBpp0082264,FBpp0082476,FBpp0082834,FBpp0083206,FBpp0083255,FBpp0083918,FBpp0085915,FBpp0085962,FBp…	4EHP,Abl,Ank2,CASK,CG11206,CadN,Dad,Dok,Dscam1,EcR,Egfr,FER,Galphao,Galphaq,Hs3st-B,Hs6st,Lar,Mbs,Mef2,Mical,Mob2,NetA,NetB,Octbeta1R,Pka-C1,Rho1,RhoGAPp190,Socs36E,Spn,Src64B,Syn1,Syn2,Syt1,Syx1A,Trim9,Usp2,Vmat,aPKC,ari-1,ben,bif,bnl,brat,bun,cac,chic,chn,cnc,cno,crb,ctp,dally,dia,dlg1,dlp,dm,ds,dysc,ed,erm,futsch,gish,hbs,hiw,kirre,lqf,lz,mgl,msn,nmo,norpA,nwk,osa,pAbp,pk,plum,polo,pros,puc,pu…
GO:0048749	compound eye development	78	344	1.97e-15	FBpp0071255,FBpp0071571,FBpp0072306,FBpp0072574,FBpp0072803,FBpp0073249,FBpp0073759,FBpp0074447,FBpp0074961,FBpp0075431,FBpp0077115,FBpp0077154,FBpp0077318,FBpp0077708,FBpp0077925,FBpp0077947,FBpp0078604,FBpp0078733,FBpp0079448,FBpp0081288,FBpp0082264,FBpp0082555,FBpp0083730,FBpp0083884,FBpp0084568,FBpp0085750,FBpp0085933,FBpp0086244,FBpp0086351,FBpp0086354,FBpp0086545,FBpp0086722,FBpp0086941,FBp…	AP-1sigma,Abl,Amph,Atx2,CG16857,CG31058,CG7759,CadN,CadN2,Cam,Doa,Efa6,Egfr,Hs3st-B,Krn,Lam,Lar,Mob2,Nckx30C,NetA,NetB,Nhe2,Pka-C1,Rho1,RhoGAP100F,SP2353,Syn2,Trim9,aPKC,arm,aux,bi,bun,chn,cindr,cno,crb,dally,dlp,dos,ds,dysc,ed,eys,fj,fng,foxo,fred,futsch,gish,hbs,jeb,kay,kirre,klg,lilli,lz,mam,mbl,nej,nmo,pk,pros,puc,pyd,rdx,rin,rl,ru,sano,scrib,sd,sev,shn,siz,sv,tutl,zip
GO:0050808	synapse organization	54	172	2.02e-15	FBpp0070589,FBpp0073280,FBpp0073537,FBpp0073611,FBpp0073686,FBpp0073730,FBpp0073787,FBpp0073809,FBpp0074319,FBpp0075431,FBpp0076037,FBpp0080736,FBpp0081202,FBpp0082022,FBpp0084716,FBpp0086227,FBpp0087352,FBpp0088403,FBpp0088502,FBpp0088511,FBpp0099902,FBpp0099910,FBpp0099922,FBpp0112096,FBpp0288515,FBpp0289137,FBpp0289176,FBpp0289452,FBpp0290013,FBpp0290503,FBpp0290700,FBpp0290894,FBpp0290990,FBp…	Ank2,Appl,Atpalpha,CG12717,CG14521,CG34127,CG42343,CG42596,Ca-beta,Frq1,Frq2,Lar,Mical,Neto,Nlg2,Nlg4,Nos,Nrx-1,Rab3,Rbp,RhoGAP100F,Syn,Ten-a,Vap-33A,aPKC,ben,brp,cmpy,cpx,dlg1,dlp,dpr,dpr10,dpr11,dpr13,dpr14,dpr15,dpr6,dpr8,dpr9,drl,futsch,hiw,jeb,kay,nej,pros,rut,sesB,sff,sgg,stj,ttv,unc-104
GO:0007409	axonogenesis	72	300	2.57e-15	FBpp0071834,FBpp0072177,FBpp0072830,FBpp0073371,FBpp0073537,FBpp0073686,FBpp0073759,FBpp0073809,FBpp0073832,FBpp0075431,FBpp0076185,FBpp0077539,FBpp0077543,FBpp0077679,FBpp0077980,FBpp0080359,FBpp0080524,FBpp0080661,FBpp0080736,FBpp0081202,FBpp0081256,FBpp0081530,FBpp0081772,FBpp0082834,FBpp0082987,FBpp0083884,FBpp0084068,FBpp0084716,FBpp0086227,FBpp0086354,FBpp0087524,FBpp0088350,FBpp0088599,FBp…	AP-1sigma,Abl,Ank2,CG11206,CG12717,CG14521,CadN,CadN2,Cam,Dad,Dscam1,FER,Galphaq,Lar,Mbs,Mical,Mp,NT1,NetA,NetB,Pka-R2,Rho1,RhoGAP100F,SR3-9,SelR,Sh,Src64B,Ten-a,Trim9,Unc-76,aay,acj6,beat-IIIc,beat-Ic,ben,betaTub60D,bif,brat,bur,chic,dally,dlp,dnc,dock,dpr11,drl,dsx,dysc,erm,for,fru,futsch,gukh,haf,jbug,jeb,kay,ko,mew,msn,pros,rho,robo,rut,sm,spri,tok,trol,ttv,tup,tutl,unc-104
GO:0001745	compound eye morphogenesis	67	264	3.02e-15	FBpp0071255,FBpp0071571,FBpp0072306,FBpp0072574,FBpp0072803,FBpp0073249,FBpp0074447,FBpp0074961,FBpp0077115,FBpp0077154,FBpp0077318,FBpp0077708,FBpp0077925,FBpp0077947,FBpp0078604,FBpp0078733,FBpp0082264,FBpp0082555,FBpp0083730,FBpp0083884,FBpp0084568,FBpp0085750,FBpp0085933,FBpp0086244,FBpp0086351,FBpp0086354,FBpp0086545,FBpp0086941,FBpp0087232,FBpp0088115,FBpp0088366,FBpp0088371,FBpp0089035,FBp…	AP-1sigma,Amph,Atx2,CG16857,CG31058,CG7759,CadN,CadN2,Cam,Doa,Efa6,Egfr,Hs3st-B,Krn,Lam,Lar,Mob2,Nhe2,Rho1,RhoGAP100F,SP2353,Syn2,aPKC,arm,aux,bi,bun,chn,cindr,cno,crb,dos,ds,dysc,ed,eys,fj,fng,foxo,fred,gish,hbs,jeb,kay,kirre,klg,lilli,lz,mbl,nej,nmo,pk,pros,pyd,rdx,rin,rl,ru,sano,scrib,sd,sev,shn,siz,sv,tutl,zip
GO:0001654	eye development	80	365	3.8e-15	FBpp0071255,FBpp0071571,FBpp0072306,FBpp0072574,FBpp0072803,FBpp0073249,FBpp0073644,FBpp0073759,FBpp0074447,FBpp0074961,FBpp0075431,FBpp0077115,FBpp0077154,FBpp0077318,FBpp0077708,FBpp0077925,FBpp0077947,FBpp0078604,FBpp0078733,FBpp0079448,FBpp0081288,FBpp0082264,FBpp0082555,FBpp0083730,FBpp0083884,FBpp0084568,FBpp0085750,FBpp0085933,FBpp0086244,FBpp0086351,FBpp0086354,FBpp0086545,FBpp0086722,FBp…	AP-1sigma,Abl,Amph,Atx2,CG16857,CG31058,CG7759,CadN,CadN2,Cam,Doa,Efa6,Egfr,Hs3st-B,Krn,Lam,Lar,Mob2,Nckx30C,NetA,NetB,Nhe2,NnaD,Pka-C1,Rho1,RhoGAP100F,SP2353,Syn2,Trim9,aPKC,arm,aux,bi,bun,chn,cic,cindr,cno,crb,dally,dlp,dos,ds,dysc,ed,eys,fj,fng,foxo,fred,futsch,gish,hbs,jeb,kay,kirre,klg,lilli,lz,mam,mbl,nej,nmo,pk,pros,puc,pyd,rdx,rin,rl,ru,sano,scrib,sd,sev,shn,siz,sv,tutl,zip
GO:0048592	eye morphogenesis	68	275	5.1e-15	FBpp0071255,FBpp0071571,FBpp0072306,FBpp0072574,FBpp0072803,FBpp0073249,FBpp0074447,FBpp0074961,FBpp0077115,FBpp0077154,FBpp0077318,FBpp0077708,FBpp0077925,FBpp0077947,FBpp0078604,FBpp0078733,FBpp0082264,FBpp0082555,FBpp0083730,FBpp0083884,FBpp0084568,FBpp0085750,FBpp0085933,FBpp0086244,FBpp0086351,FBpp0086354,FBpp0086545,FBpp0086941,FBpp0087232,FBpp0088115,FBpp0088366,FBpp0088371,FBpp0089035,FBp…	AP-1sigma,Amph,Atx2,CG16857,CG31058,CG7759,CadN,CadN2,Cam,Doa,Efa6,Egfr,Hs3st-B,Krn,Lam,Lar,Mob2,Nhe2,Rho1,RhoGAP100F,SP2353,Syn2,aPKC,arm,aux,bi,bun,chn,cic,cindr,cno,crb,dos,ds,dysc,ed,eys,fj,fng,foxo,fred,gish,hbs,jeb,kay,kirre,klg,lilli,lz,mbl,nej,nmo,pk,pros,pyd,rdx,rin,rl,ru,sano,scrib,sd,sev,shn,siz,sv,tutl,zip
GO:0048522	positive regulation of cellular process	172	1247	1.45e-14	FBpp0070618,FBpp0070672,FBpp0070939,FBpp0071210,FBpp0071255,FBpp0071381,FBpp0071571,FBpp0072574,FBpp0072702,FBpp0072803,FBpp0072830,FBpp0072861,FBpp0073106,FBpp0073249,FBpp0073280,FBpp0073388,FBpp0073513,FBpp0073686,FBpp0073832,FBpp0074028,FBpp0074319,FBpp0074370,FBpp0074411,FBpp0074607,FBpp0074853,FBpp0074961,FBpp0075431,FBpp0076253,FBpp0076649,FBpp0076745,FBpp0076829,FBpp0076921,FBpp0077041,FBp…	4EHP,AGO3,Abl,Actbeta,Ank2,Atg17,Atx2,BicD,BubR1,Bx,CASK,CG10077,CG11486,CG12054,CG13830,CG13928,CG1572,CG17698,CG34393,CG43102,CG4612,CG5059,CG6597,CG8312,CaBP1,Camta,Caps,CkIalpha,Clk,CoRest,CrebA,DOR,Dd,Dfd,DnaJ-1,DopEcR,EcR,Efa6,Egfr,Eip74EF,Frq1,Glut1,GlyP,Hr46,ImpL2,Krn,Lam,Lar,Lk6,MESK2,Mef2,Mp,Myd88,Nos,Nrx-1,PVRAP,Pabp2,Pdcd4,Pex3,Pkc53E,Pli,Pvf1,Rab3-GEF,Rho1,Sirt6,Socs36E,Src64B,Ssdp,S…
GO:0007389	pattern specification process	93	496	5.3e-14	FBpp0071255,FBpp0071381,FBpp0071536,FBpp0071571,FBpp0071834,FBpp0072306,FBpp0072574,FBpp0072803,FBpp0073249,FBpp0074028,FBpp0074370,FBpp0074447,FBpp0074853,FBpp0074961,FBpp0075431,FBpp0076921,FBpp0077154,FBpp0077318,FBpp0077708,FBpp0077925,FBpp0079313,FBpp0079448,FBpp0080402,FBpp0080661,FBpp0081138,FBpp0081288,FBpp0081431,FBpp0082264,FBpp0082834,FBpp0082987,FBpp0083032,FBpp0083776,FBpp0084728,FBp…	14-3-3zeta,BicD,Bx,CG13830,CG5890,CG8405,CadN,CadN2,CrebA,Dad,Dd,Dfd,Doa,EcR,Egfr,Hs3st-B,Kdm2,Krn,Mrp4,Myd88,NetB,Pka-C1,Pkc98E,Rho1,SR3-9,Ssdp,Tm1,aPKC,app,arm,bi,brat,bun,cact,capu,chic,cic,cnc,cno,cora,ct,cv-2,dally,disco,dlg1,dlp,dm,dos,ds,ed,edl,fj,flw,fng,fred,ftz-f1,gish,grk,gus,hb,heph,jvl,l(2)41Ab,lilli,ltl,lz,mew,mon2,nmo,orb,osa,pAbp,pan,pk,puc,pum,rdx,rho,rin,rl,robo,ru,scrib,sev,sgg…
GO:0048583	regulation of response to stimulus	139	940	1.37e-13	FBpp0070618,FBpp0070909,FBpp0070939,FBpp0071210,FBpp0071255,FBpp0071381,FBpp0071536,FBpp0071571,FBpp0071748,FBpp0071996,FBpp0072803,FBpp0072830,FBpp0073106,FBpp0073513,FBpp0073611,FBpp0073686,FBpp0073759,FBpp0073787,FBpp0073809,FBpp0074370,FBpp0074411,FBpp0074602,FBpp0074961,FBpp0075431,FBpp0075899,FBpp0076745,FBpp0076829,FBpp0076921,FBpp0077041,FBpp0077154,FBpp0077539,FBpp0077679,FBpp0077708,FBp…	ATPsynD,Actbeta,Atx2,Bili,Bx,CG13830,CG17278,CG34393,CG4096,CG42629,CG43102,CadN,Cam,Camta,CanA1,Cbp53E,CkIalpha,CoRest,Dad,Dd,DnaJ-1,Doa,Dop1R1,DopEcR,Efa6,Egfr,Epac,Galphaq,Ih,ImpL2,Krn,L,Lam,Lar,Lk6,MESK2,MESR3,Mp,Myd88,NT1,Neb-cGP,NetA,NetB,Neto,PVRAP,Pka-C1,Pli,Proc,Pvf1,Pvf2,Pvf3,RSG7,Rab3-GEF,Rapgap1,Rbcn-3A,Rdl,Rho1,Sesn,Socs36E,Ssdp,TM9SF4,Tab2,Ubc6,Usp2,Vha68-1,ben,bnl,bun,cact,chic,chr…
GO:0032879	regulation of localization	81	404	1.71e-13	FBpp0070618,FBpp0071834,FBpp0072574,FBpp0073076,FBpp0073106,FBpp0073113,FBpp0073392,FBpp0073759,FBpp0074319,FBpp0076253,FBpp0077041,FBpp0077318,FBpp0077410,FBpp0077878,FBpp0078733,FBpp0079448,FBpp0080395,FBpp0081097,FBpp0081288,FBpp0083206,FBpp0084931,FBpp0085704,FBpp0085962,FBpp0086197,FBpp0086227,FBpp0086354,FBpp0087352,FBpp0088115,FBpp0089196,FBpp0089387,FBpp0099721,FBpp0099767,FBpp0099780,FBp…	Abl,Apoltp,BicD,CASK,CG2121,CG4068,CG42795,CG9650,Ca-beta,CaBP1,CadN,Cam,Caps,Evi5,Frq1,Frq2,Glut1,Ih,ImpL2,Lam,Lar,Lsd-2,Mi-2,NetA,NetB,Nrx-1,Pde6,Pka-C1,Pkc53E,Rab3,Rgk1,Rgk3,Rho1,Strn-Mlck,Syt1,Syt4,Sytbeta,Syx1A,Tab2,Teh2,Teh3,Tequila,Tomosyn,Usp2,ZnT77C,bmm,bnl,brat,btsz,cac,chic,cindr,cmpy,cnc,cno,corn,cpx,crb,dysc,foxo,gish,lap,lilli,mdy,mgl,mim,norpA,pk,pros,puc,qvr,rdx,robo,ru,scrib,sgg,…
GO:0006935	chemotaxis	64	269	1.84e-13	FBpp0071834,FBpp0072177,FBpp0072830,FBpp0073371,FBpp0073759,FBpp0073832,FBpp0075431,FBpp0076185,FBpp0077539,FBpp0077543,FBpp0077679,FBpp0077980,FBpp0080359,FBpp0080524,FBpp0080661,FBpp0080736,FBpp0081202,FBpp0081256,FBpp0081530,FBpp0081772,FBpp0082834,FBpp0082987,FBpp0083147,FBpp0083206,FBpp0083884,FBpp0084068,FBpp0084716,FBpp0086227,FBpp0086354,FBpp0087524,FBpp0088350,FBpp0089196,FBpp0099721,FBp…	AP-1sigma,Abl,CG14521,CadN,CadN2,Cam,Con,Dad,Dscam1,FER,Galphaq,Lar,Mical,Mp,NT1,NetA,NetB,Pka-R2,Rho1,RhoGAP100F,SR3-9,SelR,Src64B,Ten-a,Trim9,Unc-76,aay,acj6,beat-IIIc,beat-Ic,betaTub60D,bif,bnl,brat,bur,chic,ct,dally,dlp,dock,dpr11,drl,dsx,dysc,erm,for,fru,gukh,haf,jbug,jeb,ko,mew,msn,pros,robo,sm,sqz,tok,trol,ttv,tup,tutl,unc-104
GO:0051128	regulation of cellular component organization	121	767	1.84e-13	FBpp0070618,FBpp0071008,FBpp0071381,FBpp0071834,FBpp0071996,FBpp0072306,FBpp0072830,FBpp0072861,FBpp0073371,FBpp0073392,FBpp0073513,FBpp0073759,FBpp0073787,FBpp0077026,FBpp0077154,FBpp0077318,FBpp0077410,FBpp0078104,FBpp0078733,FBpp0078969,FBpp0079448,FBpp0079926,FBpp0080395,FBpp0080452,FBpp0080752,FBpp0081097,FBpp0081202,FBpp0081530,FBpp0082535,FBpp0082555,FBpp0082834,FBpp0082987,FBpp0083918,FBp…	Abl,Ank2,Atpalpha,Atx2,BicD,BubR1,CASK,CG11206,CG11486,CG14521,CG17816,CG42795,CaBP1,CadN,CkIalpha,CoRest,Dad,Dok,Dscam1,Evi5,FER,Galphao,Lam,Lar,Mhc,Mi-2,Mob2,NetA,NetB,Nlg2,Nrx-1,Octbeta1R,Pax,Pka-C1,Pkc53E,Pur-alpha,Rab3,Rbp1-like,Rho1,RhoGAPp190,SR3-9,Sesn,Sirt6,Spn,Src64B,Strn-Mlck,Su(z)2,Syn1,Syn2,Syt1,Syt4,Syx1A,Ten-a,Tm1,Tm2,Trim9,Yeti,aPKC,aret,bif,brat,bun,cac,capu,chic,chinmo,cic,cindr…
GO:0009888	tissue development	147	1029	2.35e-13	FBpp0070416,FBpp0070672,FBpp0070909,FBpp0071008,FBpp0071255,FBpp0071328,FBpp0071381,FBpp0071536,FBpp0071571,FBpp0071834,FBpp0072306,FBpp0072574,FBpp0072803,FBpp0072830,FBpp0072990,FBpp0073249,FBpp0073392,FBpp0073682,FBpp0074028,FBpp0074370,FBpp0074411,FBpp0074447,FBpp0074608,FBpp0074853,FBpp0074961,FBpp0075283,FBpp0075360,FBpp0075431,FBpp0076320,FBpp0076333,FBpp0076557,FBpp0076921,FBpp0077154,FBp…	Abl,Bx,CASK,CG13830,CG17211,CG5890,CG8405,CadN,CadN2,Dad,Dd,Dok,Duox,EcR,Egfr,Eip63E,Evi5,FER,Galphao,Hs3st-B,Hs6st,Idgf4,ImpE1,Krn,Lam,Lar,Mbs,Mef2,Mhc,Mmp1,Mrp4,Nop60B,Nos,Pax,Pka-C1,Pka-C3,Prm,Pvf1,Rho1,RhoGAP15B,SR3-9,Scgdelta,Socs36E,Sox15,Src64B,Sxl,Syx1A,Timp,Tollo,Zasp66,aPKC,app,arm,bbg,bi,bnl,btsz,bun,chic,chinmo,cic,cindr,cno,cora,crb,ct,ctp,cv-2,dally,dia,disco,dlg1,dlp,dm,dos,drl,ds,…
GO:0097485	neuron projection guidance	62	256	2.44e-13	FBpp0071834,FBpp0072177,FBpp0072830,FBpp0073371,FBpp0073759,FBpp0073832,FBpp0075431,FBpp0076185,FBpp0077539,FBpp0077543,FBpp0077679,FBpp0077980,FBpp0080359,FBpp0080524,FBpp0080661,FBpp0080736,FBpp0081202,FBpp0081256,FBpp0081530,FBpp0081772,FBpp0082834,FBpp0082987,FBpp0083147,FBpp0083884,FBpp0084068,FBpp0084716,FBpp0086227,FBpp0086354,FBpp0087524,FBpp0088350,FBpp0089196,FBpp0099721,FBpp0110354,FBp…	AP-1sigma,Abl,CG14521,CadN,CadN2,Cam,Dad,Dscam1,FER,Galphaq,Lar,Mical,Mp,NT1,NetA,NetB,Pka-R2,Rho1,RhoGAP100F,SR3-9,SelR,Src64B,Ten-a,Trim9,Unc-76,aay,acj6,beat-IIIc,beat-Ic,betaTub60D,bif,brat,bur,chic,ct,dally,dlp,dock,dpr11,drl,dsx,dysc,erm,for,fru,gukh,haf,jbug,jeb,ko,mew,msn,pros,robo,sm,sqz,tok,trol,ttv,tup,tutl,unc-104
GO:0050877	nervous system process	108	649	2.78e-13	FBpp0070176,FBpp0070618,FBpp0071571,FBpp0072026,FBpp0073155,FBpp0073730,FBpp0073774,FBpp0073787,FBpp0073809,FBpp0073832,FBpp0073990,FBpp0074602,FBpp0074961,FBpp0075431,FBpp0076037,FBpp0076129,FBpp0076253,FBpp0077318,FBpp0078627,FBpp0079448,FBpp0079502,FBpp0080123,FBpp0080593,FBpp0080736,FBpp0081202,FBpp0081596,FBpp0082022,FBpp0082555,FBpp0082658,FBpp0083730,FBpp0083918,FBpp0084003,FBpp0084023,FBp…	14-3-3zeta,2mit,5-HT1A,Abl,AcrE,Ank2,Appl,Atpalpha,Atx2,CASK,CG10936,CG11638,CG12414,CG12858,CG14636,CG32698,CG34371,CG34401,CG42629,CG4612,Ca-alpha1T,Calx,Cam,CanA1,CenG1A,D2R,Da3,Dop1R1,DopEcR,Dscam1,EcR,Egfr,FoxP,Galphao,Galphaq,GluClalpha,Krn,Mob2,NaCP60E,Nrx-1,Obp44a,Pka-C1,Pkc98E,Rgk1,Sap47,Sh,Shal,Socs36E,Src64B,Syn,Tbh,Tequila,Tob,Tomosyn,aPKC,acj6,als,arm,axo,be,brp,bw,cac,ct,da5,dia,dlp…
GO:0051716	cellular response to stimulus	210	1710	2.78e-13	FBpp0070390,FBpp0070618,FBpp0070681,FBpp0070744,FBpp0070939,FBpp0071008,FBpp0071179,FBpp0071255,FBpp0071381,FBpp0071571,FBpp0071834,FBpp0072035,FBpp0072046,FBpp0072306,FBpp0072803,FBpp0072830,FBpp0073076,FBpp0073155,FBpp0073249,FBpp0073280,FBpp0073429,FBpp0073445,FBpp0073513,FBpp0073584,FBpp0073686,FBpp0073787,FBpp0073809,FBpp0074411,FBpp0074447,FBpp0074602,FBpp0074825,FBpp0074853,FBpp0074961,FBp…	5-HT1A,Abl,Ac13E,AcrE,Actbeta,Ank2,AstC-R2,Atg17,C3G,CG10362,CG10737,CG11873,CG12414,CG14408,CG14669,CG15831,CG17698,CG31140,CG31714,CG31760,CG32547,CG33298,CG33639,CG34357,CG42450,CG42541,CG43729,CG43795,CG5059,CG5554,CG7044,CG9003,CG9005,CG9650,Ca-alpha1D,Ca-beta,CaBP1,Calx,Cam,Cat,CkIalpha,Cngl,CoRest,D2R,DOR,Da3,Dad,Dok,Dop1R1,DopEcR,Dscam1,Duox,EcR,Egfr,Eip78C,FER,GABA-B-R1,Galphao,Galphaq,G…
GO:0009605	response to external stimulus	128	842	2.97e-13	FBpp0070390,FBpp0070589,FBpp0070618,FBpp0071011,FBpp0071395,FBpp0071834,FBpp0072046,FBpp0072177,FBpp0072306,FBpp0072803,FBpp0072830,FBpp0073106,FBpp0073371,FBpp0073686,FBpp0073759,FBpp0073832,FBpp0073990,FBpp0074602,FBpp0075431,FBpp0076185,FBpp0076903,FBpp0077156,FBpp0077539,FBpp0077543,FBpp0077679,FBpp0077980,FBpp0078365,FBpp0079970,FBpp0080109,FBpp0080359,FBpp0080402,FBpp0080524,FBpp0080661,FBp…	AP-1sigma,Abl,Ace,Atg17,Atpalpha,CBP,CG12858,CG14509,CG14521,CG34353,CG6330,CadN,CadN2,Calx,Cam,CecC,Clk,Con,Dad,Dop1R1,DopEcR,Dscam1,Duox,FER,Galphao,Galphaq,Ggamma30A,Hdc,Ih,Ilp6,ImpL2,Lar,Mef2,Mical,Mp,Myd88,NT1,NetA,NetB,Pdfr,Pka-R2,Rdl,Rho1,RhoGAP100F,Ric,SR3-9,SelR,Sh,Sr-CI,Src64B,TM9SF4,Tab2,Ten-a,Timp,Trim9,Unc-76,Vap-33A,aay,acj6,beat-IIIc,beat-Ic,ben,betaTub60D,bif,bnl,brat,bur,cac,cact…
GO:0006928	movement of cell or subcellular component	111	680	3.46e-13	FBpp0070589,FBpp0070672,FBpp0071571,FBpp0071834,FBpp0072177,FBpp0072306,FBpp0072574,FBpp0072830,FBpp0073371,FBpp0073392,FBpp0073759,FBpp0073832,FBpp0074411,FBpp0074961,FBpp0075431,FBpp0076185,FBpp0076557,FBpp0077539,FBpp0077543,FBpp0077679,FBpp0077980,FBpp0079051,FBpp0079186,FBpp0079313,FBpp0080359,FBpp0080452,FBpp0080524,FBpp0080593,FBpp0080661,FBpp0080736,FBpp0081202,FBpp0081256,FBpp0081288,FBp…	AP-1sigma,Abl,CASK,CG14521,CG14535,CG15831,CadN,CadN2,Cam,Dad,Dscam1,EcR,Egfr,Evi5,FER,Galphaq,Kif3C,Krn,Lar,Lsd-2,Mhc,Mhcl,Mical,Mp,NT1,NetA,NetB,Pka-R2,Pvf1,Pvf2,Pvf3,Rho1,RhoGAP100F,SR3-9,SelR,Socs36E,Src64B,Ten-a,Trim9,Unc-76,Vap-33A,aay,acj6,bbg,beat-IIIc,beat-Ic,betaTub60D,bif,bnl,brat,bun,bur,chic,cindr,crb,ct,ctp,dally,dia,dlp,dock,dpr11,drl,dsx,dysc,erm,for,fru,futsch,gish,grk,gukh,gus,h…
GO:0060429	epithelium development	138	949	5.04e-13	FBpp0070416,FBpp0070672,FBpp0070909,FBpp0071008,FBpp0071255,FBpp0071328,FBpp0071381,FBpp0071536,FBpp0071571,FBpp0071834,FBpp0072306,FBpp0072574,FBpp0072803,FBpp0072830,FBpp0072990,FBpp0073249,FBpp0073392,FBpp0074028,FBpp0074370,FBpp0074411,FBpp0074447,FBpp0074608,FBpp0074853,FBpp0074961,FBpp0075283,FBpp0075360,FBpp0075431,FBpp0076333,FBpp0076557,FBpp0076921,FBpp0077154,FBpp0077318,FBpp0077346,FBp…	Abl,Bx,CASK,CG13830,CG17211,CG5890,CG8405,CadN,CadN2,Dad,Dd,Dok,Duox,EcR,Egfr,Eip63E,Evi5,FER,Galphao,Hs3st-B,Hs6st,Idgf4,ImpE1,Krn,Lam,Lar,Mbs,Mef2,Mhc,Mmp1,Mrp4,Nop60B,Nos,Pax,Pka-C1,Pka-C3,Pvf1,Rho1,RhoGAP15B,SR3-9,Socs36E,Sox15,Src64B,Sxl,Syx1A,Timp,Tollo,aPKC,app,arm,bbg,bi,bnl,btsz,bun,chic,chinmo,cic,cindr,cno,cora,crb,ct,ctp,cv-2,dally,dia,disco,dlg1,dlp,dm,dos,drl,ds,dsx,ed,fj,flw,fng,fr…
GO:0007411	axon guidance	60	247	5.64e-13	FBpp0071834,FBpp0072177,FBpp0072830,FBpp0073371,FBpp0073759,FBpp0073832,FBpp0075431,FBpp0076185,FBpp0077539,FBpp0077543,FBpp0077679,FBpp0077980,FBpp0080359,FBpp0080524,FBpp0080661,FBpp0080736,FBpp0081202,FBpp0081256,FBpp0081530,FBpp0081772,FBpp0082834,FBpp0082987,FBpp0083884,FBpp0084068,FBpp0084716,FBpp0086227,FBpp0086354,FBpp0087524,FBpp0088350,FBpp0089196,FBpp0099721,FBpp0110354,FBpp0111837,FBp…	AP-1sigma,Abl,CG14521,CadN,CadN2,Cam,Dad,Dscam1,FER,Galphaq,Lar,Mical,Mp,NT1,NetA,NetB,Pka-R2,Rho1,RhoGAP100F,SR3-9,SelR,Src64B,Ten-a,Trim9,Unc-76,aay,acj6,beat-IIIc,beat-Ic,betaTub60D,bif,brat,bur,chic,dally,dlp,dock,dpr11,drl,dsx,dysc,erm,for,fru,gukh,haf,jbug,jeb,ko,mew,msn,pros,robo,sm,tok,trol,ttv,tup,tutl,unc-104
GO:0048729	tissue morphogenesis	101	599	1.03e-12	FBpp0070416,FBpp0070672,FBpp0071008,FBpp0071381,FBpp0071536,FBpp0071571,FBpp0072306,FBpp0072830,FBpp0072990,FBpp0073249,FBpp0074370,FBpp0074411,FBpp0074447,FBpp0074853,FBpp0074961,FBpp0075283,FBpp0075360,FBpp0075431,FBpp0076333,FBpp0076921,FBpp0077154,FBpp0077708,FBpp0077925,FBpp0078733,FBpp0079313,FBpp0079448,FBpp0079918,FBpp0080593,FBpp0080661,FBpp0081288,FBpp0081530,FBpp0081722,FBpp0082264,FBp…	Abl,Bx,CG17211,CadN,CadN2,Dad,Dd,Dok,Duox,EcR,Egfr,Eip63E,FER,Galphao,Hs3st-B,Hs6st,ImpE1,Krn,Lam,Mbs,Mmp1,Pka-C1,Pka-C3,Pvf1,Rho1,RhoGAP15B,Socs36E,Src64B,Timp,Tollo,aPKC,app,arm,bi,bnl,btsz,chic,cic,cno,cora,crb,ct,ctp,cv-2,dally,dlg1,dlp,dm,ds,ed,fj,flw,fng,fred,fru,ftz-f1,gish,grk,gus,hbs,heph,jbug,jeb,kay,ltl,mam,mew,msn,mwh,nej,nmo,orb,osa,pan,ph-p,pk,puc,pyd,pyr,raw,rdx,rho,rin,rl,sano,scr…
GO:0051179	localization	246	2151	1.07e-12	FBpp0070589,FBpp0070672,FBpp0070921,FBpp0070944,FBpp0071024,FBpp0071307,FBpp0071381,FBpp0071571,FBpp0071834,FBpp0072026,FBpp0072046,FBpp0072306,FBpp0072574,FBpp0072830,FBpp0073076,FBpp0073155,FBpp0073268,FBpp0073280,FBpp0073338,FBpp0073392,FBpp0073459,FBpp0073553,FBpp0073611,FBpp0073673,FBpp0073759,FBpp0073761,FBpp0074319,FBpp0074411,FBpp0074452,FBpp0074453,FBpp0074608,FBpp0074961,FBpp0075519,FBp…	AP-1sigma,ATPsynD,Abl,AcrE,Act5C,Amph,Apoltp,Atet,Atpalpha,BicD,Bsg,CASK,CG10011,CG10019,CG10804,CG11537,CG12414,CG1358,CG13830,CG14439,CG15270,CG16791,CG31530,CG3168,CG32000,CG32669,CG33234,CG33298,CG34127,CG3556,CG42237,CG42340,CG42541,CG42795,CG43066,CG5059,CG5646,CG6125,CG7255,CG7720,CG8034,CG8051,CG8176,CG8785,CG9413,Ca-alpha1D,Ca-alpha1T,Ca-beta,Calx,CanA1,Caps,ClC-a,Cngl,DAT,Da3,Dad,Doa,Ds…
GO:0002009	morphogenesis of an epithelium	99	582	1.15e-12	FBpp0070416,FBpp0070672,FBpp0071008,FBpp0071381,FBpp0071536,FBpp0071571,FBpp0072306,FBpp0072830,FBpp0072990,FBpp0073249,FBpp0074370,FBpp0074411,FBpp0074447,FBpp0074853,FBpp0074961,FBpp0075283,FBpp0075360,FBpp0075431,FBpp0076333,FBpp0076921,FBpp0077154,FBpp0077708,FBpp0077925,FBpp0078733,FBpp0079313,FBpp0079448,FBpp0079918,FBpp0080593,FBpp0080661,FBpp0081288,FBpp0081530,FBpp0081722,FBpp0082264,FBp…	Abl,Bx,CG17211,CadN,CadN2,Dad,Dd,Dok,Duox,EcR,Egfr,Eip63E,FER,Galphao,Hs3st-B,Hs6st,ImpE1,Krn,Lam,Mbs,Mmp1,Pka-C1,Pka-C3,Pvf1,Rho1,RhoGAP15B,Socs36E,Src64B,Timp,Tollo,aPKC,app,arm,bi,bnl,btsz,chic,cic,cno,cora,crb,ct,ctp,cv-2,dally,dlg1,dlp,dm,ds,ed,fj,flw,fng,fred,fru,ftz-f1,gish,grk,gus,hbs,heph,jbug,kay,ltl,mam,mew,msn,mwh,nej,nmo,orb,osa,pan,ph-p,pk,puc,pyd,raw,rdx,rho,rin,rl,sano,scrib,sd,sd…
GO:0007613	memory	41	121	1.21e-12	FBpp0073774,FBpp0073787,FBpp0073809,FBpp0073990,FBpp0076129,FBpp0076253,FBpp0079448,FBpp0080123,FBpp0080593,FBpp0080736,FBpp0081596,FBpp0082555,FBpp0083730,FBpp0084728,FBpp0085094,FBpp0085761,FBpp0085962,FBpp0088350,FBpp0088371,FBpp0089035,FBpp0089042,FBpp0099564,FBpp0099902,FBpp0289604,FBpp0290542,FBpp0290651,FBpp0290746,FBpp0291476,FBpp0291631,FBpp0292244,FBpp0293527,FBpp0293597,FBpp0297274,FBp…	2mit,5-HT1A,Ank2,Appl,Atx2,CASK,CG42629,CG4612,CanA1,CenG1A,D2R,Dop1R1,EcR,Mob2,Pka-C1,Pkc98E,Rgk1,Socs36E,Src64B,Syn,Tbh,Tequila,Tob,Tomosyn,aPKC,arm,be,brp,dnc,drl,eas,for,hiw,klg,mura,orb2,pum,rut,scrib,stau,vsg
GO:0042221	response to chemical	152	1107	1.26e-12	FBpp0070390,FBpp0070416,FBpp0070618,FBpp0071571,FBpp0071834,FBpp0072177,FBpp0072830,FBpp0073280,FBpp0073371,FBpp0073686,FBpp0073759,FBpp0073787,FBpp0073809,FBpp0073832,FBpp0074370,FBpp0074825,FBpp0074853,FBpp0074961,FBpp0075431,FBpp0076129,FBpp0076185,FBpp0077539,FBpp0077543,FBpp0077679,FBpp0077878,FBpp0077980,FBpp0078067,FBpp0079406,FBpp0079448,FBpp0079502,FBpp0080010,FBpp0080359,FBpp0080524,FBp…	14-3-3zeta,AP-1sigma,Abl,AcCoAS,Aldh,AstC-R2,Bx,CASK,CG14521,CG3556,CG42629,CG5646,CadN,CadN2,Cam,CanA1,Cat,Clk,Con,DAT,DOR,Dad,Dop1R1,DopEcR,Dscam1,Duox,EcR,Egfr,Eip78C,FER,Galphaq,Ggamma30A,Hr46,Hr78,Ih,Ilp6,Krn,L,Lar,MRP,Mical,Mp,NT1,NaCP60E,NetA,NetB,Nrx-1,Pka-C1,Pka-R2,Pkc98E,Rdl,Rho1,RhoGAP100F,SR3-9,SelR,Sh,Socs36E,Src64B,Syn,Tbh,Ten-a,Timp,Tom40,Trf2,Trim9,TrissinR,Unc-76,VAChT,Vha68-1,Vm…
GO:0009966	regulation of signal transduction	118	778	4.06e-12	FBpp0070618,FBpp0070909,FBpp0070939,FBpp0071210,FBpp0071255,FBpp0071381,FBpp0071536,FBpp0071571,FBpp0071996,FBpp0072803,FBpp0072830,FBpp0073106,FBpp0073513,FBpp0073611,FBpp0073686,FBpp0073787,FBpp0073809,FBpp0074370,FBpp0074411,FBpp0074602,FBpp0074961,FBpp0075431,FBpp0075899,FBpp0076745,FBpp0076829,FBpp0076921,FBpp0077154,FBpp0077539,FBpp0077679,FBpp0077708,FBpp0077925,FBpp0077947,FBpp0078490,FBp…	ATPsynD,Actbeta,Bili,Bx,CG13830,CG17278,CG34393,CG4096,CG42629,CG43102,Cam,Camta,CkIalpha,CoRest,Dad,Dd,DnaJ-1,Doa,DopEcR,Efa6,Egfr,Epac,Galphaq,ImpL2,Krn,L,Lk6,MESK2,MESR3,Mp,Myd88,NT1,Neb-cGP,Neto,PVRAP,Pka-C1,Pli,Proc,Pvf1,Pvf2,Pvf3,RSG7,Rab3-GEF,Rapgap1,Rbcn-3A,Rho1,Sesn,Socs36E,Ssdp,TM9SF4,Ubc6,Vha68-1,ben,bnl,bun,chrb,cmpy,cno,crb,ct,cv-2,dally,dlg1,dlp,dm,dnc,dock,dos,ds,e(r),ed,edl,erm,fl…
GO:0035295	tube development	109	691	4.17e-12	FBpp0070672,FBpp0071008,FBpp0071255,FBpp0071328,FBpp0071381,FBpp0071536,FBpp0071571,FBpp0071834,FBpp0072306,FBpp0072574,FBpp0072803,FBpp0072830,FBpp0074028,FBpp0074370,FBpp0074411,FBpp0074447,FBpp0074608,FBpp0074853,FBpp0075283,FBpp0075431,FBpp0076111,FBpp0076333,FBpp0076557,FBpp0076921,FBpp0077154,FBpp0077318,FBpp0077708,FBpp0077925,FBpp0078733,FBpp0079448,FBpp0079918,FBpp0080582,FBpp0080593,FBp…	Act5C,Bx,CG13830,CG17211,CG5890,CG8405,Dad,Dd,Dok,Duox,EcR,Egfr,Galphao,Hs3st-B,Hs6st,Idgf4,ImpE1,Lam,LanB2,Mbs,Mef2,Mmp1,Mrp4,Nop60B,Nos,Pax,Pka-C1,Pka-C3,Pvf1,Rbcn-3A,Rho1,RhoGAP15B,SR3-9,Socs36E,Sox15,Sxl,Syx1A,Timp,aPKC,app,arm,bi,bnl,btsz,chic,chinmo,cic,cnc,cora,crb,ct,ctp,cv-2,dally,disco,dlg1,dlp,dm,dos,drl,ds,dsx,ed,fd68A,fj,flw,fng,fru,ftz-f1,gus,hbs,heph,kay,lilli,ltl,lz,mam,mew,msn,mw…
GO:0030534	adult behavior	45	157	9.32e-12	FBpp0070618,FBpp0071571,FBpp0073686,FBpp0073787,FBpp0073809,FBpp0073832,FBpp0076129,FBpp0076185,FBpp0078067,FBpp0078733,FBpp0079448,FBpp0080859,FBpp0081596,FBpp0083730,FBpp0085065,FBpp0085692,FBpp0086271,FBpp0087524,FBpp0088403,FBpp0088502,FBpp0088599,FBpp0089042,FBpp0099478,FBpp0099542,FBpp0099902,FBpp0110308,FBpp0111481,FBpp0111727,FBpp0112426,FBpp0288508,FBpp0290503,FBpp0290542,FBpp0291049,FBp…	AcCoAS,Adar,Atpalpha,CASK,Clk,DAT,DopEcR,Egfr,Galphaq,Lam,Lin29,Nlg2,Pka-C1,Pka-R2,Sh,Syn,Tbh,aay,acj6,ben,brp,cac,dj-1beta,dlg1,dnc,dpr9,eag,gfA,hang,hiw,hppy,klg,mura,na,norpA,pum,rho,rl,rut,sNPF,shakB,shep,sm,tutl,vsg
GO:0007626	locomotory behavior	48	180	1.38e-11	FBpp0070618,FBpp0073686,FBpp0073787,FBpp0073832,FBpp0074028,FBpp0074370,FBpp0076903,FBpp0077410,FBpp0078733,FBpp0079448,FBpp0082555,FBpp0083918,FBpp0085065,FBpp0086227,FBpp0086271,FBpp0087524,FBpp0087529,FBpp0088350,FBpp0088502,FBpp0088599,FBpp0089042,FBpp0099478,FBpp0099780,FBpp0111481,FBpp0111727,FBpp0113114,FBpp0288515,FBpp0290503,FBpp0290542,FBpp0290907,FBpp0291049,FBpp0291631,FBpp0291862,FBp…	Adar,Atpalpha,Atx2,Bx,CASK,Clk,DAT,EcR,Galphaq,Ih,Lam,Lin29,Mef2,Mid1,Nlg2,Pdfr,Pka-C1,Pka-R2,Sh,Shab,Syt1,Tbh,acj6,ben,brp,cac,disco,dj-1beta,dlg1,dnc,dysc,for,foxo,gfA,hiw,kay,na,nej,norpA,sgg,shakB,shep,slgA,spas,tn,tutl,unc-104,unc79
GO:0009790	embryo development	88	511	1.79e-11	FBpp0070416,FBpp0071008,FBpp0071255,FBpp0071571,FBpp0071834,FBpp0072306,FBpp0072803,FBpp0072830,FBpp0072990,FBpp0073249,FBpp0074411,FBpp0074608,FBpp0074853,FBpp0075431,FBpp0075899,FBpp0076557,FBpp0077154,FBpp0077318,FBpp0077346,FBpp0079051,FBpp0079313,FBpp0079448,FBpp0080661,FBpp0081138,FBpp0081288,FBpp0081431,FBpp0081530,FBpp0082669,FBpp0082834,FBpp0083032,FBpp0083776,FBpp0083918,FBpp0085697,FBp…	14-3-3zeta,Abl,Atpalpha,CG13830,Dad,Dfd,Doa,Dok,EcR,Egfr,Eip63E,FER,Mbs,Mmp1,Pka-C1,Pvf1,Pvf2,Pvf3,Rho1,Sema-1b,Src64B,Ssdp,Tm1,aPKC,arm,btsz,capu,chic,chn,chrb,cic,cnc,cno,cora,crb,ct,dally,dia,dlg1,dlp,dm,dos,ed,edl,elav,ftz-f1,grk,gus,hb,jeb,kay,kirre,larp,lilli,lz,mam,mon2,msn,orb,pan,ph-p,polo,puc,pum,pyd,pyr,qm,raw,rdx,rho,robo,scrib,scyl,sd,sdt,sev,sgg,shn,sn,spas,srp,stau,tnc,toc,tup,upd3…
GO:0051049	regulation of transport	56	249	5.8e-11	FBpp0070618,FBpp0072574,FBpp0073076,FBpp0073113,FBpp0073392,FBpp0074319,FBpp0076253,FBpp0077041,FBpp0077318,FBpp0077410,FBpp0080395,FBpp0081097,FBpp0085704,FBpp0086197,FBpp0086227,FBpp0087352,FBpp0099767,FBpp0099780,FBpp0110269,FBpp0111558,FBpp0112096,FBpp0113067,FBpp0288563,FBpp0288916,FBpp0289127,FBpp0289559,FBpp0289604,FBpp0289848,FBpp0290013,FBpp0290458,FBpp0290542,FBpp0290700,FBpp0290746,FBp…	Abl,Apoltp,BicD,CASK,CG2121,CG42795,CG9650,Ca-beta,CaBP1,Cam,Caps,Evi5,Frq1,Frq2,Glut1,Ih,Lsd-2,Nrx-1,Pde6,Pkc53E,Rab3,Rgk1,Rgk3,Syt1,Syt4,Sytbeta,Syx1A,Tab2,Teh2,Teh3,Tequila,Tomosyn,Usp2,brat,btsz,cac,cindr,cmpy,corn,cpx,crb,dysc,gish,lap,lilli,mgl,mim,norpA,qvr,rdx,ru,scrib,sgg,sky,tipE,unc-104
GO:0007444	imaginal disc development	90	548	9.74e-11	FBpp0070672,FBpp0071008,FBpp0071255,FBpp0071328,FBpp0071381,FBpp0071536,FBpp0071571,FBpp0072306,FBpp0072574,FBpp0072803,FBpp0072830,FBpp0074028,FBpp0074370,FBpp0074447,FBpp0074853,FBpp0075283,FBpp0075431,FBpp0076333,FBpp0076921,FBpp0077154,FBpp0077318,FBpp0077708,FBpp0077925,FBpp0079448,FBpp0080582,FBpp0080593,FBpp0080661,FBpp0080736,FBpp0080752,FBpp0081256,FBpp0081288,FBpp0081722,FBpp0082476,FBp…	Bx,CG13830,CG5890,CG8405,Dad,Dd,Dok,Duox,EcR,Egfr,Galphao,Hs3st-B,Hs6st,Idgf4,ImpE1,Mbs,Mmp1,Mrp4,Nop60B,Nos,Pax,Pka-C1,Pka-C3,Rho1,RhoGAP15B,SR3-9,Socs36E,Sox15,Sxl,Syx1A,Timp,app,arm,bi,bnl,chic,chinmo,cic,cora,ct,ctp,cv-2,dally,disco,dlg1,dlp,dm,dos,drl,ds,dsx,ed,fj,flw,fng,fru,ftz-f1,gus,heph,kay,lilli,ltl,lz,mam,mew,msn,mwh,nmo,osa,pan,pk,puc,pyd,rdo,rho,rl,ru,scrib,sd,sgg,shn,smp-30,sn,sno,…
GO:0051960	regulation of nervous system development	64	324	2.07e-10	FBpp0070672,FBpp0071834,FBpp0073249,FBpp0073371,FBpp0073759,FBpp0073787,FBpp0074447,FBpp0074608,FBpp0077154,FBpp0077539,FBpp0078104,FBpp0080593,FBpp0082834,FBpp0083918,FBpp0085915,FBpp0085962,FBpp0086227,FBpp0086244,FBpp0086354,FBpp0087359,FBpp0088115,FBpp0088366,FBpp0088371,FBpp0088543,FBpp0088712,FBpp0089196,FBpp0090962,FBpp0099721,FBpp0110354,FBpp0111624,FBpp0111983,FBpp0112019,FBpp0112426,FBp…	Abl,Ank2,CASK,CG11206,CadN,Dad,Dscam1,EcR,Galphao,Hs3st-B,Lar,Mbs,Mical,Mob2,NetA,NetB,Octbeta1R,Rho1,RhoGAPp190,Socs36E,Spn,Src64B,Syn1,Syn2,Trim9,Vmat,aPKC,ari-1,bif,brat,bun,cac,chic,ctp,dlg1,dm,dysc,ed,erm,futsch,hiw,nmo,nwk,osa,pAbp,pk,plum,polo,pros,pum,pyr,rl,robo,sev,sgg,sif,slo,spas,stau,stj,sv,tinc,tutl,unc-104
GO:0007166	cell surface receptor signaling pathway	80	467	2.7e-10	FBpp0070390,FBpp0070939,FBpp0071381,FBpp0071571,FBpp0071834,FBpp0072803,FBpp0073155,FBpp0073249,FBpp0073584,FBpp0073686,FBpp0073787,FBpp0074411,FBpp0074447,FBpp0074961,FBpp0075431,FBpp0077154,FBpp0077187,FBpp0077925,FBpp0078354,FBpp0078604,FBpp0079051,FBpp0079313,FBpp0079448,FBpp0079502,FBpp0080402,FBpp0080593,FBpp0080661,FBpp0080736,FBpp0081431,FBpp0081530,FBpp0082834,FBpp0083206,FBpp0084003,FBp…	Abl,AcrE,Actbeta,CG12414,CoRest,Da3,Dad,Duox,Egfr,FER,Galphao,GluClalpha,Hs3st-B,Ilp6,Krn,L,Myd88,NT1,Pdfr,Pka-C1,Pli,Pvf1,Pvf2,Pvf3,RYa-R,Reph,Rho1,RpL13A,Socs36E,Src64B,Sxl,Tab2,Trim9,Tsp39D,Tsp97E,als,arm,aux,ben,bnl,bun,cact,cno,da5,dally,dlp,dm,dos,drl,ed,flw,fng,fus,gfA,gish,grk,hb,hec,hiw,jeb,mam,nAChRbeta1,nej,osa,pan,pyd,pyr,rho,rl,robo,rsn,sev,shf,shn,sima,sno,ths,tup,upd3,wry
GO:0050804	modulation of chemical synaptic transmission	35	109	2.97e-10	FBpp0074319,FBpp0077410,FBpp0079448,FBpp0081097,FBpp0082658,FBpp0083918,FBpp0087352,FBpp0088599,FBpp0099780,FBpp0110435,FBpp0112426,FBpp0113067,FBpp0289604,FBpp0290013,FBpp0290542,FBpp0290700,FBpp0290770,FBpp0290823,FBpp0290894,FBpp0292244,FBpp0293527,FBpp0293597,FBpp0297876,FBpp0298326,FBpp0303258,FBpp0303318,FBpp0303445,FBpp0305279,FBpp0305314,FBpp0305513,FBpp0305521,FBpp0305823,FBpp0305970,FBp…	Ank2,BicD,CASK,CG34127,Frq1,Frq2,Galphaq,Ih,NT1,Nlg2,Nlg4,Nrx-1,Pka-C1,Rab3,Rdl,Rim,Sap47,Sh,Shab,Snap25,Src64B,Syt1,Syt4,Tomosyn,brp,cac,comt,cpx,dysc,jeb,pum,qvr,rl,slo,spas
GO:0046530	photoreceptor cell differentiation	44	173	4.73e-10	FBpp0071255,FBpp0071571,FBpp0072574,FBpp0072803,FBpp0072830,FBpp0073249,FBpp0073686,FBpp0077115,FBpp0077318,FBpp0079196,FBpp0082264,FBpp0082555,FBpp0083730,FBpp0083884,FBpp0084568,FBpp0085834,FBpp0086244,FBpp0086351,FBpp0086545,FBpp0086941,FBpp0087232,FBpp0088371,FBpp0088543,FBpp0089035,FBpp0099721,FBpp0111740,FBpp0112426,FBpp0112919,FBpp0288515,FBpp0288933,FBpp0289029,FBpp0291391,FBpp0291631,FBp…	AP-1sigma,Amph,Atx2,Bsg,CG16857,CG31058,CG7759,CadN,CadN2,Cam,Doa,EcR,Egfr,Lar,Mob2,RhoGAP100F,SP2353,Syn2,arm,ben,bun,crb,dos,dysc,edl,eys,hbs,jeb,kay,klg,lilli,lz,mbl,msn,nej,osa,pros,rin,rl,ru,scrib,sdt,sev,tutl
GO:0010648	negative regulation of cell communication	63	326	6.53e-10	FBpp0070909,FBpp0071255,FBpp0071381,FBpp0071571,FBpp0071996,FBpp0072830,FBpp0073106,FBpp0073513,FBpp0073787,FBpp0075899,FBpp0076829,FBpp0076921,FBpp0077154,FBpp0077679,FBpp0077708,FBpp0077925,FBpp0078490,FBpp0079448,FBpp0080109,FBpp0080593,FBpp0080623,FBpp0081288,FBpp0082008,FBpp0082834,FBpp0083141,FBpp0083449,FBpp0083918,FBpp0085692,FBpp0086354,FBpp0086621,FBpp0088115,FBpp0099767,FBpp0111515,FBp…	ATPsynD,Ank2,Bili,CG13830,CG17278,CG4096,CG9650,Cam,CkIalpha,Dad,Dd,DnaJ-1,Doa,Egfr,Galphaq,ImpL2,L,Lk6,MESR3,Nlg2,Pka-C1,Pli,Rapgap1,Rdl,Rho1,Sesn,Socs36E,TM9SF4,Ubc6,bun,chrb,cmpy,cpx,crb,ct,dally,dm,dock,ds,dysc,ed,flw,fng,foxo,hiw,hppy,jeb,lz,msn,nej,nmo,pigs,pk,puc,pum,qvr,raw,rdx,scyl,sgg,slo,spas,uif
GO:0023057	negative regulation of signaling	63	326	6.53e-10	FBpp0070909,FBpp0071255,FBpp0071381,FBpp0071571,FBpp0071996,FBpp0072830,FBpp0073106,FBpp0073513,FBpp0073787,FBpp0075899,FBpp0076829,FBpp0076921,FBpp0077154,FBpp0077679,FBpp0077708,FBpp0077925,FBpp0078490,FBpp0079448,FBpp0080109,FBpp0080593,FBpp0080623,FBpp0081288,FBpp0082008,FBpp0082834,FBpp0083141,FBpp0083449,FBpp0083918,FBpp0085692,FBpp0086354,FBpp0086621,FBpp0088115,FBpp0099767,FBpp0111515,FBp…	ATPsynD,Ank2,Bili,CG13830,CG17278,CG4096,CG9650,Cam,CkIalpha,Dad,Dd,DnaJ-1,Doa,Egfr,Galphaq,ImpL2,L,Lk6,MESR3,Nlg2,Pka-C1,Pli,Rapgap1,Rdl,Rho1,Sesn,Socs36E,TM9SF4,Ubc6,bun,chrb,cmpy,cpx,crb,ct,dally,dm,dock,ds,dysc,ed,flw,fng,foxo,hiw,hppy,jeb,lz,msn,nej,nmo,pigs,pk,puc,pum,qvr,raw,rdx,scyl,sgg,slo,spas,uif
GO:0035220	wing disc development	69	378	6.53e-10	FBpp0070672,FBpp0071008,FBpp0071381,FBpp0071536,FBpp0071571,FBpp0072306,FBpp0072803,FBpp0074370,FBpp0074447,FBpp0075283,FBpp0075431,FBpp0076921,FBpp0077154,FBpp0077318,FBpp0077708,FBpp0077925,FBpp0079448,FBpp0080593,FBpp0080661,FBpp0080752,FBpp0081722,FBpp0082476,FBpp0082834,FBpp0082987,FBpp0083255,FBpp0084068,FBpp0085697,FBpp0085933,FBpp0086352,FBpp0086354,FBpp0086702,FBpp0086722,FBpp0087359,FBp…	Bx,CG13830,CG5890,CG8405,Dad,Dd,Dok,Duox,EcR,Egfr,Galphao,Hs3st-B,Hs6st,Mbs,Mrp4,Nop60B,Pax,Pka-C1,Pka-C3,Rho1,SR3-9,Socs36E,Sox15,Timp,app,arm,bi,cic,cora,ct,ctp,cv-2,dally,dlp,dm,dos,ds,ed,fj,flw,fng,fru,gus,heph,kay,lilli,ltl,mam,mew,mwh,nmo,osa,pan,pk,pyd,rho,rl,scrib,sd,sgg,shn,smp-30,sn,sno,tnc,tok,tup,upd3,zip
GO:0003002	regionalization	78	461	7.99e-10	FBpp0071255,FBpp0071381,FBpp0071536,FBpp0071571,FBpp0071834,FBpp0072306,FBpp0072574,FBpp0072803,FBpp0073249,FBpp0074028,FBpp0074370,FBpp0074447,FBpp0074853,FBpp0075431,FBpp0076921,FBpp0077318,FBpp0077708,FBpp0077925,FBpp0079313,FBpp0079448,FBpp0080402,FBpp0080661,FBpp0081138,FBpp0081431,FBpp0082264,FBpp0082834,FBpp0082987,FBpp0083776,FBpp0084728,FBpp0085697,FBpp0085915,FBpp0085933,FBpp0085962,FBp…	BicD,Bx,CG13830,CG5890,CG8405,CrebA,Dad,Dd,Dfd,Doa,EcR,Egfr,Hs3st-B,Kdm2,Mrp4,Myd88,NetB,Pka-C1,Pkc98E,SR3-9,Tm1,aPKC,arm,bi,brat,bun,cact,capu,chic,cic,cnc,cora,ct,cv-2,dally,disco,dlg1,dlp,dos,ds,fj,flw,fng,fred,ftz-f1,grk,gus,hb,jvl,lilli,ltl,lz,mew,mon2,nmo,orb,osa,pAbp,pan,pk,pum,rdx,rho,rin,rl,robo,ru,scrib,sev,sgg,shn,sn,sno,sqa,stau,tup,uif,zip
GO:0048589	developmental growth	44	177	8.55e-10	FBpp0071008,FBpp0072990,FBpp0073280,FBpp0073686,FBpp0073809,FBpp0075360,FBpp0077115,FBpp0079448,FBpp0080859,FBpp0081530,FBpp0081722,FBpp0082834,FBpp0085933,FBpp0086354,FBpp0088502,FBpp0088599,FBpp0089035,FBpp0099721,FBpp0099902,FBpp0110308,FBpp0110354,FBpp0111569,FBpp0271771,FBpp0288515,FBpp0288933,FBpp0289137,FBpp0289752,FBpp0290013,FBpp0290503,FBpp0290700,FBpp0291391,FBpp0292244,FBpp0292871,FBp…	Abl,Ank2,Atpalpha,CG16857,CadN,CadN2,Dad,Dok,Dscam1,Eip63E,FER,Lar,Mbs,Mmp1,Nlg2,Nrx-1,Pka-C1,Rho1,RhoGAP100F,Sh,Sxl,Syn,Ten-a,Timp,Tollo,arm,ben,bi,bun,cno,cpx,dlg1,dnc,eag,fj,jeb,kay,pan,raw,rut,sNPF,sesB,sgg,spri
GO:0045595	regulation of cell differentiation	66	356	9.87e-10	FBpp0070618,FBpp0070672,FBpp0071255,FBpp0071571,FBpp0071834,FBpp0072306,FBpp0073249,FBpp0073371,FBpp0073759,FBpp0074133,FBpp0074447,FBpp0074608,FBpp0076829,FBpp0077154,FBpp0077410,FBpp0077539,FBpp0079448,FBpp0079926,FBpp0080593,FBpp0080752,FBpp0081288,FBpp0082535,FBpp0082669,FBpp0083918,FBpp0085915,FBpp0085962,FBpp0086227,FBpp0086354,FBpp0086606,FBpp0088115,FBpp0088366,FBpp0088543,FBpp0088712,FBp…	Abl,CG9634,CadN,DnaJ-1,Dscam1,EcR,Egfr,Galphaq,Hs3st-B,Lar,Mbs,Mical,NetA,NetB,Pax,Pdcd4,Pka-C1,Rho1,RhoGAPp190,Socs36E,Syt1,Syx1A,Tm2,Trim9,Vmat,aPKC,aret,ari-1,bif,brat,bun,chic,chn,cnc,ctp,dlg1,dm,ed,erm,kirre,lqf,lz,mdy,mspo,norpA,osa,pAbp,pan,pk,polo,pros,puc,pyr,rl,robo,sev,sgg,sif,spas,srp,stau,sv,tinc,tutl,unc-104,zip
GO:0040007	growth	45	187	1.25e-09	FBpp0071008,FBpp0072990,FBpp0073280,FBpp0073686,FBpp0073809,FBpp0075360,FBpp0077115,FBpp0079448,FBpp0080859,FBpp0081530,FBpp0081722,FBpp0082834,FBpp0085933,FBpp0086354,FBpp0088273,FBpp0088502,FBpp0088599,FBpp0089035,FBpp0099721,FBpp0099902,FBpp0110308,FBpp0110354,FBpp0111569,FBpp0271771,FBpp0288515,FBpp0288933,FBpp0289137,FBpp0289752,FBpp0290013,FBpp0290503,FBpp0290700,FBpp0291391,FBpp0292244,FBp…	Abl,Actbeta,Ank2,Atpalpha,CG16857,CadN,CadN2,Dad,Dok,Dscam1,Eip63E,FER,Lar,Mbs,Mmp1,Nlg2,Nrx-1,Pka-C1,Rho1,RhoGAP100F,Sh,Sxl,Syn,Ten-a,Timp,Tollo,arm,ben,bi,bun,cno,cpx,dlg1,dnc,eag,fj,jeb,kay,pan,raw,rut,sNPF,sesB,sgg,spri
GO:0042493	response to drug	49	218	1.32e-09	FBpp0071571,FBpp0073280,FBpp0073686,FBpp0073809,FBpp0074370,FBpp0074825,FBpp0076129,FBpp0076185,FBpp0078067,FBpp0079406,FBpp0079448,FBpp0081285,FBpp0081596,FBpp0082699,FBpp0083086,FBpp0083730,FBpp0084580,FBpp0084728,FBpp0085094,FBpp0085692,FBpp0086271,FBpp0087524,FBpp0088403,FBpp0088599,FBpp0089042,FBpp0090962,FBpp0099478,FBpp0099542,FBpp0099902,FBpp0111727,FBpp0112426,FBpp0288508,FBpp0288908,FBp…	AcCoAS,Aldh,Bx,CASK,CG3556,CG5646,CanA1,Cat,Clk,DAT,DopEcR,EcR,Egfr,Galphaq,Ggamma30A,Nrx-1,Pka-C1,Pka-R2,Pkc98E,Rdl,Sh,Syn,Tbh,VAChT,Vmat,aay,aralar1,ben,dlg1,dnc,dpr9,glob1,hang,hppy,klg,mAChR-B,mas-1,mura,na,pum,rho,rl,rut,sesB,sgg,slo,trol,unc79,vsg
GO:0040008	regulation of growth	59	300	1.48e-09	FBpp0070390,FBpp0071996,FBpp0073371,FBpp0073787,FBpp0075431,FBpp0075899,FBpp0077026,FBpp0078104,FBpp0078268,FBpp0080859,FBpp0082008,FBpp0082264,FBpp0082834,FBpp0082987,FBpp0083255,FBpp0083918,FBpp0084931,FBpp0085065,FBpp0085692,FBpp0085962,FBpp0086227,FBpp0086244,FBpp0087359,FBpp0088115,FBpp0088371,FBpp0089196,FBpp0099721,FBpp0099922,FBpp0112019,FBpp0112096,FBpp0288933,FBpp0290503,FBpp0290542,FBp…	Abl,Ank2,CASK,CG11206,CadN,Dad,EcR,Galphao,Gasp,Hs6st,Ilp6,Lar,Lk6,Mob2,Neb-cGP,Nos,Octbeta1R,SR3-9,Sesn,Src64B,Syn1,Syn2,bif,brat,btsz,bun,cac,chic,chrb,cic,cmpy,crb,dally,dj-1beta,dlg1,dlp,dm,dysc,foxo,futsch,hiw,hppy,nmo,nwk,obst-A,pk,plum,pum,rin,sNPF,scrib,scyl,sgg,sima,slo,spas,stau,stj,unc-104
GO:0007010	cytoskeleton organization	85	540	2.46e-09	FBpp0070589,FBpp0070607,FBpp0070672,FBpp0072177,FBpp0072306,FBpp0073682,FBpp0074608,FBpp0076320,FBpp0077154,FBpp0077318,FBpp0077708,FBpp0077947,FBpp0078490,FBpp0079196,FBpp0079313,FBpp0079448,FBpp0079926,FBpp0080452,FBpp0080752,FBpp0081288,FBpp0081530,FBpp0081772,FBpp0082535,FBpp0082987,FBpp0083918,FBpp0084568,FBpp0084679,FBpp0085235,FBpp0085697,FBpp0086065,FBpp0086354,FBpp0087059,FBpp0087352,FBp…	14-3-3zeta,Act5C,Ank2,BicD,Bsg,C3G,CG31058,Cam,FER,Galphao,Map205,Mhc,Mical,Pax,Pka-C1,Prm,Rab3,Rab3-GEF,Rbp,Rho1,RhoGAP100F,RhoGAP18B,SR3-9,Scgdelta,SelR,Sip1,Skeletor,Src64B,Strn-Mlck,Tm1,Tm2,Ubc6,Vap-33A,Zasp52,Zasp66,aPKC,aret,betaTub60D,brp,btsz,capu,chic,cib,cindr,cnc,cno,cora,crb,ctp,dgt5,dia,dlg1,ds,ed,foxo,futsch,grk,gukh,heph,htt,jv,jvl,l(2)41Ab,larp,lilli,mew,mon2,orb2,pk,polo,puc,sgg,…
GO:0007528	neuromuscular junction development	29	82	2.51e-09	FBpp0070589,FBpp0073280,FBpp0073611,FBpp0073686,FBpp0073809,FBpp0074319,FBpp0075431,FBpp0081202,FBpp0084716,FBpp0086227,FBpp0088502,FBpp0088511,FBpp0099902,FBpp0112096,FBpp0288515,FBpp0289137,FBpp0290013,FBpp0290503,FBpp0290700,FBpp0292244,FBpp0293237,FBpp0297477,FBpp0297876,FBpp0300236,FBpp0303681,FBpp0304140,FBpp0305279,FBpp0305513,FBpp0306055	Ank2,Atpalpha,CG14521,CG34127,Ca-beta,Frq1,Frq2,Lar,Neto,Nlg2,Nrx-1,Syn,Ten-a,Vap-33A,ben,cmpy,cpx,dlg1,dlp,dpr11,futsch,jeb,kay,rut,sesB,sff,sgg,stj,unc-104
GO:0007472	wing disc morphogenesis	56	280	2.61e-09	FBpp0070672,FBpp0071008,FBpp0071381,FBpp0071536,FBpp0071571,FBpp0072306,FBpp0074370,FBpp0074447,FBpp0075283,FBpp0075431,FBpp0076921,FBpp0077154,FBpp0077708,FBpp0077925,FBpp0079448,FBpp0080593,FBpp0081722,FBpp0082476,FBpp0082834,FBpp0083255,FBpp0084068,FBpp0085697,FBpp0085933,FBpp0086354,FBpp0086722,FBpp0087359,FBpp0088115,FBpp0088543,FBpp0089035,FBpp0089118,FBpp0111569,FBpp0111762,FBpp0112376,FBp…	Bx,Dad,Dd,Dok,Duox,EcR,Egfr,Galphao,Hs3st-B,Hs6st,Mbs,Pka-C1,Pka-C3,Rho1,Socs36E,Timp,app,arm,bi,cic,cora,ct,ctp,cv-2,dally,dlp,dm,ds,ed,fj,flw,fng,fru,gus,heph,ltl,mam,mew,mwh,nmo,osa,pan,pk,rho,rl,scrib,sd,sgg,shn,smp-30,sn,sno,tnc,tok,upd3,zip
GO:0007476	imaginal disc-derived wing morphogenesis	55	272	2.68e-09	FBpp0070672,FBpp0071008,FBpp0071381,FBpp0071536,FBpp0071571,FBpp0072306,FBpp0074370,FBpp0074447,FBpp0075283,FBpp0075431,FBpp0076921,FBpp0077154,FBpp0077708,FBpp0077925,FBpp0079448,FBpp0080593,FBpp0081722,FBpp0082476,FBpp0082834,FBpp0083255,FBpp0084068,FBpp0085697,FBpp0085933,FBpp0086354,FBpp0086722,FBpp0087359,FBpp0088115,FBpp0088543,FBpp0089035,FBpp0089118,FBpp0111569,FBpp0111762,FBpp0112376,FBp…	Bx,Dad,Dd,Dok,Duox,EcR,Egfr,Galphao,Hs3st-B,Hs6st,Mbs,Pka-C1,Pka-C3,Rho1,Socs36E,Timp,app,arm,bi,cic,cora,ct,ctp,cv-2,dally,dlp,dm,ds,ed,fj,flw,fng,fru,heph,ltl,mam,mew,mwh,nmo,osa,pan,pk,rho,rl,scrib,sd,sgg,shn,smp-30,sn,sno,tnc,tok,upd3,zip
GO:0009628	response to abiotic stimulus	71	414	3.56e-09	FBpp0070618,FBpp0071179,FBpp0071395,FBpp0072046,FBpp0072177,FBpp0072306,FBpp0073076,FBpp0073809,FBpp0073990,FBpp0074602,FBpp0075431,FBpp0075458,FBpp0076829,FBpp0076903,FBpp0079448,FBpp0080010,FBpp0081722,FBpp0082476,FBpp0082987,FBpp0084457,FBpp0084931,FBpp0086392,FBpp0087500,FBpp0088502,FBpp0088599,FBpp0088904,FBpp0099478,FBpp0099780,FBpp0099902,FBpp0110354,FBpp0111481,FBpp0112216,FBpp0112919,FBp…	14-3-3zeta,Ace,Adar,Appl,Atpalpha,CG12858,CG14509,CG2022,CG34353,CG6330,Calx,Cam,Camta,Clk,DnaJ-1,Dop1R1,Dscam1,Galphaq,Ggamma30A,Hdc,Ih,Mrp4,PIP82,Pdfr,Pka-C1,Rdl,RecQ5,Ric,SR3-9,Sh,Syn,Timp,Tm1,Tom40,Vha68-1,betaTub60D,cac,dlg1,dlp,dnc,eas,eys,gfA,gish,hang,inaE,jbug,kcc,lap,msi,mub,nej,nmo,nocte,norpA,nrv3,ogre,rdgA,rdgB,rdgC,rut,shakB,shep,sima,slgA,smp-30,stj,tipE,tutl,yuri,zip
GO:0022603	regulation of anatomical structure morphogenesis	52	252	4.64e-09	FBpp0070618,FBpp0071008,FBpp0071255,FBpp0071571,FBpp0072306,FBpp0072830,FBpp0073249,FBpp0073371,FBpp0073513,FBpp0073759,FBpp0077154,FBpp0077708,FBpp0080593,FBpp0080752,FBpp0081138,FBpp0081530,FBpp0082476,FBpp0082535,FBpp0083918,FBpp0085915,FBpp0086227,FBpp0086354,FBpp0086606,FBpp0088115,FBpp0088366,FBpp0088502,FBpp0088712,FBpp0089118,FBpp0089196,FBpp0099481,FBpp0099721,FBpp0110354,FBpp0111624,FBp…	Abl,Atpalpha,CadN,CkIalpha,Dfd,Dok,Dscam1,Egfr,FER,Galphaq,Lar,Mbs,NetA,NetB,Pax,Rho1,RhoGAPp190,Socs36E,Tm2,Trim9,aPKC,bif,chic,chn,cno,dia,ds,ed,gish,kirre,lz,msn,mspo,norpA,pAbp,pk,pros,pyd,raw,rl,sd,sev,shn,sif,smp-30,spas,sv,tinc,tutl,tyn,unc-104,zip
GO:0048569	post-embryonic animal organ development	75	454	4.73e-09	FBpp0070672,FBpp0071008,FBpp0071255,FBpp0071381,FBpp0071536,FBpp0071571,FBpp0072306,FBpp0072830,FBpp0074227,FBpp0074370,FBpp0074447,FBpp0074853,FBpp0075283,FBpp0075431,FBpp0076333,FBpp0076921,FBpp0077154,FBpp0077708,FBpp0077925,FBpp0078510,FBpp0079448,FBpp0080593,FBpp0081288,FBpp0081722,FBpp0082476,FBpp0082669,FBpp0082834,FBpp0083255,FBpp0084068,FBpp0085697,FBpp0085933,FBpp0086354,FBpp0086722,FBp…	Bx,CG1129,CG5800,Dad,Dd,Dok,Duox,EcR,Egfr,Galphao,Hs3st-B,Hs6st,ImpE1,Kdm2,Mbs,Mmp1,Pka-C1,Pka-C3,Rho1,RhoGAP15B,Socs36E,Timp,app,arm,bi,chic,chn,cic,cora,ct,ctp,cv-2,dally,dlg1,dlp,dm,ds,ed,fj,flw,fng,fru,ftz-f1,gus,heph,kay,kirre,ltl,lz,mam,mew,msn,mwh,nmo,osa,pan,pk,puc,pyr,rho,rl,scrib,sd,sgg,shn,smp-30,sn,sno,sqa,srp,ths,tnc,tok,upd3,zip
GO:0007163	establishment or maintenance of cell polarity	46	208	7.74e-09	FBpp0070672,FBpp0071571,FBpp0072306,FBpp0073249,FBpp0074961,FBpp0077154,FBpp0077708,FBpp0079313,FBpp0079448,FBpp0082264,FBpp0082987,FBpp0083776,FBpp0084679,FBpp0085697,FBpp0085750,FBpp0085933,FBpp0086354,FBpp0086545,FBpp0087500,FBpp0088115,FBpp0099721,FBpp0099767,FBpp0111740,FBpp0112179,FBpp0288515,FBpp0289604,FBpp0289752,FBpp0290503,FBpp0290542,FBpp0290893,FBpp0291862,FBpp0293268,FBpp0293608,FBp…	14-3-3zeta,BicD,CASK,CG6982,CadN,CadN2,Egfr,Krn,Pka-C1,Rho1,SR3-9,Tomosyn,aPKC,cnc,cno,cora,crb,ctp,dlg1,ds,ed,fj,fred,gish,grk,hbs,heph,htt,jvl,kay,mwh,nej,nmo,orb,pk,pyd,rdx,rin,sano,scrib,sdt,sev,sgg,sn,trol,zip
GO:0001738	morphogenesis of a polarized epithelium	32	107	8.74e-09	FBpp0071571,FBpp0072306,FBpp0072830,FBpp0073249,FBpp0074961,FBpp0077154,FBpp0077708,FBpp0081288,FBpp0082264,FBpp0085750,FBpp0085933,FBpp0086354,FBpp0086545,FBpp0087359,FBpp0088115,FBpp0099721,FBpp0099767,FBpp0111740,FBpp0288515,FBpp0289752,FBpp0290276,FBpp0290503,FBpp0290588,FBpp0291862,FBpp0293608,FBpp0297567,FBpp0300449,FBpp0300852,FBpp0300935,FBpp0302921,FBpp0303810,FBpp0305425	CadN,CadN2,Egfr,Galphao,Krn,Rho1,aPKC,app,btsz,cno,dlg1,ds,ed,fj,fred,gish,hbs,jbug,kay,msn,mwh,nej,nmo,pk,puc,rdx,rin,sano,scrib,sdt,sev,zip
GO:0098609	cell-cell adhesion	30	94	8.74e-09	FBpp0071571,FBpp0077115,FBpp0077154,FBpp0077708,FBpp0079196,FBpp0080359,FBpp0080366,FBpp0080524,FBpp0082127,FBpp0082894,FBpp0083555,FBpp0083730,FBpp0086545,FBpp0089035,FBpp0099721,FBpp0288767,FBpp0288826,FBpp0290894,FBpp0293527,FBpp0297876,FBpp0300935,FBpp0301280,FBpp0301699,FBpp0301889,FBpp0302767,FBpp0304700,FBpp0305409,FBpp0305528,FBpp0305668,FBpp0306055	Bsg,CG16857,CG34127,CadN,CadN2,Con,Dscam2,Egfr,Nlg2,Nlg4,Src64B,arm,beat-IIIc,beat-IIa,beat-IV,beat-Ib,beat-Ic,beat-VI,beat-VII,beat-Vc,ds,ed,glec,hbs,kirre,klg,mew,pyd,rho,tutl
GO:0048737	imaginal disc-derived appendage development	61	335	9.43e-09	FBpp0070672,FBpp0071008,FBpp0071255,FBpp0071381,FBpp0071536,FBpp0071571,FBpp0072306,FBpp0074028,FBpp0074370,FBpp0074447,FBpp0074853,FBpp0075283,FBpp0075431,FBpp0076921,FBpp0077154,FBpp0077708,FBpp0077925,FBpp0079448,FBpp0080593,FBpp0080736,FBpp0081722,FBpp0082476,FBpp0082834,FBpp0083255,FBpp0084068,FBpp0085697,FBpp0085933,FBpp0086354,FBpp0086722,FBpp0087359,FBpp0088115,FBpp0088543,FBpp0089035,FBp…	Bx,Dad,Dd,Dok,Duox,EcR,Egfr,Galphao,Hs3st-B,Hs6st,Mbs,Pka-C1,Pka-C3,Rho1,RhoGAP15B,Socs36E,Syx1A,Timp,app,arm,bi,cic,cora,ct,ctp,cv-2,dally,disco,dlp,dm,drl,ds,ed,fj,flw,fng,fru,ftz-f1,heph,ltl,lz,mam,mew,mwh,nmo,osa,pan,pk,rho,rl,scrib,sd,sgg,shn,smp-30,sn,sno,tnc,tok,upd3,zip
GO:0042391	regulation of membrane potential	31	101	9.58e-09	FBpp0073155,FBpp0073280,FBpp0079502,FBpp0082560,FBpp0083141,FBpp0084003,FBpp0084023,FBpp0088599,FBpp0089047,FBpp0099473,FBpp0099780,FBpp0110308,FBpp0111435,FBpp0111481,FBpp0111727,FBpp0111866,FBpp0112216,FBpp0113067,FBpp0288426,FBpp0289395,FBpp0289821,FBpp0290868,FBpp0291049,FBpp0298326,FBpp0300329,FBpp0300628,FBpp0300662,FBpp0303993,FBpp0304660,FBpp0305314,FBpp0306030	ATPsynD,AcrE,Adar,CG12414,CG14509,CG42340,CG6125,Ca-alpha1D,Ca-alpha1T,Cngl,Da3,Galphaq,GluClalpha,Ih,NaCP60E,SK,Sh,Shab,Task6,als,cac,da5,eag,gfA,inaF-C,nAChRbeta1,na,qvr,rsn,sesB,shakB
GO:0048638	regulation of developmental growth	47	218	9.81e-09	FBpp0070390,FBpp0073371,FBpp0073787,FBpp0075431,FBpp0077026,FBpp0078104,FBpp0078268,FBpp0080859,FBpp0082264,FBpp0082834,FBpp0083255,FBpp0083918,FBpp0085065,FBpp0085962,FBpp0086227,FBpp0086244,FBpp0087359,FBpp0088115,FBpp0088371,FBpp0089196,FBpp0099721,FBpp0099922,FBpp0112019,FBpp0290503,FBpp0290542,FBpp0292244,FBpp0293081,FBpp0293237,FBpp0293268,FBpp0293527,FBpp0293586,FBpp0293589,FBpp0297069,FBp…	Abl,Ank2,CASK,CG11206,CadN,Dad,Galphao,Gasp,Hs6st,Ilp6,Lar,Mob2,Nos,Octbeta1R,Src64B,Syn1,Syn2,bif,brat,btsz,cac,chic,crb,dally,dj-1beta,dlg1,dlp,dm,dysc,foxo,futsch,hiw,nmo,nwk,obst-A,pk,plum,pum,rin,sNPF,scrib,sgg,slo,spas,stau,stj,unc-104
GO:0035239	tube morphogenesis	78	493	1.13e-08	FBpp0070672,FBpp0071008,FBpp0071381,FBpp0071536,FBpp0071571,FBpp0072306,FBpp0072830,FBpp0074370,FBpp0074411,FBpp0074447,FBpp0074853,FBpp0075283,FBpp0075431,FBpp0076111,FBpp0076333,FBpp0076921,FBpp0077154,FBpp0077708,FBpp0077925,FBpp0078733,FBpp0079448,FBpp0079918,FBpp0080593,FBpp0081288,FBpp0081722,FBpp0082476,FBpp0082834,FBpp0083206,FBpp0083255,FBpp0084068,FBpp0085697,FBpp0085933,FBpp0086354,FBp…	Act5C,Bx,CG17211,Dad,Dd,Dok,Duox,EcR,Egfr,Galphao,Hs3st-B,Hs6st,ImpE1,Lam,LanB2,Mbs,Mmp1,Pka-C1,Pka-C3,Pvf1,Rbcn-3A,Rho1,RhoGAP15B,Socs36E,Timp,aPKC,app,arm,bi,bnl,btsz,chic,cic,cora,crb,ct,ctp,cv-2,dally,dlg1,dlp,dm,ds,ed,fj,flw,fng,fru,ftz-f1,gus,heph,kay,ltl,mam,mew,msn,mwh,nmo,osa,pan,pk,puc,pyd,raw,rho,rl,scrib,sd,sgg,shn,smp-30,sn,sno,sqa,tnc,tok,upd3,zip
GO:0001505	regulation of neurotransmitter levels	36	137	1.33e-08	FBpp0070589,FBpp0074319,FBpp0075620,FBpp0077410,FBpp0078066,FBpp0081097,FBpp0085094,FBpp0086271,FBpp0087352,FBpp0088397,FBpp0089042,FBpp0089151,FBpp0099780,FBpp0099902,FBpp0099922,FBpp0110435,FBpp0289127,FBpp0289604,FBpp0289713,FBpp0290013,FBpp0290542,FBpp0290770,FBpp0291862,FBpp0292260,FBpp0293597,FBpp0297166,FBpp0297567,FBpp0298037,FBpp0298326,FBpp0298334,FBpp0303258,FBpp0303878,FBpp0305421,FBp…	Ace,BicD,CASK,CanA1,Caps,Cha,DAT,Esyt2,Frq1,Frq2,Ih,Nos,Rab3,Rab3-GEF,Rim,Snap25,Syn,Syt1,Syt4,Sytbeta,Syx13,Syx1A,Tbh,Tomosyn,Vap-33A,brp,btsz,cac,comt,cpx,lqf,nSyb,nej,olf413,ppl,unc-13-4A
GO:0007155	cell adhesion	39	160	1.59e-08	FBpp0071571,FBpp0076111,FBpp0077115,FBpp0077154,FBpp0077708,FBpp0079196,FBpp0080359,FBpp0080366,FBpp0080524,FBpp0080752,FBpp0081722,FBpp0082127,FBpp0082894,FBpp0083555,FBpp0083730,FBpp0085697,FBpp0086545,FBpp0087359,FBpp0089035,FBpp0099481,FBpp0099721,FBpp0271771,FBpp0288767,FBpp0288826,FBpp0290894,FBpp0291631,FBpp0293527,FBpp0297876,FBpp0300935,FBpp0301280,FBpp0301686,FBpp0301699,FBpp0301889,FBp…	Bsg,CG16857,CG34127,CadN,CadN2,Con,Dscam2,EcR,Egfr,Galphao,LanB2,Mmp1,Mp,Nlg2,Nlg4,Pax,Src64B,Timp,arm,beat-IIIc,beat-IIa,beat-IV,beat-Ib,beat-Ic,beat-VI,beat-VII,beat-Vc,cora,ds,ed,glec,hbs,kirre,klg,mew,pyd,rho,tutl,tyn
GO:0060562	epithelial tube morphogenesis	74	460	1.65e-08	FBpp0070672,FBpp0071008,FBpp0071381,FBpp0071536,FBpp0071571,FBpp0072306,FBpp0072830,FBpp0074370,FBpp0074411,FBpp0074447,FBpp0074853,FBpp0075283,FBpp0075431,FBpp0076333,FBpp0076921,FBpp0077154,FBpp0077708,FBpp0077925,FBpp0078733,FBpp0079448,FBpp0079918,FBpp0080593,FBpp0081288,FBpp0081722,FBpp0082476,FBpp0082834,FBpp0083206,FBpp0083255,FBpp0084068,FBpp0085697,FBpp0085933,FBpp0086354,FBpp0086722,FBp…	Bx,CG17211,Dad,Dd,Dok,Duox,EcR,Egfr,Galphao,Hs3st-B,Hs6st,ImpE1,Lam,Mbs,Mmp1,Pka-C1,Pka-C3,Pvf1,Rho1,RhoGAP15B,Socs36E,Timp,aPKC,app,arm,bi,bnl,chic,cic,cora,crb,ct,ctp,cv-2,dally,dlg1,dlp,dm,ds,ed,fj,flw,fng,fru,ftz-f1,gus,heph,kay,ltl,mam,mew,msn,mwh,nmo,osa,pan,pk,puc,pyd,raw,rho,rl,scrib,sd,sgg,shn,smp-30,sn,sno,sqa,tnc,tok,upd3,zip
GO:0042461	photoreceptor cell development	31	105	2e-08	FBpp0071255,FBpp0072803,FBpp0072830,FBpp0073249,FBpp0073686,FBpp0077115,FBpp0077318,FBpp0079196,FBpp0082555,FBpp0083884,FBpp0084568,FBpp0085834,FBpp0086244,FBpp0086351,FBpp0086941,FBpp0087232,FBpp0088371,FBpp0099721,FBpp0111740,FBpp0112919,FBpp0289029,FBpp0291391,FBpp0291631,FBpp0293268,FBpp0293502,FBpp0297556,FBpp0300935,FBpp0303445,FBpp0303681,FBpp0305279,FBpp0305668	AP-1sigma,Amph,Atx2,Bsg,CG16857,CG31058,CG7759,CadN,CadN2,Cam,Doa,EcR,Lar,Mob2,RhoGAP100F,SP2353,Syn2,ben,crb,dos,dysc,edl,eys,jeb,lilli,lz,mbl,msn,sdt,sev,tutl
GO:0007560	imaginal disc morphogenesis	66	389	2.15e-08	FBpp0070672,FBpp0071008,FBpp0071381,FBpp0071536,FBpp0071571,FBpp0072306,FBpp0072830,FBpp0074370,FBpp0074447,FBpp0074853,FBpp0075283,FBpp0075431,FBpp0076333,FBpp0076921,FBpp0077154,FBpp0077708,FBpp0077925,FBpp0079448,FBpp0080593,FBpp0081288,FBpp0081722,FBpp0082476,FBpp0082834,FBpp0083255,FBpp0084068,FBpp0085697,FBpp0085933,FBpp0086354,FBpp0086722,FBpp0087359,FBpp0088115,FBpp0088543,FBpp0089035,FBp…	Bx,Dad,Dd,Dok,Duox,EcR,Egfr,Galphao,Hs3st-B,Hs6st,ImpE1,Mbs,Mmp1,Pka-C1,Pka-C3,Rho1,RhoGAP15B,Socs36E,Timp,app,arm,bi,chic,cic,cora,ct,ctp,cv-2,dally,dlg1,dlp,dm,ds,ed,fj,flw,fng,fru,ftz-f1,gus,heph,kay,ltl,mam,mew,msn,mwh,nmo,osa,pan,pk,puc,rho,rl,scrib,sd,sgg,shn,smp-30,sn,sno,sqa,tnc,tok,upd3,zip
GO:0035114	imaginal disc-derived appendage morphogenesis	59	328	2.54e-08	FBpp0070672,FBpp0071008,FBpp0071255,FBpp0071381,FBpp0071536,FBpp0071571,FBpp0072306,FBpp0074028,FBpp0074370,FBpp0074447,FBpp0074853,FBpp0075283,FBpp0075431,FBpp0076921,FBpp0077154,FBpp0077708,FBpp0077925,FBpp0079448,FBpp0080593,FBpp0081722,FBpp0082476,FBpp0082834,FBpp0083255,FBpp0084068,FBpp0085697,FBpp0085933,FBpp0086354,FBpp0086722,FBpp0087359,FBpp0088115,FBpp0088543,FBpp0089035,FBpp0089118,FBp…	Bx,Dad,Dd,Dok,Duox,EcR,Egfr,Galphao,Hs3st-B,Hs6st,Mbs,Pka-C1,Pka-C3,Rho1,RhoGAP15B,Socs36E,Timp,app,arm,bi,cic,cora,ct,ctp,cv-2,dally,disco,dlp,dm,ds,ed,fj,flw,fng,fru,ftz-f1,heph,ltl,lz,mam,mew,mwh,nmo,osa,pan,pk,rho,rl,scrib,sd,sgg,shn,smp-30,sn,sno,tnc,tok,upd3,zip
GO:0060284	regulation of cell development	53	278	3.16e-08	FBpp0070618,FBpp0070672,FBpp0071255,FBpp0071571,FBpp0071834,FBpp0073249,FBpp0073371,FBpp0073759,FBpp0074447,FBpp0074608,FBpp0077154,FBpp0077410,FBpp0077539,FBpp0079448,FBpp0080593,FBpp0081288,FBpp0082535,FBpp0083918,FBpp0085915,FBpp0085962,FBpp0086227,FBpp0086354,FBpp0088115,FBpp0088366,FBpp0088543,FBpp0088712,FBpp0089196,FBpp0089387,FBpp0090962,FBpp0099721,FBpp0110354,FBpp0111624,FBpp0111983,FBp…	Abl,CadN,Dscam1,EcR,Egfr,Galphaq,Hs3st-B,Lar,Mbs,Mical,NetA,NetB,Pka-C1,Rho1,RhoGAPp190,Socs36E,Syt1,Syx1A,Tm2,Trim9,Vmat,aPKC,ari-1,bif,brat,bun,chic,cnc,ctp,dlg1,dm,ed,erm,lz,mdy,norpA,osa,pAbp,pk,polo,pros,puc,pyr,rl,robo,sev,sif,spas,stau,sv,tinc,tutl,unc-104
GO:0009886	post-embryonic animal morphogenesis	72	453	4.27e-08	FBpp0070607,FBpp0070672,FBpp0071008,FBpp0071381,FBpp0071536,FBpp0071571,FBpp0072306,FBpp0072830,FBpp0074370,FBpp0074447,FBpp0074853,FBpp0075283,FBpp0075431,FBpp0076333,FBpp0076921,FBpp0077154,FBpp0077708,FBpp0077925,FBpp0078365,FBpp0079448,FBpp0080593,FBpp0081288,FBpp0081722,FBpp0082476,FBpp0082834,FBpp0083255,FBpp0084068,FBpp0085697,FBpp0085933,FBpp0086354,FBpp0086722,FBpp0087359,FBpp0088115,FBp…	Atg17,Bx,Cam,Dad,Dd,Dok,Duox,EcR,Egfr,Eip74EF,Galphao,Hs3st-B,Hs6st,ImpE1,Mbs,Mmp1,Pka-C1,Pka-C3,Rho1,RhoGAP15B,Socs36E,Timp,Trf2,app,arm,bi,btsz,chic,cib,cic,cora,ct,ctp,cv-2,dally,dlg1,dlp,dm,ds,ed,fj,flw,fng,fru,ftz-f1,gus,heph,kay,ltl,mam,mew,msn,mwh,nmo,osa,pan,pk,puc,rho,rl,scrib,sd,sgg,shn,smp-30,sn,sno,sqa,tnc,tok,upd3,zip
GO:0001736	establishment of planar polarity	29	96	4.32e-08	FBpp0071571,FBpp0072306,FBpp0072830,FBpp0073249,FBpp0074961,FBpp0077154,FBpp0077708,FBpp0081288,FBpp0082264,FBpp0085750,FBpp0085933,FBpp0086354,FBpp0086545,FBpp0087359,FBpp0088115,FBpp0099721,FBpp0099767,FBpp0288515,FBpp0289752,FBpp0290276,FBpp0290588,FBpp0291862,FBpp0293608,FBpp0297567,FBpp0300449,FBpp0300852,FBpp0300935,FBpp0303810,FBpp0305425	CadN,CadN2,Egfr,Galphao,Krn,Rho1,app,btsz,cno,ds,ed,fj,fred,gish,hbs,jbug,kay,msn,mwh,nej,nmo,pk,puc,rdx,rin,sano,scrib,sev,zip
GO:0030036	actin cytoskeleton organization	46	223	4.58e-08	FBpp0070607,FBpp0070672,FBpp0072306,FBpp0073682,FBpp0074608,FBpp0076320,FBpp0077154,FBpp0077318,FBpp0077947,FBpp0079196,FBpp0079926,FBpp0080452,FBpp0081288,FBpp0081530,FBpp0081772,FBpp0082535,FBpp0085697,FBpp0086065,FBpp0086354,FBpp0087359,FBpp0088529,FBpp0088904,FBpp0089196,FBpp0099481,FBpp0099801,FBpp0111624,FBpp0111837,FBpp0113114,FBpp0288517,FBpp0288898,FBpp0289753,FBpp0290447,FBpp0290893,FBp…	Bsg,C3G,FER,Galphao,Mhc,Mical,Prm,Rho1,RhoGAP18B,Scgdelta,SelR,Sip1,Src64B,Tm1,Tm2,Zasp52,Zasp66,aret,btsz,capu,chic,cib,cindr,cora,crb,ctp,dia,ed,gukh,jv,jvl,lilli,mew,mon2,polo,puc,sif,siz,sls,sn,tmod,tn,tyn,up,vib,zip
GO:0006836	neurotransmitter transport	34	132	5.61e-08	FBpp0070589,FBpp0072026,FBpp0074319,FBpp0075620,FBpp0077410,FBpp0081097,FBpp0083086,FBpp0085094,FBpp0086271,FBpp0087352,FBpp0089151,FBpp0090962,FBpp0099902,FBpp0110435,FBpp0112979,FBpp0289127,FBpp0289604,FBpp0290013,FBpp0290542,FBpp0290770,FBpp0291862,FBpp0292260,FBpp0293407,FBpp0293597,FBpp0297166,FBpp0297541,FBpp0297567,FBpp0298037,FBpp0298326,FBpp0298334,FBpp0303878,FBpp0305513,FBpp0305521,FBp…	CASK,CG10804,CG43066,CanA1,Caps,DAT,Esyt2,Frq1,Frq2,Rab3,Rab3-GEF,Rim,Snap25,Syn,Syt1,Syt4,Sytbeta,Syx13,Syx1A,Tomosyn,VAChT,Vap-33A,Vmat,aralar1,brp,btsz,bw,cac,comt,cpx,lqf,nSyb,nej,unc-13-4A
GO:0035120	post-embryonic appendage morphogenesis	57	319	5.77e-08	FBpp0070672,FBpp0071008,FBpp0071381,FBpp0071536,FBpp0071571,FBpp0072306,FBpp0074370,FBpp0074447,FBpp0074853,FBpp0075283,FBpp0075431,FBpp0076921,FBpp0077154,FBpp0077708,FBpp0077925,FBpp0079448,FBpp0080593,FBpp0081722,FBpp0082476,FBpp0082834,FBpp0083255,FBpp0084068,FBpp0085697,FBpp0085933,FBpp0086354,FBpp0086722,FBpp0087359,FBpp0088115,FBpp0088543,FBpp0089035,FBpp0089118,FBpp0111569,FBpp0111762,FBp…	Bx,Dad,Dd,Dok,Duox,EcR,Egfr,Galphao,Hs3st-B,Hs6st,Mbs,Pka-C1,Pka-C3,Rho1,RhoGAP15B,Socs36E,Timp,app,arm,bi,cic,cora,ct,ctp,cv-2,dally,dlp,dm,ds,ed,fj,flw,fng,fru,ftz-f1,heph,ltl,mam,mew,mwh,nmo,osa,pan,pk,rho,rl,scrib,sd,sgg,shn,smp-30,sn,sno,tnc,tok,upd3,zip
GO:0007552	metamorphosis	73	467	5.92e-08	FBpp0070672,FBpp0071008,FBpp0071381,FBpp0071536,FBpp0071571,FBpp0072306,FBpp0072830,FBpp0072990,FBpp0074370,FBpp0074447,FBpp0074853,FBpp0075283,FBpp0075431,FBpp0076333,FBpp0076921,FBpp0077154,FBpp0077708,FBpp0077925,FBpp0078365,FBpp0079448,FBpp0080593,FBpp0081288,FBpp0081722,FBpp0082476,FBpp0082834,FBpp0083255,FBpp0084068,FBpp0085697,FBpp0085933,FBpp0086354,FBpp0086722,FBpp0087359,FBpp0088115,FBp…	Atg17,Bx,Cam,Dad,Dd,Dok,Duox,EcR,Egfr,Eip63E,Eip74EF,Galphao,Hr46,Hs3st-B,Hs6st,ImpE1,Mbs,Mmp1,Pka-C1,Pka-C3,Rho1,RhoGAP15B,Socs36E,Timp,Trf2,app,arm,bi,chic,cic,cora,ct,ctp,cv-2,dally,dlg1,dlp,dm,ds,ed,fj,flw,fng,fru,ftz-f1,gus,heph,kay,ltl,mam,mew,msn,mwh,nmo,osa,pan,pk,puc,rho,rl,scrib,sd,sgg,shep,shn,smp-30,sn,sno,sqa,tnc,tok,upd3,zip
GO:0048707	instar larval or pupal morphogenesis	70	440	6.68e-08	FBpp0070672,FBpp0071008,FBpp0071381,FBpp0071536,FBpp0071571,FBpp0072306,FBpp0072830,FBpp0074370,FBpp0074447,FBpp0074853,FBpp0075283,FBpp0075431,FBpp0076333,FBpp0076921,FBpp0077154,FBpp0077708,FBpp0077925,FBpp0078365,FBpp0079448,FBpp0080593,FBpp0081288,FBpp0081722,FBpp0082476,FBpp0082834,FBpp0083255,FBpp0084068,FBpp0085697,FBpp0085933,FBpp0086354,FBpp0086722,FBpp0087359,FBpp0088115,FBpp0088543,FBp…	Atg17,Bx,Cam,Dad,Dd,Dok,Duox,EcR,Egfr,Eip74EF,Galphao,Hs3st-B,Hs6st,ImpE1,Mbs,Mmp1,Pka-C1,Pka-C3,Rho1,RhoGAP15B,Socs36E,Timp,Trf2,app,arm,bi,chic,cic,cora,ct,ctp,cv-2,dally,dlg1,dlp,dm,ds,ed,fj,flw,fng,fru,ftz-f1,gus,heph,kay,ltl,mam,mew,msn,mwh,nmo,osa,pan,pk,puc,rho,rl,scrib,sd,sgg,shn,smp-30,sn,sno,sqa,tnc,tok,upd3,zip
GO:0009791	post-embryonic development	87	611	9.44e-08	FBpp0070607,FBpp0070672,FBpp0071008,FBpp0071255,FBpp0071381,FBpp0071536,FBpp0071571,FBpp0072306,FBpp0072830,FBpp0072990,FBpp0073644,FBpp0073797,FBpp0074227,FBpp0074370,FBpp0074447,FBpp0074853,FBpp0075283,FBpp0075431,FBpp0076333,FBpp0076921,FBpp0077154,FBpp0077708,FBpp0077925,FBpp0078365,FBpp0078510,FBpp0079448,FBpp0080593,FBpp0081288,FBpp0081722,FBpp0082476,FBpp0082669,FBpp0082834,FBpp0083255,FBp…	Atg17,Bx,CG1129,CG5800,CG9514,Cam,CrebA,Dad,Dd,Dok,Duox,EcR,Egfr,Eip63E,Eip74EF,Galphao,Hs3st-B,Hs6st,ImpE1,Kdm2,Mbs,Mmp1,NnaD,Pka-C1,Pka-C3,Rho1,RhoGAP15B,Socs36E,Timp,Trf2,app,arm,bi,btsz,chic,chn,cib,cic,cora,ct,ctp,cv-2,dally,dlg1,dlp,dm,ds,ed,fj,flw,fng,foxo,fru,ftz-f1,gus,heph,kay,kirre,ltl,lz,mam,mew,msn,mwh,nmo,osa,pan,pk,puc,pyr,rho,rl,scrib,sd,sgg,shn,smp-30,sn,sno,spok,sqa,srp,ths,tnc,…
GO:0006810	transport	185	1699	1.04e-07	FBpp0070589,FBpp0070672,FBpp0070921,FBpp0070944,FBpp0071024,FBpp0071307,FBpp0071381,FBpp0072026,FBpp0072046,FBpp0072830,FBpp0073076,FBpp0073155,FBpp0073268,FBpp0073280,FBpp0073338,FBpp0073392,FBpp0073459,FBpp0073553,FBpp0073673,FBpp0073761,FBpp0074319,FBpp0074452,FBpp0074453,FBpp0074608,FBpp0075519,FBpp0075620,FBpp0076253,FBpp0076558,FBpp0077156,FBpp0077410,FBpp0077753,FBpp0077874,FBpp0077878,FBp…	AP-1sigma,ATPsynD,Abl,AcrE,Amph,Apoltp,Atet,Atpalpha,BicD,CASK,CG10011,CG10019,CG10804,CG11537,CG12414,CG1358,CG13830,CG14439,CG15270,CG16791,CG31530,CG3168,CG32000,CG32669,CG33234,CG33298,CG34127,CG3556,CG42237,CG42340,CG42541,CG42795,CG43066,CG5059,CG5646,CG6125,CG7255,CG7720,CG8034,CG8051,CG8176,CG8785,CG9413,Ca-alpha1D,Ca-alpha1T,Ca-beta,Calx,CanA1,Caps,ClC-a,Cngl,DAT,Da3,Doa,Dscam1,EcR,Ent1,…
GO:0099003	vesicle-mediated transport in synapse	31	115	1.11e-07	FBpp0070589,FBpp0073280,FBpp0075620,FBpp0077410,FBpp0081097,FBpp0084679,FBpp0086227,FBpp0089151,FBpp0099902,FBpp0110435,FBpp0289127,FBpp0289604,FBpp0290013,FBpp0290542,FBpp0290700,FBpp0290770,FBpp0290894,FBpp0291394,FBpp0292260,FBpp0293237,FBpp0293468,FBpp0297166,FBpp0297567,FBpp0297876,FBpp0298334,FBpp0303258,FBpp0303878,FBpp0305367,FBpp0305521,FBpp0305560,FBpp0306055	BicD,CASK,CG34127,Caps,Esyt2,Nlg2,Nlg4,Nrx-1,Rim,Snap25,Syn,Syt1,Syt4,Sytbeta,Syx13,Syx1A,Tomosyn,Vap-33A,btsz,comt,cpx,htt,lap,lqf,nSyb,sesB,stj,ttv,tweek,unc-104,unc-13-4A
GO:0001751	compound eye photoreceptor cell differentiation	36	152	1.21e-07	FBpp0071255,FBpp0071571,FBpp0072574,FBpp0072803,FBpp0073249,FBpp0077115,FBpp0077318,FBpp0082264,FBpp0082555,FBpp0083730,FBpp0083884,FBpp0084568,FBpp0086244,FBpp0086351,FBpp0086545,FBpp0086941,FBpp0087232,FBpp0088371,FBpp0099721,FBpp0112426,FBpp0112919,FBpp0288515,FBpp0288933,FBpp0289029,FBpp0291391,FBpp0291862,FBpp0293146,FBpp0293268,FBpp0293502,FBpp0297556,FBpp0300852,FBpp0300935,FBpp0303445,FBp…	AP-1sigma,Amph,Atx2,CG16857,CG31058,CG7759,CadN,CadN2,Cam,Doa,Egfr,Lar,Mob2,RhoGAP100F,SP2353,Syn2,bun,crb,dos,dysc,eys,hbs,jeb,kay,klg,lilli,lz,mbl,nej,pros,rin,rl,ru,scrib,sev,tutl
GO:0050803	regulation of synapse structure or activity	39	175	1.21e-07	FBpp0073787,FBpp0077410,FBpp0078104,FBpp0081202,FBpp0082555,FBpp0082834,FBpp0083918,FBpp0084716,FBpp0085962,FBpp0086227,FBpp0086244,FBpp0087359,FBpp0088371,FBpp0088599,FBpp0111624,FBpp0112019,FBpp0289137,FBpp0290503,FBpp0290542,FBpp0290700,FBpp0292244,FBpp0293081,FBpp0293163,FBpp0293237,FBpp0293527,FBpp0293586,FBpp0297876,FBpp0298326,FBpp0300236,FBpp0300852,FBpp0301205,FBpp0303166,FBpp0303318,FBp…	Abl,Ank2,Atx2,CASK,CG11206,CG14521,Dad,Galphao,Mob2,Nlg2,Nrx-1,Octbeta1R,Sh,Shab,Spn,Src64B,Syn1,Syn2,Syt1,Ten-a,brat,cac,dlg1,dpr11,dysc,futsch,hiw,nmo,nwk,plum,pum,scrib,sgg,sif,slo,spas,stau,stj,unc-104
GO:0048646	anatomical structure formation involved in morphogenesis	76	506	1.24e-07	FBpp0070416,FBpp0070672,FBpp0071255,FBpp0071381,FBpp0071571,FBpp0071834,FBpp0072306,FBpp0073682,FBpp0076320,FBpp0077154,FBpp0077679,FBpp0077708,FBpp0077925,FBpp0077947,FBpp0078604,FBpp0079196,FBpp0079313,FBpp0079926,FBpp0080452,FBpp0080752,FBpp0081288,FBpp0081722,FBpp0081772,FBpp0082669,FBpp0082987,FBpp0083206,FBpp0083776,FBpp0086354,FBpp0086545,FBpp0086722,FBpp0087500,FBpp0087520,FBpp0087529,FBp…	14-3-3zeta,Abl,Act5C,BicD,Bsg,C3G,EcR,Egfr,Mef2,Mhc,Mical,Mmp1,NT1,NetB,Pax,Pdcd4,Prm,Rbcn-3A,Rho1,SR3-9,Scgdelta,SelR,Src64B,Syx1A,Timp,Zasp52,Zasp66,aPKC,aret,arm,aux,bnl,btsz,bun,cic,ct,ctp,dally,dia,dock,ds,ed,flw,fng,foxo,gish,grk,gus,hbs,heph,jeb,jvl,kirre,lz,mam,mew,mlt,orb,orb2,oys,pan,ph-p,puc,pyr,rho,robo,siz,sls,srp,tacc,tmod,tn,uif,up,yuri,zip
GO:0099504	synaptic vesicle cycle	31	116	1.29e-07	FBpp0070589,FBpp0072026,FBpp0075620,FBpp0077410,FBpp0081097,FBpp0089151,FBpp0090962,FBpp0099902,FBpp0110435,FBpp0112096,FBpp0289127,FBpp0289604,FBpp0290013,FBpp0290542,FBpp0290700,FBpp0290770,FBpp0290894,FBpp0291394,FBpp0292260,FBpp0293237,FBpp0293468,FBpp0297166,FBpp0297567,FBpp0297876,FBpp0298334,FBpp0303258,FBpp0303878,FBpp0305367,FBpp0305521,FBpp0305560,FBpp0306055	BicD,CASK,CG34127,Caps,Esyt2,Nlg2,Nlg4,Nrx-1,Rim,Snap25,Syn,Syt1,Syt4,Sytbeta,Syx13,Syx1A,Tomosyn,Vap-33A,Vmat,btsz,bw,cmpy,comt,cpx,lap,lqf,nSyb,stj,ttv,tweek,unc-13-4A
GO:0009968	negative regulation of signal transduction	54	303	1.56e-07	FBpp0070909,FBpp0071255,FBpp0071381,FBpp0071571,FBpp0071996,FBpp0072830,FBpp0073106,FBpp0073513,FBpp0073787,FBpp0075899,FBpp0076829,FBpp0076921,FBpp0077154,FBpp0077679,FBpp0077708,FBpp0077925,FBpp0078490,FBpp0079448,FBpp0080109,FBpp0080593,FBpp0080623,FBpp0081288,FBpp0082008,FBpp0082834,FBpp0083141,FBpp0083449,FBpp0085692,FBpp0086354,FBpp0086621,FBpp0088115,FBpp0099767,FBpp0111515,FBpp0111820,FBp…	ATPsynD,Bili,CG13830,CG17278,CG4096,Cam,CkIalpha,Dad,Dd,DnaJ-1,Doa,Egfr,Galphaq,ImpL2,L,Lk6,MESR3,Pka-C1,Pli,Rapgap1,Rho1,Sesn,Socs36E,TM9SF4,Ubc6,bun,chrb,cmpy,crb,ct,dally,dm,dock,ds,ed,flw,fng,foxo,hiw,hppy,lz,msn,nej,nmo,pigs,pk,puc,pum,qvr,raw,rdx,scyl,sgg,uif
GO:0051234	establishment of localization	188	1746	1.59e-07	FBpp0070589,FBpp0070672,FBpp0070921,FBpp0070944,FBpp0071024,FBpp0071307,FBpp0071381,FBpp0072026,FBpp0072046,FBpp0072830,FBpp0073076,FBpp0073155,FBpp0073268,FBpp0073280,FBpp0073338,FBpp0073392,FBpp0073459,FBpp0073553,FBpp0073673,FBpp0073761,FBpp0074319,FBpp0074452,FBpp0074453,FBpp0074608,FBpp0075519,FBpp0075620,FBpp0076253,FBpp0076558,FBpp0077156,FBpp0077410,FBpp0077753,FBpp0077874,FBpp0077878,FBp…	AP-1sigma,ATPsynD,Abl,AcrE,Amph,Apoltp,Atet,Atpalpha,BicD,CASK,CG10011,CG10019,CG10804,CG11537,CG12414,CG1358,CG13830,CG14439,CG15270,CG16791,CG31530,CG3168,CG32000,CG32669,CG33234,CG33298,CG34127,CG3556,CG42237,CG42340,CG42541,CG42795,CG43066,CG5059,CG5646,CG6125,CG7255,CG7720,CG8034,CG8051,CG8176,CG8785,CG9413,Ca-alpha1D,Ca-alpha1T,Ca-beta,Calx,CanA1,Caps,ClC-a,Cngl,DAT,Da3,Doa,Dscam1,EcR,Ent1,…
GO:0007269	neurotransmitter secretion	27	90	1.6e-07	FBpp0070589,FBpp0074319,FBpp0075620,FBpp0077410,FBpp0081097,FBpp0085094,FBpp0087352,FBpp0089151,FBpp0099902,FBpp0110435,FBpp0289127,FBpp0289604,FBpp0290013,FBpp0290542,FBpp0290770,FBpp0291862,FBpp0292260,FBpp0293597,FBpp0297166,FBpp0297567,FBpp0298037,FBpp0298326,FBpp0298334,FBpp0303878,FBpp0305513,FBpp0305521,FBpp0305560	CASK,CanA1,Caps,Esyt2,Frq1,Frq2,Rab3,Rab3-GEF,Rim,Snap25,Syn,Syt1,Syt4,Sytbeta,Syx13,Syx1A,Tomosyn,Vap-33A,brp,btsz,cac,comt,cpx,lqf,nSyb,nej,unc-13-4A
GO:0030029	actin filament-based process	47	244	1.83e-07	FBpp0070607,FBpp0070672,FBpp0072306,FBpp0073682,FBpp0074608,FBpp0076320,FBpp0077154,FBpp0077318,FBpp0077947,FBpp0079196,FBpp0079926,FBpp0080452,FBpp0081288,FBpp0081530,FBpp0081772,FBpp0082535,FBpp0085697,FBpp0086065,FBpp0086354,FBpp0087359,FBpp0088529,FBpp0088904,FBpp0089196,FBpp0099481,FBpp0099801,FBpp0111624,FBpp0111837,FBpp0113114,FBpp0288517,FBpp0288898,FBpp0289753,FBpp0290447,FBpp0290893,FBp…	Bsg,C3G,Cam,FER,Galphao,Mhc,Mical,Prm,Rho1,RhoGAP18B,Scgdelta,SelR,Sip1,Src64B,Tm1,Tm2,Zasp52,Zasp66,aret,btsz,capu,chic,cib,cindr,cora,crb,ctp,dia,ed,gukh,jv,jvl,lilli,mew,mon2,polo,puc,sif,siz,sls,sn,tmod,tn,tyn,up,vib,zip
GO:0009893	positive regulation of metabolic process	103	789	1.94e-07	FBpp0071255,FBpp0071571,FBpp0072702,FBpp0072830,FBpp0073280,FBpp0073513,FBpp0073673,FBpp0073686,FBpp0073832,FBpp0074028,FBpp0074319,FBpp0074370,FBpp0074411,FBpp0074607,FBpp0074853,FBpp0074961,FBpp0076649,FBpp0076921,FBpp0077041,FBpp0077318,FBpp0077501,FBpp0077539,FBpp0078365,FBpp0078490,FBpp0078508,FBpp0079448,FBpp0080402,FBpp0080593,FBpp0080661,FBpp0080859,FBpp0081138,FBpp0081256,FBpp0081288,FBp…	4EHP,AGO3,Actbeta,Atg17,Atx2,Bx,CG10077,CG12054,CG13928,CG17698,CG4612,CG6597,CG8312,Camta,CkIalpha,Clk,CoRest,CrebA,DOR,Dd,Dfd,DopEcR,EcR,Egfr,Eip74EF,Frq1,GlyP,Hr46,Krn,Lk6,Mef2,Myd88,Nos,Pabp2,Pex3,Pka-C1,Pli,Pvf1,Rab3-GEF,Rho1,Socs36E,Src64B,Ssdp,Su(z)2,Tab2,Trf2,Ubc6,Usp2,acj6,ari-1,arm,atms,ben,bip2,bnl,bol,bur,cact,chn,cnc,disco,dm,dsx,erm,fd68A,foxo,ftz-f1,g,gus,hb,hbs,hppy,jeb,kay,lilli,…
GO:0048585	negative regulation of response to stimulus	58	342	2.01e-07	FBpp0070909,FBpp0071255,FBpp0071381,FBpp0071571,FBpp0071748,FBpp0071996,FBpp0072830,FBpp0073106,FBpp0073513,FBpp0073787,FBpp0075899,FBpp0076829,FBpp0076921,FBpp0077041,FBpp0077154,FBpp0077679,FBpp0077708,FBpp0077925,FBpp0078490,FBpp0078733,FBpp0079448,FBpp0080109,FBpp0080593,FBpp0080623,FBpp0081288,FBpp0082008,FBpp0082834,FBpp0083141,FBpp0083449,FBpp0085692,FBpp0086204,FBpp0086354,FBpp0086621,FBp…	ATPsynD,Bili,CG13830,CG17278,CG4096,Cam,Cbp53E,CkIalpha,Dad,Dd,DnaJ-1,Doa,Egfr,Galphaq,ImpL2,L,Lam,Lk6,MESR3,Pka-C1,Pli,Rapgap1,Rho1,Sesn,Socs36E,TM9SF4,Ubc6,Usp2,bun,chrb,cmpy,crb,ct,dally,dm,dnr1,dock,ds,ed,flw,fng,foxo,hiw,hppy,lz,msn,nej,nmo,pigs,pk,puc,pum,qvr,raw,rdx,scyl,sgg,uif
GO:0048149	behavioral response to ethanol	21	55	2.48e-07	FBpp0071571,FBpp0073809,FBpp0076129,FBpp0076185,FBpp0078067,FBpp0079448,FBpp0081596,FBpp0083730,FBpp0085692,FBpp0087524,FBpp0088403,FBpp0089042,FBpp0099542,FBpp0099902,FBpp0112426,FBpp0288508,FBpp0290503,FBpp0290542,FBpp0305409,FBpp0305507,FBpp0305823	AcCoAS,CASK,DopEcR,Egfr,Pka-C1,Pka-R2,Syn,Tbh,aay,dlg1,dnc,dpr9,hang,hppy,klg,mura,pum,rho,rl,rut,vsg
GO:0019953	sexual reproduction	130	1089	2.64e-07	FBpp0070416,FBpp0070672,FBpp0070744,FBpp0070909,FBpp0071381,FBpp0071571,FBpp0072306,FBpp0072830,FBpp0073076,FBpp0073280,FBpp0073392,FBpp0073584,FBpp0073809,FBpp0074133,FBpp0074411,FBpp0074608,FBpp0074961,FBpp0075114,FBpp0075519,FBpp0075620,FBpp0075759,FBpp0076185,FBpp0076557,FBpp0077154,FBpp0077346,FBpp0077925,FBpp0078604,FBpp0078733,FBpp0078929,FBpp0079313,FBpp0079448,FBpp0079926,FBpp0080452,FBp…	14-3-3zeta,5-HT1A,Aatf,Abl,Act5C,Adar,Atx2,Baldspot,BicD,BubR1,CASK,CG9634,Doa,EcR,Egfr,Eip74EF,Evi5,FoxP,Krn,Ktl,Lam,Lar,Lin29,Mbs,Mef2,Mhc,Mi-2,Nlg2,Nop60B,Pax,Pdcd4,Pex1,Pka-C1,Pvf1,Rho1,SPR,SR3-9,Sh,Socs36E,Src64B,Sxl,Syn,Syx13,Tab2,Tbh,Tm1,aPKC,aay,aret,ari-1,arm,aux,bbg,bol,bun,cac,capu,chic,cic,cindr,cnc,crb,ct,ctp,dally,dia,dlg1,dnc,drd,dsx,eIF4G2,eag,ed,elav,flw,fne,fng,fru,gish,grk,gus,…
GO:0044087	regulation of cellular component biogenesis	53	300	2.64e-07	FBpp0072861,FBpp0073787,FBpp0077410,FBpp0078104,FBpp0078733,FBpp0079448,FBpp0080452,FBpp0082535,FBpp0082555,FBpp0082834,FBpp0083918,FBpp0084679,FBpp0085962,FBpp0086227,FBpp0086244,FBpp0086354,FBpp0087359,FBpp0088371,FBpp0088904,FBpp0089196,FBpp0111624,FBpp0112019,FBpp0112115,FBpp0288517,FBpp0290503,FBpp0290542,FBpp0292244,FBpp0292260,FBpp0292970,FBpp0293081,FBpp0293163,FBpp0293237,FBpp0293527,FBp…	Abl,Ank2,Atx2,CASK,CG11206,CG11486,CG17816,Dad,Galphao,Lam,Lar,Mhc,Mob2,Octbeta1R,Pex3,Pka-C1,Rbp1-like,Rho1,Spn,Src64B,Syn1,Syn2,Syt1,Syx1A,Tm1,Tm2,aPKC,brat,cac,capu,chic,chinmo,cnc,dia,dlg1,dysc,futsch,gish,hiw,htt,mwh,nmo,nwk,plum,pum,sgg,sif,slo,spas,stau,stj,tmod,unc-104
GO:0009792	embryo development ending in birth or egg hatching	40	190	2.77e-07	FBpp0071008,FBpp0071571,FBpp0072306,FBpp0072830,FBpp0072990,FBpp0075899,FBpp0077154,FBpp0080661,FBpp0081288,FBpp0081530,FBpp0082669,FBpp0085697,FBpp0086050,FBpp0086354,FBpp0088502,FBpp0089035,FBpp0089118,FBpp0089196,FBpp0112376,FBpp0288515,FBpp0289752,FBpp0290503,FBpp0291631,FBpp0292871,FBpp0293268,FBpp0293527,FBpp0293744,FBpp0297103,FBpp0298002,FBpp0300535,FBpp0300852,FBpp0301280,FBpp0301765,FBp…	Abl,Atpalpha,Dok,EcR,Egfr,Eip63E,FER,Mbs,Rho1,Sema-1b,Src64B,arm,chic,chn,chrb,cno,cora,crb,dia,dlg1,dm,ed,elav,kay,kirre,msn,puc,pum,pyd,raw,rho,scrib,scyl,sgg,shn,srp,tup,upd3,vib,zip
GO:0021700	developmental maturation	41	199	3.08e-07	FBpp0070589,FBpp0071381,FBpp0071571,FBpp0072574,FBpp0073686,FBpp0074853,FBpp0079313,FBpp0079448,FBpp0082987,FBpp0083776,FBpp0085962,FBpp0086227,FBpp0087500,FBpp0088543,FBpp0088904,FBpp0089047,FBpp0089196,FBpp0112308,FBpp0288515,FBpp0288517,FBpp0289611,FBpp0290447,FBpp0290503,FBpp0290770,FBpp0291631,FBpp0293566,FBpp0293586,FBpp0296972,FBpp0297069,FBpp0297477,FBpp0297564,FBpp0297632,FBpp0297671,FBp…	14-3-3zeta,BicD,Ca-alpha1D,Ca-beta,Duox,EcR,Efa6,Egfr,Glut1,Mical,Nlg2,Pka-C1,Rim,SR3-9,Tm1,Vap-33A,aPKC,ben,cac,capu,chic,cic,cnc,dally,dlg1,flw,ftz-f1,grk,gus,heph,jvl,kay,mon2,orb,osa,plum,ru,scrib,shep,stau,unc-104
GO:0048609	multicellular organismal reproductive process	129	1083	3.31e-07	FBpp0070416,FBpp0070672,FBpp0070744,FBpp0070909,FBpp0071381,FBpp0071571,FBpp0072306,FBpp0072830,FBpp0073076,FBpp0073280,FBpp0073392,FBpp0073584,FBpp0073809,FBpp0074133,FBpp0074411,FBpp0074608,FBpp0074961,FBpp0075114,FBpp0075519,FBpp0075620,FBpp0075759,FBpp0076185,FBpp0076557,FBpp0077154,FBpp0077346,FBpp0077925,FBpp0078604,FBpp0078733,FBpp0078929,FBpp0079313,FBpp0079448,FBpp0079926,FBpp0080452,FBp…	14-3-3zeta,5-HT1A,Aatf,Abl,Act5C,Adar,Atx2,Baldspot,BicD,BubR1,CASK,CG9634,Doa,EcR,Egfr,Eip74EF,Evi5,FoxP,Krn,Ktl,Lam,Lar,Lin29,Mbs,Mef2,Mhc,Mi-2,Nlg2,Nop60B,Pax,Pdcd4,Pex1,Pka-C1,Pvf1,Rho1,SPR,SR3-9,Sh,Socs36E,Src64B,Sxl,Syn,Syx13,Tab2,Tbh,Tm1,aPKC,aay,aret,ari-1,arm,aux,bbg,bol,bun,cac,capu,chic,cic,cindr,cnc,crb,ct,ctp,dally,dia,dlg1,dnc,drd,dsx,eIF4G2,eag,ed,elav,flw,fne,fng,fru,gish,grk,gus,…
GO:0060560	developmental growth involved in morphogenesis	25	81	3.34e-07	FBpp0071008,FBpp0073809,FBpp0075360,FBpp0079448,FBpp0081530,FBpp0081722,FBpp0082834,FBpp0086354,FBpp0088599,FBpp0089035,FBpp0099721,FBpp0110354,FBpp0111569,FBpp0271771,FBpp0288515,FBpp0289752,FBpp0291391,FBpp0292244,FBpp0292871,FBpp0300535,FBpp0300935,FBpp0302587,FBpp0303166,FBpp0303681,FBpp0305507	Abl,Ank2,CadN,CadN2,Dad,Dok,Dscam1,FER,Lar,Mbs,Mmp1,Pka-C1,Rho1,RhoGAP100F,Sh,Timp,Tollo,arm,cno,dnc,kay,pan,raw,rut,spri
GO:0051093	negative regulation of developmental process	40	192	3.48e-07	FBpp0070618,FBpp0071571,FBpp0073371,FBpp0073787,FBpp0074133,FBpp0074447,FBpp0074608,FBpp0077154,FBpp0077539,FBpp0080593,FBpp0082264,FBpp0082669,FBpp0082834,FBpp0083918,FBpp0085065,FBpp0086227,FBpp0087359,FBpp0088371,FBpp0088543,FBpp0089118,FBpp0089151,FBpp0099721,FBpp0112019,FBpp0288933,FBpp0291631,FBpp0293081,FBpp0293146,FBpp0293163,FBpp0293237,FBpp0293268,FBpp0293527,FBpp0293586,FBpp0293589,FBp…	Abl,CG11206,CG9634,CadN,Dad,EcR,Egfr,Galphao,Galphaq,Hs3st-B,Mob2,Octbeta1R,Socs36E,Spn,Src64B,bif,brat,bun,chn,crb,dj-1beta,ed,erm,foxo,hiw,lqf,norpA,nwk,osa,plum,polo,pros,rin,scrib,sgg,shn,spas,srp,stj,unc-104
GO:0045471	response to ethanol	24	75	3.6e-07	FBpp0071571,FBpp0073809,FBpp0074825,FBpp0076129,FBpp0076185,FBpp0078067,FBpp0079406,FBpp0079448,FBpp0081596,FBpp0083730,FBpp0084728,FBpp0085692,FBpp0087524,FBpp0088403,FBpp0089042,FBpp0099542,FBpp0099902,FBpp0112426,FBpp0288508,FBpp0290503,FBpp0290542,FBpp0305409,FBpp0305507,FBpp0305823	AcCoAS,Aldh,CASK,Cat,DopEcR,Egfr,Pka-C1,Pka-R2,Pkc98E,Syn,Tbh,aay,dlg1,dnc,dpr9,hang,hppy,klg,mura,pum,rho,rl,rut,vsg
GO:0007612	learning	23	69	3.8e-07	FBpp0071571,FBpp0073809,FBpp0073990,FBpp0074961,FBpp0079448,FBpp0080736,FBpp0082555,FBpp0082658,FBpp0087500,FBpp0088350,FBpp0089042,FBpp0099542,FBpp0099902,FBpp0110308,FBpp0111766,FBpp0290700,FBpp0291476,FBpp0293409,FBpp0293608,FBpp0300236,FBpp0300511,FBpp0304140,FBpp0305507	14-3-3zeta,Atx2,CG42629,Dop1R1,DopEcR,Egfr,FoxP,Krn,Nrx-1,Pka-C1,Sap47,Shal,Syn,Tbh,dnc,drl,eag,eas,for,futsch,gish,rut,sgg
GO:0001700	embryonic development via the syncytial blastoderm	38	179	5.09e-07	FBpp0071008,FBpp0071571,FBpp0072306,FBpp0072830,FBpp0072990,FBpp0075899,FBpp0077154,FBpp0080661,FBpp0081288,FBpp0081530,FBpp0082669,FBpp0085697,FBpp0086050,FBpp0086354,FBpp0088502,FBpp0089035,FBpp0089118,FBpp0089196,FBpp0112376,FBpp0288515,FBpp0289752,FBpp0290503,FBpp0291631,FBpp0292871,FBpp0293268,FBpp0293527,FBpp0293744,FBpp0297103,FBpp0300535,FBpp0300852,FBpp0301280,FBpp0301765,FBpp0301889,FBp…	Abl,Atpalpha,Dok,EcR,Egfr,Eip63E,FER,Mbs,Rho1,Sema-1b,Src64B,arm,chic,chn,chrb,cno,cora,crb,dia,dlg1,ed,kay,kirre,msn,puc,pum,pyd,raw,rho,scrib,scyl,sgg,shn,srp,tup,upd3,vib,zip
GO:0035556	intracellular signal transduction	59	366	6.88e-07	FBpp0070618,FBpp0071008,FBpp0072830,FBpp0073429,FBpp0073809,FBpp0074602,FBpp0074961,FBpp0076745,FBpp0079448,FBpp0081288,FBpp0082264,FBpp0083885,FBpp0084728,FBpp0085692,FBpp0086197,FBpp0086354,FBpp0086621,FBpp0087352,FBpp0087359,FBpp0088511,FBpp0089047,FBpp0099542,FBpp0099922,FBpp0110308,FBpp0111558,FBpp0112376,FBpp0112426,FBpp0288508,FBpp0288515,FBpp0288751,FBpp0289212,FBpp0289752,FBpp0289753,FBp…	Ac13E,C3G,CG10362,CG10737,CG14408,CG17698,CG31140,CG34357,CG42450,CG43729,Ca-alpha1D,Ca-beta,Cngl,Dok,Dop1R1,DopEcR,Galphao,Krn,L,Nos,Octbeta1R,PVRAP,Pdfr,Pka-C1,Pkc53E,Pkc98E,Pkcdelta,RSG7,Rab3,Rgk1,Rgk3,Rho1,RhoGAP100F,RhoGAPp190,SPoCk,Src64B,aPKC,cac,cno,dnc,eag,gus,hang,hppy,kay,msn,nmo,norpA,puc,pyd,rdgA,rdgC,rin,rl,rut,sd,sff,upd3,zyd
GO:0050807	regulation of synapse organization	34	150	7.04e-07	FBpp0073787,FBpp0078104,FBpp0081202,FBpp0082555,FBpp0082834,FBpp0083918,FBpp0084716,FBpp0085962,FBpp0086227,FBpp0086244,FBpp0087359,FBpp0088371,FBpp0112019,FBpp0289137,FBpp0290503,FBpp0290542,FBpp0290700,FBpp0292244,FBpp0293081,FBpp0293163,FBpp0293237,FBpp0293527,FBpp0293586,FBpp0297876,FBpp0298326,FBpp0300236,FBpp0301205,FBpp0303166,FBpp0303318,FBpp0303445,FBpp0304140,FBpp0304263,FBpp0305425,FBp…	Abl,Ank2,Atx2,CASK,CG11206,CG14521,Dad,Galphao,Mob2,Nlg2,Nrx-1,Octbeta1R,Spn,Src64B,Syn1,Syn2,Ten-a,brat,cac,dlg1,dpr11,dysc,futsch,hiw,nmo,nwk,plum,pum,sgg,slo,spas,stau,stj,unc-104
GO:0002165	instar larval or pupal development	77	542	7.14e-07	FBpp0070607,FBpp0070672,FBpp0071008,FBpp0071381,FBpp0071536,FBpp0071571,FBpp0072306,FBpp0072830,FBpp0072990,FBpp0073797,FBpp0074370,FBpp0074447,FBpp0074853,FBpp0075283,FBpp0075431,FBpp0076333,FBpp0076921,FBpp0077154,FBpp0077708,FBpp0077925,FBpp0078365,FBpp0079448,FBpp0080593,FBpp0081288,FBpp0081722,FBpp0082476,FBpp0082834,FBpp0083255,FBpp0084068,FBpp0085697,FBpp0085933,FBpp0086354,FBpp0086722,FBp…	Atg17,Bx,CG9514,Cam,CrebA,Dad,Dd,Dok,Duox,EcR,Egfr,Eip63E,Eip74EF,Galphao,Hs3st-B,Hs6st,ImpE1,Mbs,Mmp1,Pka-C1,Pka-C3,Rho1,RhoGAP15B,Socs36E,Timp,Trf2,app,arm,bi,btsz,chic,cib,cic,cora,ct,ctp,cv-2,dally,dlg1,dlp,dm,ds,ed,fj,flw,fng,foxo,fru,ftz-f1,gus,heph,kay,ltl,mam,mew,msn,mwh,nmo,osa,pan,pk,puc,rho,rl,scrib,sd,sgg,shn,smp-30,sn,sno,spok,sqa,tnc,tok,upd3,zip
GO:0048512	circadian behavior	23	72	7.14e-07	FBpp0074028,FBpp0074370,FBpp0079448,FBpp0082555,FBpp0086271,FBpp0087524,FBpp0087529,FBpp0099478,FBpp0099780,FBpp0111727,FBpp0288515,FBpp0290503,FBpp0290907,FBpp0291862,FBpp0293589,FBpp0300312,FBpp0300329,FBpp0300789,FBpp0303318,FBpp0303445,FBpp0304140,FBpp0304308,FBpp0305507	Adar,Atx2,Bx,Clk,DAT,Hk,Ih,Mef2,Mid1,Pdfr,Pka-C1,Pka-R2,disco,dlg1,dnc,dysc,foxo,kay,na,nej,sgg,slo,unc79
GO:0042067	establishment of ommatidial planar polarity	21	60	7.72e-07	FBpp0071571,FBpp0072306,FBpp0073249,FBpp0074961,FBpp0077154,FBpp0077708,FBpp0082264,FBpp0085750,FBpp0085933,FBpp0086545,FBpp0088115,FBpp0099721,FBpp0099767,FBpp0288515,FBpp0289752,FBpp0291862,FBpp0293608,FBpp0300449,FBpp0300852,FBpp0300935,FBpp0305425	CadN,CadN2,Egfr,Krn,cno,ds,ed,fj,fred,gish,hbs,kay,nej,nmo,pk,rdx,rin,sano,scrib,sev,zip
GO:0098655	cation transmembrane transport	57	349	7.72e-07	FBpp0072046,FBpp0073076,FBpp0073155,FBpp0073338,FBpp0077878,FBpp0079502,FBpp0080010,FBpp0080263,FBpp0080495,FBpp0082720,FBpp0083086,FBpp0083141,FBpp0084003,FBpp0084023,FBpp0084580,FBpp0086271,FBpp0088502,FBpp0088599,FBpp0089047,FBpp0090962,FBpp0099780,FBpp0110308,FBpp0111727,FBpp0111766,FBpp0111866,FBpp0112329,FBpp0112979,FBpp0271755,FBpp0288426,FBpp0288427,FBpp0288471,FBpp0288814,FBpp0289190,FBp…	ATPsynD,AcrE,Atpalpha,CG10804,CG12414,CG15270,CG32000,CG42340,CG43066,CG5646,Ca-alpha1D,Ca-alpha1T,Ca-beta,Calx,Cngl,DAT,Da3,Hk,Ih,Mid1,NaCP60E,Nckx30C,Ndae1,Nhe2,Nhe3,PMCA,SK,SPoCk,Sh,Shab,Shal,Shaw,Shawl,Task6,Tim8,VAChT,Vha44,Vha68-1,VhaSFD,Vmat,Zip89B,ZnT77C,als,cac,cype,da5,eag,gfA,kcc,nAChRbeta1,na,rdgB,rsn,slo,stj,tipE,zyd
GO:0016049	cell growth	24	79	7.81e-07	FBpp0071008,FBpp0073809,FBpp0077115,FBpp0079448,FBpp0081530,FBpp0082834,FBpp0086354,FBpp0088273,FBpp0088599,FBpp0089035,FBpp0099721,FBpp0110308,FBpp0110354,FBpp0111569,FBpp0288515,FBpp0289752,FBpp0291391,FBpp0292244,FBpp0292871,FBpp0300535,FBpp0300935,FBpp0302587,FBpp0303681,FBpp0305507	Actbeta,Ank2,CG16857,CadN,CadN2,Dad,Dok,Dscam1,FER,Lar,Mbs,Pka-C1,Rho1,RhoGAP100F,Sh,arm,cno,dnc,eag,kay,pan,raw,rut,spri
GO:0042592	homeostatic process	68	457	9.52e-07	FBpp0070618,FBpp0071571,FBpp0071834,FBpp0072035,FBpp0072306,FBpp0072590,FBpp0073280,FBpp0073445,FBpp0073513,FBpp0073682,FBpp0074028,FBpp0074825,FBpp0074853,FBpp0074949,FBpp0076253,FBpp0077878,FBpp0078365,FBpp0079407,FBpp0079502,FBpp0080010,FBpp0080395,FBpp0080495,FBpp0080661,FBpp0082002,FBpp0082560,FBpp0082669,FBpp0085692,FBpp0086204,FBpp0086271,FBpp0086351,FBpp0088502,FBpp0111481,FBpp0112329,FBp…	Ank2,Atg17,Atpalpha,CG11825,CG32000,CG5554,CG6125,CG7484,CaBP1,Cam,Cat,Cbp53E,CkIalpha,ClC-a,DAT,Dop1R1,EcR,Egfr,Galphaq,Glut1,Hsc70-3,Mco1,Mid1,Nckx30C,Ndae1,Nhe2,Nhe3,PMCA,Pdfr,Rbcn-3A,SP2353,SPoCk,Tequila,Vha68-1,VhaSFD,ZnT77C,bmm,bun,cac,cnc,comt,crb,cue,disco,dm,dysc,foxo,ftz-f1,hppy,l(2)01289,mbl,mew,norpA,rdgA,rho,robo,rsn,sesB,shakB,sqa,srp,tn,tup,uif,up,upd3,zip,zyd
GO:1904396	regulation of neuromuscular junction development	29	115	9.83e-07	FBpp0073787,FBpp0078104,FBpp0081202,FBpp0082834,FBpp0083918,FBpp0084716,FBpp0085962,FBpp0086227,FBpp0086244,FBpp0087359,FBpp0088371,FBpp0112019,FBpp0290503,FBpp0290542,FBpp0292244,FBpp0293081,FBpp0293237,FBpp0293527,FBpp0293586,FBpp0298326,FBpp0300236,FBpp0301205,FBpp0303166,FBpp0303318,FBpp0303445,FBpp0304140,FBpp0304263,FBpp0305425,FBpp0305823	Abl,Ank2,CASK,CG11206,CG14521,Dad,Galphao,Mob2,Octbeta1R,Src64B,Syn1,Syn2,brat,cac,dlg1,dpr11,dysc,futsch,hiw,nmo,nwk,plum,pum,sgg,slo,spas,stau,stj,unc-104
GO:0007616	long-term memory	23	74	1.04e-06	FBpp0073774,FBpp0073787,FBpp0073990,FBpp0076129,FBpp0076253,FBpp0080593,FBpp0081596,FBpp0082555,FBpp0083730,FBpp0084728,FBpp0085962,FBpp0088350,FBpp0088371,FBpp0089035,FBpp0289604,FBpp0290542,FBpp0291631,FBpp0293527,FBpp0297274,FBpp0298292,FBpp0302594,FBpp0303905,FBpp0305823	Appl,Atx2,CASK,CG4612,EcR,Mob2,Pkc98E,Socs36E,Src64B,Tequila,Tob,Tomosyn,arm,be,eas,for,hiw,klg,mura,orb2,pum,stau,vsg
GO:0051241	negative regulation of multicellular organismal process	38	186	1.13e-06	FBpp0070618,FBpp0071571,FBpp0073371,FBpp0073787,FBpp0074447,FBpp0074608,FBpp0077154,FBpp0077539,FBpp0080593,FBpp0082264,FBpp0082834,FBpp0083918,FBpp0086227,FBpp0087359,FBpp0088371,FBpp0088543,FBpp0089118,FBpp0089151,FBpp0099721,FBpp0112019,FBpp0113067,FBpp0289029,FBpp0291631,FBpp0293081,FBpp0293146,FBpp0293163,FBpp0293237,FBpp0293268,FBpp0293527,FBpp0293586,FBpp0293589,FBpp0293744,FBpp0300852,FBp…	Abl,CG11206,CadN,Dad,Doa,EcR,Egfr,Galphao,Galphaq,Hs3st-B,Mob2,Octbeta1R,Socs36E,Spn,Src64B,bif,brat,chn,crb,ed,erm,foxo,hiw,lqf,norpA,nwk,osa,plum,polo,pros,qvr,rin,scrib,sgg,shn,spas,stj,unc-104
GO:0003006	developmental process involved in reproduction	102	816	1.41e-06	FBpp0070416,FBpp0070672,FBpp0070909,FBpp0071255,FBpp0071381,FBpp0071571,FBpp0071834,FBpp0072306,FBpp0072830,FBpp0073280,FBpp0073392,FBpp0074133,FBpp0074411,FBpp0074608,FBpp0074961,FBpp0075759,FBpp0076557,FBpp0077154,FBpp0077346,FBpp0077925,FBpp0078604,FBpp0078733,FBpp0078929,FBpp0079313,FBpp0079448,FBpp0079926,FBpp0080452,FBpp0080593,FBpp0080752,FBpp0081256,FBpp0081288,FBpp0082264,FBpp0082555,FBp…	14-3-3zeta,Aatf,Abl,Act5C,Atx2,BicD,CASK,CG9634,Doa,EcR,Egfr,Eip74EF,Evi5,Krn,Lam,Lar,Mbs,Mef2,Mhc,Nop60B,Pax,Pdcd4,Pka-C1,Pvf1,Rho1,SR3-9,Socs36E,Src64B,Sxl,Tm1,aPKC,aret,ari-1,arm,aux,bbg,bol,bun,capu,chic,chinmo,cic,cindr,cnc,crb,ct,ctp,dally,dia,dlg1,drd,dsx,eIF4G2,ed,elav,flw,fng,fru,gish,grk,gus,heph,jvl,kay,lz,mam,mei-W68,mim,mlt,mon2,msi,msn,nej,orb,orb2,oys,pAbp,ph-p,pigs,polo,puc,pum,qm…
GO:0031032	actomyosin structure organization	25	89	1.41e-06	FBpp0072306,FBpp0073682,FBpp0074608,FBpp0076320,FBpp0077318,FBpp0079196,FBpp0079926,FBpp0080452,FBpp0081772,FBpp0085697,FBpp0086354,FBpp0088529,FBpp0088904,FBpp0089196,FBpp0099801,FBpp0113114,FBpp0289753,FBpp0291385,FBpp0293268,FBpp0293527,FBpp0297103,FBpp0297564,FBpp0297625,FBpp0301765,FBpp0304920	Bsg,C3G,Mhc,Mical,Prm,Rho1,Scgdelta,SelR,Src64B,Tm1,Zasp52,Zasp66,aret,chic,cora,crb,dia,lilli,polo,sls,tmod,tn,up,vib,zip
GO:0045216	cell-cell junction organization	26	96	1.41e-06	FBpp0071289,FBpp0075430,FBpp0080157,FBpp0083730,FBpp0084716,FBpp0085697,FBpp0086354,FBpp0087359,FBpp0088502,FBpp0089035,FBpp0111481,FBpp0111740,FBpp0112426,FBpp0271771,FBpp0289176,FBpp0289752,FBpp0290503,FBpp0293268,FBpp0293527,FBpp0293835,FBpp0297567,FBpp0300852,FBpp0301280,FBpp0301889,FBpp0302572,FBpp0302921	Atpalpha,CG14521,CG31814,CG34353,CG42343,CG7267,CG9628,Galphao,Mmp1,Rho1,Src64B,aPKC,arm,btsz,cindr,cno,cora,crb,dlg1,kirre,klg,pyd,rl,scrib,sdt,shakB
GO:0090066	regulation of anatomical structure size	43	230	1.41e-06	FBpp0072306,FBpp0073371,FBpp0074447,FBpp0077026,FBpp0077318,FBpp0077708,FBpp0078268,FBpp0078733,FBpp0079926,FBpp0080859,FBpp0082476,FBpp0082555,FBpp0083918,FBpp0085692,FBpp0085697,FBpp0085750,FBpp0085933,FBpp0086354,FBpp0088115,FBpp0088502,FBpp0089196,FBpp0099721,FBpp0112376,FBpp0271771,FBpp0288517,FBpp0290499,FBpp0291631,FBpp0292871,FBpp0293527,FBpp0293589,FBpp0293608,FBpp0296948,FBpp0297103,FBp…	Abl,Atpalpha,Atx2,CG43729,CadN,EcR,Gasp,Hs3st-B,Lam,Lar,Mmp1,Rho1,RhoGAPp190,Src64B,aret,bif,btsz,capu,chic,chinmo,cora,dia,dm,ds,fj,foxo,fru,gish,hppy,lilli,mwh,nwk,obst-A,pk,raw,sNPF,sano,smp-30,spas,tmod,tnc,upd3,zip
GO:0032504	multicellular organism reproduction	134	1173	1.42e-06	FBpp0070395,FBpp0070416,FBpp0070672,FBpp0070744,FBpp0070909,FBpp0071381,FBpp0071571,FBpp0072306,FBpp0072830,FBpp0073076,FBpp0073280,FBpp0073392,FBpp0073584,FBpp0073809,FBpp0074133,FBpp0074411,FBpp0074608,FBpp0074961,FBpp0075114,FBpp0075519,FBpp0075620,FBpp0075759,FBpp0075899,FBpp0076129,FBpp0076185,FBpp0076557,FBpp0077154,FBpp0077346,FBpp0077925,FBpp0078604,FBpp0078733,FBpp0078929,FBpp0079313,FBp…	14-3-3zeta,5-HT1A,Aatf,Abl,Act5C,Adar,Atx2,Baldspot,BicD,BubR1,CASK,CG2918,CG5867,CG9634,Doa,EcR,Egfr,Eip74EF,Evi5,FoxP,Krn,Ktl,Lam,Lar,Lin29,Mbs,Mef2,Mhc,Mi-2,Nlg2,Nop60B,Pax,Pdcd4,Pex1,Pka-C1,Pvf1,Rho1,SPR,SR3-9,Sh,Socs36E,Spn47C,Src64B,Sxl,Syn,Syx13,Tab2,Tbh,Tm1,aPKC,aay,aret,ari-1,arm,aux,bbg,bol,bun,cac,capu,chic,cic,cindr,cnc,crb,ct,ctp,dally,dia,dlg1,dnc,drd,dsx,eIF4G2,eag,ed,elav,flw,fne,…
GO:0022414	reproductive process	138	1220	1.5e-06	FBpp0070416,FBpp0070672,FBpp0070744,FBpp0070909,FBpp0071255,FBpp0071381,FBpp0071571,FBpp0071834,FBpp0072306,FBpp0072830,FBpp0073076,FBpp0073280,FBpp0073392,FBpp0073584,FBpp0073809,FBpp0074133,FBpp0074370,FBpp0074411,FBpp0074608,FBpp0074961,FBpp0075114,FBpp0075519,FBpp0075620,FBpp0075759,FBpp0076185,FBpp0076557,FBpp0077154,FBpp0077346,FBpp0077925,FBpp0078604,FBpp0078733,FBpp0078929,FBpp0079313,FBp…	14-3-3zeta,5-HT1A,Aatf,Abl,Act5C,Adar,Atx2,Baldspot,BicD,BubR1,Bx,CASK,CG9634,Doa,EcR,Egfr,Eip74EF,Evi5,FoxP,Krn,Ktl,Lam,Lar,Lin29,Mbs,Mef2,Mhc,Mi-2,Nlg2,Nop60B,Pax,Pdcd4,Pex1,Pka-C1,Pvf1,Rho1,SPR,SR3-9,Sh,Socs36E,Src64B,Sxl,Syn,Syx13,Tab2,Tbh,Tm1,Yeti,aPKC,aay,aret,ari-1,arm,aux,bbg,bol,bun,cac,capu,chic,chinmo,cic,cindr,cnc,crb,ct,ctp,dally,dia,dlg1,dnc,drd,dsx,eIF4G2,eag,ed,elav,flw,fne,fng,fr…
GO:0010604	positive regulation of macromolecule metabolic process	94	735	1.8e-06	FBpp0071255,FBpp0071571,FBpp0072702,FBpp0072830,FBpp0073513,FBpp0073673,FBpp0073686,FBpp0073832,FBpp0074028,FBpp0074370,FBpp0074411,FBpp0074607,FBpp0074853,FBpp0074961,FBpp0076649,FBpp0077041,FBpp0077318,FBpp0077501,FBpp0077539,FBpp0078365,FBpp0078490,FBpp0078508,FBpp0079448,FBpp0080593,FBpp0080661,FBpp0080859,FBpp0081138,FBpp0081256,FBpp0081288,FBpp0081431,FBpp0081553,FBpp0082008,FBpp0082264,FBp…	AGO3,Actbeta,Atg17,Atx2,Bx,CG10077,CG12054,CG13928,CG17698,CG4612,CG6597,CG8312,Camta,CkIalpha,Clk,CoRest,CrebA,DOR,Dfd,DopEcR,EcR,Egfr,Eip74EF,GlyP,Hr46,Krn,Lk6,Mef2,Myd88,Pabp2,Pka-C1,Pli,Pvf1,Rab3-GEF,Rho1,Socs36E,Src64B,Ssdp,Su(z)2,Trf2,Ubc6,Usp2,acj6,ari-1,arm,atms,ben,bip2,bnl,bol,bur,chn,cnc,disco,dm,dsx,erm,fd68A,foxo,ftz-f1,g,gus,hb,hbs,hppy,jeb,kay,lilli,lz,mam,msn,nej,orb,orb2,osa,pAbp…
GO:0006812	cation transport	59	380	1.95e-06	FBpp0072046,FBpp0073076,FBpp0073155,FBpp0073338,FBpp0077878,FBpp0079407,FBpp0079502,FBpp0080010,FBpp0080263,FBpp0080495,FBpp0082720,FBpp0083086,FBpp0083141,FBpp0084003,FBpp0084023,FBpp0084580,FBpp0086271,FBpp0088502,FBpp0088599,FBpp0089047,FBpp0090962,FBpp0099780,FBpp0110308,FBpp0111727,FBpp0111766,FBpp0111866,FBpp0112329,FBpp0112979,FBpp0271755,FBpp0288426,FBpp0288427,FBpp0288471,FBpp0288814,FBp…	ATPsynD,AcrE,Atpalpha,CG10804,CG12414,CG15270,CG32000,CG42340,CG43066,CG5646,Ca-alpha1D,Ca-alpha1T,Ca-beta,Calx,Cngl,DAT,Da3,Hk,Ih,Mco1,Mid1,NaCP60E,Nckx30C,Ndae1,Nhe2,Nhe3,PMCA,SK,SPoCk,Sh,Shab,Shal,Shaw,Shawl,Task6,Tim8,VAChT,Vha44,Vha68-1,VhaSFD,Vmat,Zip89B,ZnT77C,als,cac,cype,da5,eag,gfA,kcc,nAChRbeta1,na,nrv3,rdgB,rsn,slo,stj,tipE,zyd
GO:0031325	positive regulation of cellular metabolic process	94	738	2.11e-06	FBpp0071255,FBpp0071571,FBpp0072702,FBpp0072830,FBpp0073280,FBpp0073513,FBpp0073686,FBpp0073832,FBpp0074028,FBpp0074319,FBpp0074370,FBpp0074411,FBpp0074607,FBpp0074853,FBpp0074961,FBpp0076649,FBpp0076921,FBpp0077041,FBpp0077318,FBpp0077501,FBpp0078365,FBpp0078490,FBpp0078508,FBpp0080402,FBpp0080593,FBpp0080661,FBpp0080859,FBpp0081138,FBpp0081256,FBpp0081431,FBpp0081553,FBpp0082008,FBpp0082669,FBp…	4EHP,AGO3,Actbeta,Atg17,Bx,CG10077,CG12054,CG13928,CG17698,CG4612,CG6597,CG8312,Camta,CkIalpha,Clk,CoRest,CrebA,DOR,Dd,Dfd,DopEcR,EcR,Egfr,Eip74EF,Frq1,GlyP,Hr46,Krn,Lk6,Mef2,Myd88,Nos,Pabp2,Pex3,Pli,Pvf1,Rab3-GEF,Rho1,Socs36E,Src64B,Ssdp,Su(z)2,Tab2,Trf2,Ubc6,Usp2,acj6,ari-1,arm,atms,ben,bip2,bnl,bol,bur,cact,chn,cnc,disco,dm,dsx,foxo,ftz-f1,hb,hbs,hppy,jeb,kay,lilli,lz,mam,msn,nej,orb,orb2,osa,…
GO:0007416	synapse assembly	21	65	2.13e-06	FBpp0073280,FBpp0073686,FBpp0080736,FBpp0088502,FBpp0099902,FBpp0099922,FBpp0288515,FBpp0289137,FBpp0290013,FBpp0290503,FBpp0290700,FBpp0290894,FBpp0291862,FBpp0293146,FBpp0297564,FBpp0297876,FBpp0302921,FBpp0303681,FBpp0304140,FBpp0305279,FBpp0306055	Atpalpha,CG34127,Lar,Mical,Nlg2,Nlg4,Nos,Nrx-1,Syn,Ten-a,aPKC,ben,cpx,dlg1,drl,jeb,kay,nej,pros,sesB,sgg
GO:0007431	salivary gland development	30	129	2.45e-06	FBpp0070672,FBpp0071571,FBpp0071834,FBpp0072306,FBpp0074411,FBpp0076111,FBpp0078365,FBpp0079051,FBpp0080736,FBpp0081431,FBpp0082669,FBpp0085697,FBpp0086354,FBpp0089196,FBpp0089339,FBpp0099825,FBpp0111523,FBpp0111569,FBpp0289804,FBpp0291228,FBpp0291631,FBpp0292871,FBpp0293268,FBpp0293502,FBpp0293527,FBpp0297103,FBpp0297567,FBpp0302767,FBpp0305279,FBpp0305409	Atg17,Cam,CrebA,EcR,Egfr,Eip74EF,LanB2,NetB,Pvf1,Pvf2,Pvf3,Rho1,Src64B,Trf2,btsz,chic,cora,crb,ctp,dia,drl,hb,jeb,mew,pan,raw,rho,robo,srp,zip
GO:0051704	multi-organism process	149	1361	2.57e-06	FBpp0070416,FBpp0070589,FBpp0070672,FBpp0070744,FBpp0070909,FBpp0071011,FBpp0071381,FBpp0071571,FBpp0072306,FBpp0072803,FBpp0072830,FBpp0073076,FBpp0073280,FBpp0073392,FBpp0073584,FBpp0073686,FBpp0073809,FBpp0074133,FBpp0074411,FBpp0074608,FBpp0074961,FBpp0075114,FBpp0075519,FBpp0075620,FBpp0075759,FBpp0076185,FBpp0076557,FBpp0077154,FBpp0077156,FBpp0077346,FBpp0077925,FBpp0078604,FBpp0078733,FBp…	14-3-3zeta,5-HT1A,Aatf,Abl,Act5C,Adar,Atx2,Baldspot,BicD,BubR1,CASK,CBP,CG9634,CecC,Doa,Dscam1,Duox,EcR,Egfr,Eip74EF,Evi5,FoxP,Krn,Ktl,Lam,Lar,Lin29,Mbs,Mef2,Mhc,Mi-2,Mid1,Myd88,Nlg2,Nop60B,Pax,Pdcd4,Pex1,Pka-C1,Pvf1,Rdl,Rho1,SPR,SR3-9,Sh,Socs36E,Sr-CI,Src64B,Sxl,Syn,Syx13,TM9SF4,Tab2,Tbh,Tm1,Vap-33A,aPKC,aay,aret,ari-1,arm,aux,bbg,ben,bol,bun,cac,cact,capu,chic,cic,cindr,cnc,crb,ct,ctp,dally,dia…
GO:0042051	compound eye photoreceptor development	24	86	2.64e-06	FBpp0071255,FBpp0073249,FBpp0077115,FBpp0077318,FBpp0082555,FBpp0083884,FBpp0084568,FBpp0086244,FBpp0086351,FBpp0086941,FBpp0087232,FBpp0088371,FBpp0099721,FBpp0112919,FBpp0289029,FBpp0291391,FBpp0293268,FBpp0293502,FBpp0297556,FBpp0300935,FBpp0303445,FBpp0303681,FBpp0305279,FBpp0305668	AP-1sigma,Amph,Atx2,CG16857,CG31058,CG7759,CadN,CadN2,Cam,Doa,Lar,Mob2,RhoGAP100F,SP2353,Syn2,crb,dysc,eys,jeb,lilli,lz,mbl,sev,tutl
GO:0016331	morphogenesis of embryonic epithelium	29	123	3.03e-06	FBpp0071008,FBpp0071571,FBpp0072306,FBpp0072830,FBpp0077154,FBpp0080661,FBpp0081288,FBpp0081530,FBpp0082669,FBpp0085697,FBpp0086354,FBpp0089035,FBpp0089118,FBpp0089196,FBpp0111740,FBpp0271771,FBpp0288515,FBpp0289752,FBpp0290503,FBpp0292871,FBpp0293268,FBpp0293527,FBpp0297567,FBpp0300535,FBpp0300852,FBpp0301889,FBpp0302921,FBpp0303166,FBpp0305409	Abl,Dok,Egfr,FER,Mbs,Mmp1,Rho1,Src64B,aPKC,arm,btsz,chic,cno,cora,crb,dlg1,ed,kay,msn,puc,pyd,raw,rho,scrib,sdt,shn,srp,tup,zip
GO:0007281	germ cell development	91	714	3.21e-06	FBpp0070416,FBpp0070672,FBpp0070909,FBpp0071381,FBpp0071571,FBpp0072306,FBpp0072830,FBpp0073280,FBpp0073392,FBpp0074133,FBpp0074411,FBpp0074608,FBpp0074961,FBpp0075759,FBpp0076557,FBpp0077154,FBpp0077346,FBpp0077925,FBpp0078604,FBpp0078929,FBpp0079313,FBpp0079448,FBpp0079926,FBpp0080452,FBpp0080593,FBpp0080752,FBpp0081288,FBpp0082264,FBpp0082555,FBpp0082987,FBpp0083147,FBpp0083776,FBpp0084931,FBp…	14-3-3zeta,Aatf,Abl,Act5C,Atx2,BicD,CASK,CG9634,Doa,EcR,Egfr,Eip74EF,Evi5,Krn,Lar,Mbs,Mef2,Mhc,Nop60B,Pax,Pdcd4,Pka-C1,Pvf1,Rho1,SR3-9,Socs36E,Src64B,Sxl,Tm1,aPKC,aret,ari-1,arm,aux,bbg,bol,bun,capu,chic,cic,cindr,cnc,crb,ct,ctp,dally,dlg1,drd,eIF4G2,ed,elav,flw,fng,gish,grk,gus,heph,jvl,kay,mam,mei-W68,mim,mlt,mon2,msi,msn,nej,orb,orb2,oys,pAbp,ph-p,pigs,polo,puc,pum,qm,rho,rin,scrib,sesB,sgg,si…
GO:0097435	supramolecular fiber organization	35	171	3.3e-06	FBpp0070589,FBpp0070607,FBpp0070672,FBpp0072306,FBpp0073682,FBpp0074608,FBpp0076320,FBpp0077154,FBpp0079196,FBpp0079926,FBpp0080452,FBpp0081530,FBpp0081772,FBpp0082535,FBpp0086354,FBpp0088529,FBpp0088904,FBpp0089196,FBpp0099481,FBpp0099801,FBpp0113114,FBpp0288517,FBpp0289753,FBpp0290893,FBpp0291385,FBpp0293527,FBpp0296972,FBpp0297103,FBpp0297564,FBpp0297567,FBpp0297625,FBpp0300169,FBpp0302572,FBp…	Bsg,C3G,FER,Mhc,Mical,Prm,Rho1,Scgdelta,SelR,Src64B,Tm1,Tm2,Vap-33A,Zasp52,Zasp66,aret,btsz,capu,chic,cib,cindr,ctp,dia,ed,jv,jvl,mew,polo,sls,sn,tmod,tn,tyn,up,zip
GO:0098742	cell-cell adhesion via plasma-membrane adhesion molecules	20	61	3.37e-06	FBpp0077115,FBpp0077154,FBpp0077708,FBpp0080359,FBpp0080366,FBpp0080524,FBpp0082127,FBpp0082894,FBpp0083555,FBpp0083730,FBpp0086545,FBpp0099721,FBpp0288767,FBpp0288826,FBpp0300935,FBpp0301280,FBpp0301699,FBpp0302767,FBpp0304700,FBpp0305528	CG16857,CadN,CadN2,Con,Dscam2,beat-IIIc,beat-IIa,beat-IV,beat-Ib,beat-Ic,beat-VI,beat-VII,beat-Vc,ds,ed,glec,hbs,kirre,klg,mew
GO:0097305	response to alcohol	29	124	3.44e-06	FBpp0070416,FBpp0071571,FBpp0073809,FBpp0074825,FBpp0074853,FBpp0076129,FBpp0076185,FBpp0078067,FBpp0079406,FBpp0079448,FBpp0081596,FBpp0083730,FBpp0084728,FBpp0085692,FBpp0087524,FBpp0088403,FBpp0089042,FBpp0099542,FBpp0099902,FBpp0112426,FBpp0288508,FBpp0289804,FBpp0290503,FBpp0290542,FBpp0291631,FBpp0300394,FBpp0305409,FBpp0305507,FBpp0305823	AcCoAS,Aldh,CASK,Cat,DOR,DopEcR,EcR,Egfr,Pka-C1,Pka-R2,Pkc98E,Syn,Tbh,Trf2,aay,dlg1,dnc,dpr9,ftz-f1,hang,hppy,klg,mura,ph-p,pum,rho,rl,rut,vsg
GO:0051963	regulation of synapse assembly	28	117	3.69e-06	FBpp0073787,FBpp0078104,FBpp0082834,FBpp0083918,FBpp0085962,FBpp0086227,FBpp0086244,FBpp0087359,FBpp0088371,FBpp0112019,FBpp0290503,FBpp0290542,FBpp0292244,FBpp0293081,FBpp0293163,FBpp0293237,FBpp0293527,FBpp0293586,FBpp0298326,FBpp0300236,FBpp0301205,FBpp0303166,FBpp0303318,FBpp0303445,FBpp0304140,FBpp0304263,FBpp0305425,FBpp0305823	Abl,Ank2,CASK,CG11206,Dad,Galphao,Mob2,Octbeta1R,Spn,Src64B,Syn1,Syn2,brat,cac,dlg1,dysc,futsch,hiw,nmo,nwk,plum,pum,sgg,slo,spas,stau,stj,unc-104
GO:0040012	regulation of locomotion	21	68	3.77e-06	FBpp0071834,FBpp0073392,FBpp0073759,FBpp0081288,FBpp0083206,FBpp0083390,FBpp0084931,FBpp0086227,FBpp0086354,FBpp0088115,FBpp0089042,FBpp0089196,FBpp0099721,FBpp0111861,FBpp0289137,FBpp0290542,FBpp0290700,FBpp0291228,FBpp0291931,FBpp0293057,FBpp0303681	CASK,CG4068,CadN,Evi5,Ktl,Lar,NetA,NetB,Nrx-1,Rho1,Strn-Mlck,Tbh,Ten-a,Trim9,bnl,chic,pk,puc,robo,sima,unc-104
GO:0030001	metal ion transport	42	232	3.83e-06	FBpp0072046,FBpp0073076,FBpp0073338,FBpp0077878,FBpp0079407,FBpp0082720,FBpp0086271,FBpp0088502,FBpp0088599,FBpp0089047,FBpp0099780,FBpp0110308,FBpp0111727,FBpp0111766,FBpp0111866,FBpp0112329,FBpp0112979,FBpp0271755,FBpp0288427,FBpp0288814,FBpp0289190,FBpp0289782,FBpp0290356,FBpp0290868,FBpp0292911,FBpp0293237,FBpp0293407,FBpp0297477,FBpp0298326,FBpp0300312,FBpp0300390,FBpp0300628,FBpp0300662,FBp…	Atpalpha,CG10804,CG32000,CG42340,CG43066,Ca-alpha1D,Ca-alpha1T,Ca-beta,Calx,Cngl,DAT,Hk,Ih,Mco1,Mid1,NaCP60E,Nckx30C,Ndae1,Nhe2,Nhe3,PMCA,SK,SPoCk,Sh,Shab,Shal,Shaw,Shawl,Task6,Tim8,Zip89B,ZnT77C,cac,eag,kcc,na,nrv3,rdgB,slo,stj,tipE,zyd
GO:0051173	positive regulation of nitrogen compound metabolic process	90	710	4.5e-06	FBpp0071255,FBpp0072702,FBpp0072830,FBpp0073280,FBpp0073513,FBpp0073686,FBpp0073832,FBpp0074028,FBpp0074319,FBpp0074370,FBpp0074411,FBpp0074607,FBpp0074853,FBpp0074961,FBpp0076649,FBpp0077041,FBpp0077318,FBpp0078365,FBpp0078490,FBpp0078508,FBpp0080402,FBpp0080593,FBpp0080661,FBpp0080859,FBpp0081138,FBpp0081256,FBpp0081431,FBpp0081553,FBpp0082008,FBpp0082669,FBpp0083032,FBpp0083206,FBpp0083776,FBp…	AGO3,Actbeta,Atg17,Bx,CG10077,CG12054,CG13928,CG17698,CG4612,CG6597,CG8312,Camta,CkIalpha,Clk,CoRest,CrebA,DOR,Dfd,DopEcR,EcR,Eip74EF,Frq1,Hr46,Krn,Lk6,Mef2,Myd88,Nos,Pabp2,Pex3,Pli,Pvf1,Rab3-GEF,Rho1,Socs36E,Src64B,Ssdp,Su(z)2,Tab2,Trf2,Ubc6,Usp2,acj6,ari-1,arm,atms,ben,bip2,bnl,bol,bur,cact,chn,cnc,disco,dm,dsx,foxo,ftz-f1,gus,hb,hbs,hppy,jeb,kay,lilli,lz,mam,msn,nej,orb,orb2,osa,pAbp,pan,pros,…
GO:0008582	regulation of synaptic growth at neuromuscular junction	27	111	4.52e-06	FBpp0073787,FBpp0078104,FBpp0082834,FBpp0083918,FBpp0085962,FBpp0086227,FBpp0086244,FBpp0087359,FBpp0088371,FBpp0112019,FBpp0290503,FBpp0290542,FBpp0292244,FBpp0293081,FBpp0293237,FBpp0293527,FBpp0293586,FBpp0298326,FBpp0300236,FBpp0301205,FBpp0303166,FBpp0303318,FBpp0303445,FBpp0304140,FBpp0304263,FBpp0305425,FBpp0305823	Abl,Ank2,CASK,CG11206,Dad,Galphao,Mob2,Octbeta1R,Src64B,Syn1,Syn2,brat,cac,dlg1,dysc,futsch,hiw,nmo,nwk,plum,pum,sgg,slo,spas,stau,stj,unc-104
GO:0007435	salivary gland morphogenesis	26	104	4.76e-06	FBpp0070672,FBpp0072306,FBpp0074411,FBpp0076111,FBpp0078365,FBpp0079051,FBpp0080736,FBpp0082669,FBpp0085697,FBpp0086354,FBpp0089196,FBpp0089339,FBpp0099825,FBpp0111523,FBpp0111569,FBpp0289804,FBpp0291631,FBpp0292871,FBpp0293268,FBpp0293502,FBpp0293527,FBpp0297103,FBpp0297567,FBpp0302767,FBpp0305279,FBpp0305409	Atg17,Cam,CrebA,EcR,Eip74EF,LanB2,Pvf1,Pvf2,Pvf3,Rho1,Src64B,Trf2,btsz,chic,cora,crb,ctp,dia,drl,jeb,mew,pan,raw,rho,srp,zip
GO:0045926	negative regulation of growth	26	104	4.76e-06	FBpp0071996,FBpp0073371,FBpp0073787,FBpp0075899,FBpp0082264,FBpp0082834,FBpp0083918,FBpp0084931,FBpp0085065,FBpp0086227,FBpp0087359,FBpp0088371,FBpp0112019,FBpp0291631,FBpp0293237,FBpp0293268,FBpp0293527,FBpp0293566,FBpp0293586,FBpp0293589,FBpp0300852,FBpp0301205,FBpp0303166,FBpp0304140,FBpp0304225,FBpp0304263	Abl,CG11206,Dad,EcR,Galphao,Mob2,Octbeta1R,Sesn,Src64B,bif,chrb,cic,crb,dj-1beta,foxo,hiw,nwk,plum,rin,scrib,scyl,sgg,sima,spas,stj,unc-104
GO:0000003	reproduction	143	1308	4.79e-06	FBpp0070395,FBpp0070416,FBpp0070672,FBpp0070744,FBpp0070909,FBpp0071255,FBpp0071381,FBpp0071571,FBpp0071834,FBpp0072306,FBpp0072830,FBpp0073076,FBpp0073280,FBpp0073392,FBpp0073584,FBpp0073809,FBpp0074133,FBpp0074370,FBpp0074411,FBpp0074608,FBpp0074961,FBpp0075114,FBpp0075519,FBpp0075620,FBpp0075759,FBpp0075899,FBpp0076129,FBpp0076185,FBpp0076557,FBpp0077154,FBpp0077346,FBpp0077925,FBpp0078604,FBp…	14-3-3zeta,5-HT1A,Aatf,Abl,Act5C,Adar,Atx2,Baldspot,BicD,BubR1,Bx,CASK,CG2918,CG5867,CG9634,Doa,EcR,Egfr,Eip74EF,Evi5,FoxP,Krn,Ktl,Lam,Lar,Lin29,Mbs,Mef2,Mhc,Mi-2,Nlg2,Nop60B,Pax,Pdcd4,Pex1,Pka-C1,Pvf1,Rho1,SPR,SR3-9,Sh,Socs36E,Spn47C,Src64B,Sxl,Syn,Syx13,Tab2,Tbh,Tm1,Yeti,aPKC,aay,aret,ari-1,arm,aux,bbg,bol,bun,cac,capu,chic,chinmo,cic,cindr,cnc,crb,ct,ctp,dally,dia,dlg1,dnc,drd,dsx,eIF4G2,eag,e…
GO:0034329	cell junction assembly	22	76	4.79e-06	FBpp0071289,FBpp0075430,FBpp0080157,FBpp0083730,FBpp0084716,FBpp0085697,FBpp0087359,FBpp0088502,FBpp0089035,FBpp0111481,FBpp0111740,FBpp0289176,FBpp0290503,FBpp0293268,FBpp0293527,FBpp0293835,FBpp0297567,FBpp0300852,FBpp0301280,FBpp0301889,FBpp0302572,FBpp0302921	Atpalpha,CG14521,CG31814,CG34353,CG42343,CG7267,CG9628,Galphao,Src64B,aPKC,arm,btsz,cindr,cora,crb,dlg1,kirre,klg,pyd,scrib,sdt,shakB
GO:0097479	synaptic vesicle localization	23	83	4.92e-06	FBpp0070589,FBpp0073280,FBpp0075620,FBpp0077410,FBpp0081097,FBpp0084679,FBpp0086227,FBpp0099902,FBpp0110435,FBpp0289127,FBpp0289604,FBpp0290013,FBpp0290542,FBpp0290770,FBpp0291391,FBpp0291394,FBpp0292260,FBpp0297166,FBpp0297567,FBpp0298334,FBpp0303878,FBpp0305521,FBpp0305560	CASK,Caps,Esyt2,RhoGAP100F,Rim,Snap25,Syn,Syt1,Syt4,Sytbeta,Syx13,Syx1A,Tomosyn,Vap-33A,btsz,comt,cpx,htt,lap,nSyb,sesB,unc-104,unc-13-4A
GO:0008037	cell recognition	27	112	5.1e-06	FBpp0070939,FBpp0071834,FBpp0073832,FBpp0076517,FBpp0080359,FBpp0080524,FBpp0080736,FBpp0081256,FBpp0084068,FBpp0086354,FBpp0086494,FBpp0099721,FBpp0110354,FBpp0111523,FBpp0271771,FBpp0289137,FBpp0290499,FBpp0291228,FBpp0293057,FBpp0293373,FBpp0293691,FBpp0301699,FBpp0302767,FBpp0303166,FBpp0305314,FBpp0305668,FBpp0305817	Abl,CG32373,CadN,Con,Dscam1,Galphaq,Mmp1,NetB,Pvf3,Rho1,RhoGAPp190,Ten-a,Trim9,acj6,beat-IIIc,beat-Ic,drl,dsx,fru,igl,mew,nrm,robo,shf,tok,trol,tutl
GO:0008306	associative learning	18	51	5.28e-06	FBpp0071571,FBpp0073809,FBpp0073990,FBpp0074961,FBpp0079448,FBpp0080736,FBpp0082658,FBpp0087500,FBpp0099542,FBpp0099902,FBpp0111766,FBpp0290700,FBpp0291476,FBpp0293608,FBpp0300236,FBpp0300511,FBpp0304140,FBpp0305507	14-3-3zeta,CG42629,Dop1R1,DopEcR,Egfr,Krn,Nrx-1,Pka-C1,Sap47,Shal,Syn,dnc,drl,eas,futsch,gish,rut,sgg
GO:0048477	oogenesis	79	597	5.28e-06	FBpp0070416,FBpp0070672,FBpp0070909,FBpp0071381,FBpp0071571,FBpp0072306,FBpp0072830,FBpp0073280,FBpp0073392,FBpp0074133,FBpp0074411,FBpp0074608,FBpp0074961,FBpp0075759,FBpp0076557,FBpp0077154,FBpp0077346,FBpp0077925,FBpp0078929,FBpp0079313,FBpp0079448,FBpp0079926,FBpp0080452,FBpp0080593,FBpp0080752,FBpp0081288,FBpp0082264,FBpp0082555,FBpp0082987,FBpp0083147,FBpp0083776,FBpp0084931,FBpp0085657,FBp…	14-3-3zeta,Aatf,Abl,Atx2,BicD,CASK,CG9634,Doa,EcR,Egfr,Eip74EF,Evi5,Krn,Lar,Mbs,Mef2,Mhc,Pax,Pdcd4,Pka-C1,Pvf1,Rho1,SR3-9,Socs36E,Src64B,Sxl,Tm1,aPKC,aret,ari-1,arm,bbg,bun,capu,chic,cic,cindr,cnc,crb,ct,ctp,dally,dlg1,drd,ed,flw,fng,grk,gus,heph,jvl,kay,mam,mei-W68,mim,mon2,msn,nej,orb,pAbp,ph-p,pigs,polo,puc,pum,qm,rho,rin,scrib,sesB,sgg,sima,spri,sqz,stau,toc,upd3,yps,zip
GO:1903530	regulation of secretion by cell	22	78	6.78e-06	FBpp0072574,FBpp0074319,FBpp0076253,FBpp0077410,FBpp0081097,FBpp0086227,FBpp0087352,FBpp0099780,FBpp0112096,FBpp0288916,FBpp0289127,FBpp0289604,FBpp0290013,FBpp0290458,FBpp0290542,FBpp0292260,FBpp0297567,FBpp0298326,FBpp0298334,FBpp0303258,FBpp0305513,FBpp0305687	BicD,CASK,CG9650,Caps,Frq1,Frq2,Glut1,Ih,Rab3,Syt1,Syt4,Sytbeta,Syx1A,Tequila,Tomosyn,btsz,cac,cmpy,corn,cpx,ru,unc-104
GO:0008038	neuron recognition	26	107	7.2e-06	FBpp0070939,FBpp0071834,FBpp0073832,FBpp0076517,FBpp0080359,FBpp0080524,FBpp0080736,FBpp0081256,FBpp0084068,FBpp0086354,FBpp0099721,FBpp0110354,FBpp0111523,FBpp0271771,FBpp0289137,FBpp0290499,FBpp0291228,FBpp0293057,FBpp0293373,FBpp0293691,FBpp0301699,FBpp0302767,FBpp0303166,FBpp0305314,FBpp0305668,FBpp0305817	Abl,CG32373,CadN,Con,Dscam1,Galphaq,Mmp1,NetB,Pvf3,Rho1,RhoGAPp190,Ten-a,Trim9,acj6,beat-IIIc,beat-Ic,drl,dsx,fru,mew,nrm,robo,shf,tok,trol,tutl
GO:0032940	secretion by cell	34	170	7.2e-06	FBpp0070589,FBpp0073459,FBpp0073673,FBpp0074319,FBpp0075620,FBpp0077410,FBpp0081097,FBpp0081288,FBpp0085094,FBpp0086941,FBpp0087352,FBpp0089151,FBpp0099902,FBpp0110435,FBpp0289029,FBpp0289127,FBpp0289604,FBpp0290013,FBpp0290542,FBpp0290770,FBpp0291862,FBpp0292260,FBpp0293597,FBpp0297103,FBpp0297166,FBpp0297567,FBpp0298037,FBpp0298326,FBpp0298334,FBpp0302581,FBpp0303878,FBpp0305513,FBpp0305521,FBp…	Amph,CASK,CanA1,Caps,Doa,Esyt2,Frq1,Frq2,Rab3,Rab3-GEF,Rim,Snap25,Syn,Syt1,Syt4,Sytbeta,Syx13,Syx1A,Tango13,Tango4,Tomosyn,Vap-33A,brp,btsz,cac,comt,cpx,dia,g,lqf,nSyb,nej,puc,unc-13-4A
GO:0045475	locomotor rhythm	20	65	7.2e-06	FBpp0074028,FBpp0074370,FBpp0079448,FBpp0082555,FBpp0087524,FBpp0087529,FBpp0099478,FBpp0099780,FBpp0111727,FBpp0288515,FBpp0290503,FBpp0290907,FBpp0291862,FBpp0293589,FBpp0300329,FBpp0300789,FBpp0303445,FBpp0304140,FBpp0304308,FBpp0305507	Adar,Atx2,Bx,Clk,Ih,Mef2,Mid1,Pdfr,Pka-C1,Pka-R2,disco,dlg1,dnc,dysc,foxo,kay,na,nej,sgg,unc79
GO:0007043	cell-cell junction assembly	21	72	7.68e-06	FBpp0071289,FBpp0075430,FBpp0080157,FBpp0083730,FBpp0084716,FBpp0085697,FBpp0087359,FBpp0088502,FBpp0089035,FBpp0111481,FBpp0111740,FBpp0289176,FBpp0290503,FBpp0293268,FBpp0293527,FBpp0293835,FBpp0297567,FBpp0300852,FBpp0301280,FBpp0301889,FBpp0302921	Atpalpha,CG14521,CG31814,CG34353,CG42343,CG7267,CG9628,Galphao,Src64B,aPKC,arm,btsz,cora,crb,dlg1,kirre,klg,pyd,scrib,sdt,shakB
GO:0007623	circadian rhythm	26	108	8.31e-06	FBpp0074028,FBpp0074370,FBpp0079448,FBpp0080029,FBpp0080859,FBpp0081723,FBpp0082555,FBpp0086271,FBpp0087524,FBpp0087529,FBpp0099478,FBpp0099780,FBpp0111727,FBpp0288515,FBpp0290503,FBpp0290907,FBpp0291862,FBpp0293589,FBpp0300312,FBpp0300329,FBpp0300789,FBpp0303318,FBpp0303445,FBpp0304140,FBpp0304308,FBpp0305507	Adar,Atx2,Bx,CG5867,Clk,DAT,Hk,Ih,Mef2,Mid1,Pdfr,Pka-C1,Pka-R2,cwo,disco,dlg1,dnc,dysc,foxo,kay,na,nej,sNPF,sgg,slo,unc79
GO:0050767	regulation of neurogenesis	40	223	8.44e-06	FBpp0070672,FBpp0071834,FBpp0073249,FBpp0073371,FBpp0073759,FBpp0074447,FBpp0074608,FBpp0077154,FBpp0077539,FBpp0080593,FBpp0083918,FBpp0085915,FBpp0086227,FBpp0086354,FBpp0088115,FBpp0088366,FBpp0088543,FBpp0088712,FBpp0089196,FBpp0090962,FBpp0099721,FBpp0110354,FBpp0111624,FBpp0111983,FBpp0112426,FBpp0288933,FBpp0291228,FBpp0291631,FBpp0293057,FBpp0293081,FBpp0293146,FBpp0297199,FBpp0297564,FBp…	Abl,CadN,Dscam1,EcR,Hs3st-B,Lar,Mbs,Mical,NetA,NetB,Rho1,RhoGAPp190,Socs36E,Trim9,Vmat,aPKC,ari-1,bif,brat,bun,chic,ctp,dm,ed,erm,osa,pAbp,pk,polo,pros,pyr,rl,robo,sev,sif,spas,sv,tinc,tutl,unc-104
GO:0007167	enzyme linked receptor protein signaling pathway	33	164	9.19e-06	FBpp0070390,FBpp0071571,FBpp0072803,FBpp0073249,FBpp0073787,FBpp0074411,FBpp0074961,FBpp0077154,FBpp0077187,FBpp0079051,FBpp0079313,FBpp0080661,FBpp0081431,FBpp0081530,FBpp0082834,FBpp0083206,FBpp0084931,FBpp0086354,FBpp0086476,FBpp0086621,FBpp0088273,FBpp0089118,FBpp0111523,FBpp0111983,FBpp0112426,FBpp0288933,FBpp0293165,FBpp0293527,FBpp0297069,FBpp0303166,FBpp0303995,FBpp0305279,FBpp0305409	Abl,Actbeta,Dad,Egfr,FER,Ilp6,Krn,L,Pvf1,Pvf2,Pvf3,Reph,Rho1,Src64B,bnl,bun,dally,dm,dos,ed,fus,grk,hb,hiw,jeb,pyr,rho,rl,sev,shn,sima,ths,tup
GO:0048489	synaptic vesicle transport	22	80	9.4e-06	FBpp0070589,FBpp0073280,FBpp0075620,FBpp0077410,FBpp0081097,FBpp0084679,FBpp0086227,FBpp0099902,FBpp0110435,FBpp0289127,FBpp0289604,FBpp0290013,FBpp0290542,FBpp0290770,FBpp0291394,FBpp0292260,FBpp0297166,FBpp0297567,FBpp0298334,FBpp0303878,FBpp0305521,FBpp0305560	CASK,Caps,Esyt2,Rim,Snap25,Syn,Syt1,Syt4,Sytbeta,Syx13,Syx1A,Tomosyn,Vap-33A,btsz,comt,cpx,htt,lap,nSyb,sesB,unc-104,unc-13-4A
GO:0071805	potassium ion transmembrane transport	19	60	9.4e-06	FBpp0072046,FBpp0088502,FBpp0088599,FBpp0099780,FBpp0110308,FBpp0111766,FBpp0271755,FBpp0288427,FBpp0289190,FBpp0290356,FBpp0290868,FBpp0292911,FBpp0300312,FBpp0300390,FBpp0300628,FBpp0303318,FBpp0303993,FBpp0304660,FBpp0306030	Atpalpha,CG42340,Cngl,Hk,Ih,Nckx30C,Nhe2,Nhe3,SK,Sh,Shab,Shal,Shaw,Shawl,Task6,eag,kcc,slo,zyd
GO:0007292	female gamete generation	83	651	9.84e-06	FBpp0070416,FBpp0070672,FBpp0070909,FBpp0071381,FBpp0071571,FBpp0072306,FBpp0072830,FBpp0073280,FBpp0073392,FBpp0074133,FBpp0074411,FBpp0074608,FBpp0074961,FBpp0075620,FBpp0075759,FBpp0076557,FBpp0077154,FBpp0077346,FBpp0077925,FBpp0078929,FBpp0079313,FBpp0079448,FBpp0079926,FBpp0080452,FBpp0080593,FBpp0080752,FBpp0081288,FBpp0082264,FBpp0082555,FBpp0082987,FBpp0083147,FBpp0083776,FBpp0084931,FBp…	14-3-3zeta,Aatf,Abl,Atx2,BicD,BubR1,CASK,CG9634,Doa,EcR,Egfr,Eip74EF,Evi5,Krn,Lar,Mbs,Mef2,Mhc,Pax,Pdcd4,Pka-C1,Pvf1,Rho1,SR3-9,Socs36E,Src64B,Sxl,Syx13,Tbh,Tm1,aPKC,aret,ari-1,arm,bbg,bun,capu,chic,cic,cindr,cnc,crb,ct,ctp,dally,dlg1,drd,ed,flw,fng,grk,gus,heph,jvl,kay,mam,mei-W68,mim,mon2,msn,nej,orb,pAbp,ph-p,pigs,polo,puc,pum,qm,rho,rin,scrib,sesB,sgg,sima,spri,sqz,stau,tacc,toc,upd3,yps,zip
GO:0046903	secretion	36	190	9.84e-06	FBpp0070589,FBpp0073459,FBpp0073553,FBpp0073673,FBpp0074319,FBpp0075620,FBpp0077410,FBpp0081097,FBpp0081288,FBpp0085094,FBpp0086941,FBpp0087352,FBpp0089070,FBpp0089151,FBpp0099902,FBpp0110435,FBpp0289029,FBpp0289127,FBpp0289604,FBpp0290013,FBpp0290542,FBpp0290770,FBpp0291862,FBpp0292260,FBpp0293597,FBpp0297103,FBpp0297166,FBpp0297567,FBpp0298037,FBpp0298326,FBpp0298334,FBpp0302581,FBpp0303878,FBp…	Amph,CASK,CG42237,CanA1,Caps,Doa,Esyt2,Frq1,Frq2,MRP,Rab3,Rab3-GEF,Rim,Snap25,Syn,Syt1,Syt4,Sytbeta,Syx13,Syx1A,Tango13,Tango4,Tomosyn,Vap-33A,brp,btsz,cac,comt,cpx,dia,g,lqf,nSyb,nej,puc,unc-13-4A
GO:0051171	regulation of nitrogen compound metabolic process	183	1808	9.84e-06	FBpp0070416,FBpp0070574,FBpp0071255,FBpp0071381,FBpp0071536,FBpp0071748,FBpp0072165,FBpp0072702,FBpp0072803,FBpp0072830,FBpp0073249,FBpp0073280,FBpp0073444,FBpp0073513,FBpp0073611,FBpp0073686,FBpp0073787,FBpp0073832,FBpp0074028,FBpp0074319,FBpp0074370,FBpp0074411,FBpp0074607,FBpp0074853,FBpp0074961,FBpp0075360,FBpp0075553,FBpp0075759,FBpp0076649,FBpp0076762,FBpp0076921,FBpp0077041,FBpp0077239,FBp…	14-3-3zeta,4EHP,AGO3,ATPsynD,Aatf,Actbeta,Art1,Atg17,Atx2,BubR1,Bx,CG10077,CG10947,CG11294,CG12054,CG12605,CG13293,CG13928,CG14408,CG1578,CG16704,CG16779,CG17698,CG30197,CG32121,CG3328,CG4612,CG6118,CG6597,CG6966,CG7059,CG8312,CG9650,Camta,Caper,CkIalpha,Clk,CoRest,CrebA,Crg-1,DOR,Dad,Dd,Dfd,DopEcR,EcR,Eip74EF,Eip78C,Ets65A,Ets98B,FoxP,Frq1,Hmx,Hr46,Hr78,Krn,Lam,Lk6,Maf1,Mef2,Mi-2,Myd88,Neto,Nos,…
GO:0006813	potassium ion transport	20	67	1.01e-05	FBpp0072046,FBpp0088502,FBpp0088599,FBpp0099780,FBpp0110308,FBpp0111766,FBpp0271755,FBpp0288427,FBpp0289190,FBpp0290356,FBpp0290868,FBpp0292911,FBpp0300312,FBpp0300390,FBpp0300628,FBpp0303318,FBpp0303993,FBpp0304660,FBpp0305547,FBpp0306030	Atpalpha,CG42340,Cngl,Hk,Ih,Nckx30C,Nhe2,Nhe3,SK,Sh,Shab,Shal,Shaw,Shawl,Task6,eag,kcc,nrv3,slo,zyd
GO:0016477	cell migration	46	280	1.05e-05	FBpp0071571,FBpp0071834,FBpp0072306,FBpp0072574,FBpp0073392,FBpp0073759,FBpp0074411,FBpp0074961,FBpp0076557,FBpp0079051,FBpp0079313,FBpp0080452,FBpp0080593,FBpp0081288,FBpp0081431,FBpp0081530,FBpp0082669,FBpp0082834,FBpp0082987,FBpp0083206,FBpp0083918,FBpp0086354,FBpp0087520,FBpp0111523,FBpp0111983,FBpp0271930,FBpp0288515,FBpp0288933,FBpp0290542,FBpp0290893,FBpp0291228,FBpp0291631,FBpp0291734,FBp…	Abl,CASK,Dad,EcR,Egfr,Evi5,FER,Krn,Lar,Mhc,NetA,NetB,Pvf1,Pvf2,Pvf3,Rho1,SR3-9,Socs36E,Src64B,bbg,bnl,bun,cindr,gish,grk,gus,hb,jeb,kay,mew,mim,nej,oys,puc,pum,pyr,qm,robo,ru,sn,spas,spri,srp,ths,ttv,zip
GO:0022412	cellular process involved in reproduction in multicellular organism	101	849	1.06e-05	FBpp0070416,FBpp0070672,FBpp0070909,FBpp0071381,FBpp0071571,FBpp0072306,FBpp0072830,FBpp0073280,FBpp0073392,FBpp0074133,FBpp0074411,FBpp0074608,FBpp0074961,FBpp0075519,FBpp0075620,FBpp0075759,FBpp0076557,FBpp0077154,FBpp0077346,FBpp0077925,FBpp0078604,FBpp0078733,FBpp0078929,FBpp0079313,FBpp0079448,FBpp0079926,FBpp0080452,FBpp0080593,FBpp0080752,FBpp0081288,FBpp0082264,FBpp0082555,FBpp0082669,FBp…	14-3-3zeta,Aatf,Abl,Act5C,Atx2,BicD,BubR1,CASK,CG9634,Doa,EcR,Egfr,Eip74EF,Evi5,Krn,Lam,Lar,Mbs,Mef2,Mhc,Nop60B,Pax,Pdcd4,Pex1,Pka-C1,Pvf1,Rho1,SR3-9,Socs36E,Src64B,Sxl,Syx13,Tm1,aPKC,aret,ari-1,arm,aux,bbg,bol,bun,capu,chic,cic,cindr,cnc,crb,ct,ctp,dally,dia,dlg1,drd,eIF4G2,ed,elav,flw,fng,gish,grk,gus,heph,jvl,kay,larp,mam,mei-W68,mim,mlt,mon2,msi,msn,nej,orb,orb2,oys,pAbp,ph-p,pigs,polo,puc,pu…
GO:0051961	negative regulation of nervous system development	26	110	1.06e-05	FBpp0073371,FBpp0073787,FBpp0074447,FBpp0074608,FBpp0077154,FBpp0077539,FBpp0080593,FBpp0082834,FBpp0083918,FBpp0086227,FBpp0087359,FBpp0088371,FBpp0088543,FBpp0099721,FBpp0112019,FBpp0291631,FBpp0293081,FBpp0293146,FBpp0293163,FBpp0293237,FBpp0293527,FBpp0293586,FBpp0301205,FBpp0303166,FBpp0304140,FBpp0304263	Abl,CG11206,CadN,Dad,EcR,Galphao,Hs3st-B,Mob2,Octbeta1R,Socs36E,Spn,Src64B,bif,brat,ed,erm,hiw,nwk,osa,plum,polo,pros,sgg,spas,stj,unc-104
GO:0031323	regulation of cellular metabolic process	188	1876	1.2e-05	FBpp0070416,FBpp0070574,FBpp0071255,FBpp0071381,FBpp0071536,FBpp0071571,FBpp0071748,FBpp0071996,FBpp0072165,FBpp0072702,FBpp0072803,FBpp0072830,FBpp0073249,FBpp0073280,FBpp0073444,FBpp0073513,FBpp0073611,FBpp0073686,FBpp0073787,FBpp0073832,FBpp0074028,FBpp0074319,FBpp0074370,FBpp0074411,FBpp0074607,FBpp0074853,FBpp0074961,FBpp0075360,FBpp0075553,FBpp0075759,FBpp0076649,FBpp0076762,FBpp0076921,FBp…	14-3-3zeta,4EHP,AGO3,ATPsynD,Aatf,Actbeta,Art1,Atg17,Atx2,BubR1,Bx,CG10077,CG10947,CG11294,CG12054,CG12605,CG13293,CG13928,CG14408,CG1578,CG16704,CG16779,CG17698,CG18304,CG30197,CG32121,CG3328,CG4612,CG6118,CG6597,CG6966,CG7059,CG8312,CG9650,Camta,Caper,CkIalpha,Clk,CoRest,CrebA,Crg-1,DOR,Dad,Dd,Dfd,DopEcR,EcR,Egfr,Eip74EF,Eip78C,Ets65A,Ets98B,FoxP,Frq1,GlyP,Hmx,Hr46,Hr78,Krn,Lam,Lk6,Maf1,Mef2,Mi…
GO:0016358	dendrite development	30	144	1.5e-05	FBpp0071834,FBpp0073537,FBpp0073759,FBpp0073832,FBpp0074853,FBpp0080661,FBpp0080736,FBpp0081723,FBpp0083147,FBpp0086354,FBpp0088273,FBpp0088904,FBpp0089118,FBpp0099511,FBpp0113105,FBpp0288515,FBpp0290499,FBpp0290893,FBpp0291228,FBpp0291631,FBpp0293146,FBpp0293522,FBpp0293589,FBpp0293744,FBpp0297069,FBpp0297564,FBpp0297671,FBpp0300236,FBpp0303166,FBpp0305823	Abl,Actbeta,CG12717,EcR,Gnf1,Mical,NetA,NetB,Rho1,Tm1,acj6,chn,cnc,ct,cwo,dally,drl,foxo,fru,ftz-f1,futsch,jim,kay,pros,pum,robo,shn,sn,sqz,tup
GO:0042752	regulation of circadian rhythm	22	83	1.5e-05	FBpp0070618,FBpp0071395,FBpp0071834,FBpp0072590,FBpp0079448,FBpp0081723,FBpp0085761,FBpp0086354,FBpp0088599,FBpp0099478,FBpp0099780,FBpp0111727,FBpp0112919,FBpp0113067,FBpp0291631,FBpp0300312,FBpp0300329,FBpp0300535,FBpp0300789,FBpp0304140,FBpp0305970,FBpp0306030	5-HT1A,Adar,Clk,EcR,Hk,Ih,Mbs,Pdfr,Pka-C1,Rdl,Rho1,Sh,Shab,cue,cwo,eys,na,nocte,norpA,qvr,robo,sgg
GO:0051640	organelle localization	40	231	1.72e-05	FBpp0070589,FBpp0070672,FBpp0071381,FBpp0072830,FBpp0073280,FBpp0074608,FBpp0075620,FBpp0077410,FBpp0078733,FBpp0079196,FBpp0081097,FBpp0084679,FBpp0086227,FBpp0099902,FBpp0110269,FBpp0110435,FBpp0289127,FBpp0289604,FBpp0289752,FBpp0290013,FBpp0290398,FBpp0290503,FBpp0290542,FBpp0290770,FBpp0291391,FBpp0291394,FBpp0291772,FBpp0292260,FBpp0293268,FBpp0296972,FBpp0297166,FBpp0297567,FBpp0297671,FBp…	BicD,Bsg,CASK,Caps,Esyt2,Lam,Lsd-2,RhoGAP100F,Rim,Snap25,Syn,Syt1,Syt4,Sytbeta,Syx13,Syx1A,Tomosyn,Vap-33A,aPKC,btsz,cnc,cno,comt,cpx,crb,ctp,dlg1,flw,htt,jvl,lap,larp,msn,nSyb,polo,sesB,tacc,ttv,unc-104,unc-13-4A
GO:0007391	dorsal closure	25	106	1.75e-05	FBpp0071008,FBpp0071571,FBpp0072306,FBpp0072830,FBpp0077154,FBpp0080661,FBpp0081288,FBpp0081530,FBpp0082669,FBpp0085697,FBpp0086354,FBpp0089035,FBpp0089118,FBpp0089196,FBpp0288515,FBpp0289752,FBpp0290503,FBpp0292871,FBpp0293268,FBpp0293527,FBpp0300535,FBpp0300852,FBpp0301889,FBpp0303166,FBpp0305409	Abl,Dok,Egfr,FER,Mbs,Rho1,Src64B,arm,chic,cno,cora,crb,dlg1,ed,kay,msn,puc,pyd,raw,rho,scrib,shn,srp,tup,zip
GO:0080090	regulation of primary metabolic process	183	1827	1.76e-05	FBpp0070416,FBpp0070574,FBpp0071255,FBpp0071381,FBpp0071536,FBpp0072165,FBpp0072702,FBpp0072803,FBpp0072830,FBpp0073249,FBpp0073280,FBpp0073444,FBpp0073513,FBpp0073611,FBpp0073686,FBpp0073787,FBpp0073832,FBpp0074028,FBpp0074319,FBpp0074370,FBpp0074411,FBpp0074607,FBpp0074853,FBpp0074961,FBpp0075360,FBpp0075553,FBpp0075759,FBpp0076649,FBpp0076762,FBpp0076921,FBpp0077041,FBpp0077239,FBpp0077318,FBp…	14-3-3zeta,4EHP,AGO3,ATPsynD,Aatf,Actbeta,Art1,Atg17,Atx2,BubR1,Bx,CG10077,CG10947,CG11294,CG12054,CG12605,CG13293,CG13928,CG14408,CG1578,CG16704,CG16779,CG17698,CG30197,CG32121,CG3328,CG4612,CG6118,CG6597,CG6966,CG7059,CG8312,CG9650,Camta,Caper,CkIalpha,Clk,CoRest,CrebA,Crg-1,DOR,Dad,Dd,Dfd,DopEcR,EcR,Eip74EF,Eip78C,Ets65A,Ets98B,FoxP,Frq1,GlyP,Hmx,Hr46,Hr78,Krn,Lam,Lk6,Lsd-2,Maf1,Mef2,Mi-2,Myd8…
GO:0048598	embryonic morphogenesis	41	241	1.87e-05	FBpp0071008,FBpp0071571,FBpp0072306,FBpp0072830,FBpp0074411,FBpp0075899,FBpp0077154,FBpp0080661,FBpp0081288,FBpp0081530,FBpp0082669,FBpp0082834,FBpp0085697,FBpp0086354,FBpp0086722,FBpp0089035,FBpp0089118,FBpp0089196,FBpp0111569,FBpp0111740,FBpp0111983,FBpp0113105,FBpp0271771,FBpp0288515,FBpp0289752,FBpp0290503,FBpp0291631,FBpp0292871,FBpp0293268,FBpp0293527,FBpp0296948,FBpp0297567,FBpp0300535,FBp…	Abl,Dad,Dok,EcR,Egfr,FER,Mbs,Mmp1,Pvf1,Rho1,Src64B,aPKC,arm,btsz,chic,chrb,cno,cora,crb,ct,dlg1,ed,jeb,kay,mam,msn,pan,puc,pum,pyd,pyr,raw,rho,scrib,scyl,sdt,shn,srp,tnc,tup,zip
GO:0048813	dendrite morphogenesis	29	139	2.16e-05	FBpp0071834,FBpp0073537,FBpp0073759,FBpp0073832,FBpp0074853,FBpp0080661,FBpp0080736,FBpp0081723,FBpp0083147,FBpp0086354,FBpp0088273,FBpp0088904,FBpp0089118,FBpp0099511,FBpp0113105,FBpp0288515,FBpp0290499,FBpp0291228,FBpp0291631,FBpp0293146,FBpp0293522,FBpp0293589,FBpp0293744,FBpp0297069,FBpp0297564,FBpp0297671,FBpp0300236,FBpp0303166,FBpp0305823	Abl,Actbeta,CG12717,EcR,Gnf1,Mical,NetA,NetB,Rho1,Tm1,acj6,chn,cnc,ct,cwo,dally,drl,foxo,fru,ftz-f1,futsch,jim,kay,pros,pum,robo,shn,sqz,tup
GO:0007274	neuromuscular synaptic transmission	18	58	2.17e-05	FBpp0073611,FBpp0073774,FBpp0073809,FBpp0088397,FBpp0110435,FBpp0289137,FBpp0290013,FBpp0290542,FBpp0290700,FBpp0290770,FBpp0292260,FBpp0293237,FBpp0293366,FBpp0293597,FBpp0297876,FBpp0301205,FBpp0303287,FBpp0305521	CASK,Cha,Neto,Nlg2,Nrx-1,Rbp,Rim,Snap25,Syx1A,Ten-a,be,brp,comt,cpx,nwk,rut,sky,stj
GO:0019222	regulation of metabolic process	201	2058	2.26e-05	FBpp0070416,FBpp0070574,FBpp0071255,FBpp0071381,FBpp0071536,FBpp0071571,FBpp0071748,FBpp0071996,FBpp0072165,FBpp0072702,FBpp0072803,FBpp0072830,FBpp0072861,FBpp0073249,FBpp0073280,FBpp0073444,FBpp0073445,FBpp0073513,FBpp0073611,FBpp0073673,FBpp0073686,FBpp0073787,FBpp0073832,FBpp0074028,FBpp0074319,FBpp0074370,FBpp0074411,FBpp0074607,FBpp0074853,FBpp0074961,FBpp0075360,FBpp0075553,FBpp0075759,FBp…	14-3-3zeta,4EHP,AGO3,ATPsynD,Aatf,Actbeta,Adar,Art1,Atg17,Atx2,BubR1,Bx,CG10077,CG10947,CG11294,CG11486,CG12054,CG12605,CG13293,CG13928,CG14408,CG1578,CG16704,CG16779,CG17698,CG18304,CG30197,CG32121,CG3328,CG4612,CG6118,CG6597,CG6966,CG7059,CG7759,CG8312,CG9650,Camta,Caper,CkIalpha,Clk,CoRest,CrebA,Crg-1,DOR,Dad,Dd,Dfd,DopEcR,EcR,Egfr,Eip74EF,Eip78C,Ets65A,Ets98B,FoxP,Frq1,GlyP,Hmx,Hr46,Hr78,Hsc7…
GO:0019932	second-messenger-mediated signaling	19	65	2.34e-05	FBpp0070618,FBpp0073809,FBpp0074602,FBpp0079448,FBpp0087359,FBpp0089047,FBpp0099542,FBpp0099922,FBpp0288508,FBpp0290356,FBpp0292870,FBpp0297477,FBpp0298326,FBpp0300511,FBpp0300628,FBpp0300789,FBpp0304263,FBpp0304415,FBpp0305507	CG34357,Ca-alpha1D,Ca-beta,Cngl,Dop1R1,DopEcR,Galphao,Nos,Octbeta1R,Pdfr,Pka-C1,SPoCk,cac,dnc,hang,norpA,rdgC,rut,zyd
GO:0007157	heterophilic cell-cell adhesion via plasma membrane cell adhesion molecules	13	29	2.47e-05	FBpp0077708,FBpp0080359,FBpp0080366,FBpp0080524,FBpp0082127,FBpp0082894,FBpp0083555,FBpp0086545,FBpp0288767,FBpp0301280,FBpp0302767,FBpp0304700,FBpp0305528	beat-IIIc,beat-IIa,beat-IV,beat-Ib,beat-Ic,beat-VI,beat-VII,beat-Vc,ds,glec,hbs,kirre,mew
GO:0035282	segmentation	40	236	2.65e-05	FBpp0071571,FBpp0072803,FBpp0073249,FBpp0074370,FBpp0074447,FBpp0074853,FBpp0075431,FBpp0077318,FBpp0077925,FBpp0079313,FBpp0079448,FBpp0080661,FBpp0081138,FBpp0081431,FBpp0083776,FBpp0085933,FBpp0085962,FBpp0088115,FBpp0088543,FBpp0088904,FBpp0089035,FBpp0089196,FBpp0099767,FBpp0111569,FBpp0288517,FBpp0288933,FBpp0289029,FBpp0289915,FBpp0290447,FBpp0290503,FBpp0291233,FBpp0293081,FBpp0293566,FBp…	Bx,CG13830,Dfd,Doa,Egfr,Hs3st-B,Kdm2,Pka-C1,Tm1,aPKC,arm,brat,bun,capu,chic,cic,cnc,dally,dlg1,dlp,dos,fj,fng,ftz-f1,grk,gus,hb,lilli,mon2,orb,osa,pan,pk,pum,rdx,scrib,sev,sgg,stau,tup
GO:0060255	regulation of macromolecule metabolic process	190	1932	3.1e-05	FBpp0070416,FBpp0070574,FBpp0071255,FBpp0071381,FBpp0071536,FBpp0071571,FBpp0072165,FBpp0072702,FBpp0072803,FBpp0072830,FBpp0072861,FBpp0073249,FBpp0073444,FBpp0073445,FBpp0073513,FBpp0073611,FBpp0073673,FBpp0073686,FBpp0073787,FBpp0073832,FBpp0074028,FBpp0074370,FBpp0074411,FBpp0074607,FBpp0074853,FBpp0074961,FBpp0075360,FBpp0075553,FBpp0075759,FBpp0076649,FBpp0076762,FBpp0076921,FBpp0077041,FBp…	14-3-3zeta,4EHP,AGO3,ATPsynD,Aatf,Actbeta,Adar,Art1,Atg17,Atx2,BubR1,Bx,CG10077,CG10947,CG11294,CG11486,CG12054,CG12605,CG13293,CG13928,CG14408,CG1578,CG16704,CG16779,CG17698,CG30197,CG32121,CG3328,CG4612,CG6118,CG6597,CG6966,CG7059,CG7759,CG8312,CG9650,Camta,Caper,CkIalpha,Clk,CoRest,CrebA,Crg-1,DOR,Dad,Dd,Dfd,DopEcR,EcR,Egfr,Eip74EF,Eip78C,Ets65A,Ets98B,FoxP,GlyP,Hmx,Hr46,Hr78,Hsc70-3,Krn,Lam,L…
GO:0048732	gland development	33	176	3.2e-05	FBpp0070672,FBpp0071255,FBpp0071571,FBpp0071834,FBpp0072306,FBpp0074411,FBpp0076111,FBpp0078365,FBpp0078510,FBpp0079051,FBpp0080661,FBpp0080736,FBpp0081431,FBpp0082669,FBpp0085697,FBpp0086354,FBpp0089196,FBpp0089339,FBpp0099825,FBpp0111523,FBpp0111569,FBpp0289804,FBpp0291228,FBpp0291631,FBpp0292871,FBpp0293268,FBpp0293502,FBpp0293527,FBpp0297103,FBpp0297567,FBpp0302767,FBpp0305279,FBpp0305409	Atg17,CG1129,Cam,CrebA,EcR,Egfr,Eip74EF,LanB2,NetB,Pvf1,Pvf2,Pvf3,Rho1,Src64B,Trf2,btsz,chic,cora,crb,ctp,dia,drl,hb,jeb,lz,mew,pan,raw,rho,robo,srp,tup,zip
GO:0022607	cellular component assembly	115	1035	3.44e-05	FBpp0070171,FBpp0070589,FBpp0070672,FBpp0071289,FBpp0071571,FBpp0072306,FBpp0073280,FBpp0073682,FBpp0073686,FBpp0073846,FBpp0074411,FBpp0074608,FBpp0075430,FBpp0076111,FBpp0076320,FBpp0077154,FBpp0077318,FBpp0078365,FBpp0079196,FBpp0079313,FBpp0079926,FBpp0080157,FBpp0080452,FBpp0080736,FBpp0080752,FBpp0081288,FBpp0081530,FBpp0081772,FBpp0082555,FBpp0083206,FBpp0083390,FBpp0083730,FBpp0083776,FBp…	Atg17,Atpalpha,Atx2,Bsg,C3G,CG13185,CG14521,CG31814,CG34127,CG34353,CG42343,CG7267,CG7564,CG9072,CG9628,Cam,DOR,Egfr,FER,Galphao,Hk,Ktl,LanB2,Lar,Mapmodulin,Mhc,Mical,Nlg2,Nlg4,Nos,Nrx-1,Pax,Prm,Pvf1,Rbcn-3A,Rho1,Scgdelta,SelR,Sh,Shab,Shal,Shaw,Shawl,Skeletor,Snap25,Src64B,Syn,Ten-a,Tm1,Tob,Tomosyn,Trf2,Vap-33A,Zasp52,Zasp66,aPKC,aret,arm,ben,bnl,btsz,bun,capu,chic,cic,cindr,cnc,comt,cora,cpx,crb…
GO:0042127	regulation of cell population proliferation	38	221	3.48e-05	FBpp0071571,FBpp0073388,FBpp0074411,FBpp0074608,FBpp0074825,FBpp0074961,FBpp0076129,FBpp0077539,FBpp0078733,FBpp0081530,FBpp0082476,FBpp0083114,FBpp0084728,FBpp0086197,FBpp0086702,FBpp0088519,FBpp0088543,FBpp0089118,FBpp0099922,FBpp0111569,FBpp0111983,FBpp0112376,FBpp0112426,FBpp0288933,FBpp0289029,FBpp0290503,FBpp0291631,FBpp0293081,FBpp0293146,FBpp0293268,FBpp0293527,FBpp0293589,FBpp0297633,FBp…	Abl,CG1572,CG5033,Cat,Doa,EcR,Egfr,FER,Krn,Lam,Nos,Pkc53E,Pkc98E,Pvf1,Sox15,Src64B,Xrp1,aPKC,brat,bun,cpo,crb,dlg1,erm,foxo,mtd,osa,pan,polo,pros,pyr,rl,scrib,shn,sls,smp-30,upd3,vsg
GO:0060249	anatomical structure homeostasis	30	152	3.67e-05	FBpp0070618,FBpp0071571,FBpp0071834,FBpp0072306,FBpp0073280,FBpp0073682,FBpp0074028,FBpp0078365,FBpp0079502,FBpp0080661,FBpp0082669,FBpp0086271,FBpp0086351,FBpp0088502,FBpp0112376,FBpp0113114,FBpp0292244,FBpp0293268,FBpp0293502,FBpp0297556,FBpp0297915,FBpp0298326,FBpp0300511,FBpp0302009,FBpp0302767,FBpp0303445,FBpp0305314,FBpp0305409,FBpp0305521,FBpp0305778	Ank2,Atg17,Atpalpha,Cam,DAT,Dop1R1,Egfr,Galphaq,SP2353,cac,comt,crb,disco,dysc,mbl,mew,norpA,rdgA,rho,robo,rsn,sesB,sqa,srp,tn,tup,uif,up,upd3,zip
GO:0065009	regulation of molecular function	86	710	3.67e-05	FBpp0070618,FBpp0070672,FBpp0072830,FBpp0073076,FBpp0073113,FBpp0073392,FBpp0073669,FBpp0074319,FBpp0074411,FBpp0074607,FBpp0074665,FBpp0074961,FBpp0077239,FBpp0077947,FBpp0078365,FBpp0079051,FBpp0079184,FBpp0079448,FBpp0080123,FBpp0080593,FBpp0080661,FBpp0080752,FBpp0080859,FBpp0081288,FBpp0081722,FBpp0082555,FBpp0083206,FBpp0085692,FBpp0085933,FBpp0086354,FBpp0086545,FBpp0086623,FBpp0087500,FBp…	14-3-3zeta,Actbeta,Atg17,Atx2,C3G,CG14408,CG16704,CG17698,CG2121,CG30197,CG34393,CG42450,CG42629,CG42795,CG43102,CG6597,CG6966,Ca-beta,Cam,CenG1A,CtsB1,Dhit,Efa6,Epac,Evi5,Frq1,Galphaq,Hk,Krn,Mi-2,NT1,Neb-cGP,Nos,Pabp2,Pax,Pka-C1,Pka-R2,Pli,Proc,Pvf1,Pvf2,Pvf3,RSG7,Rab3-GEF,Rapgap1,Rgk1,Rgk3,Rho1,RhoGAP100F,RhoGAP15B,RhoGAP18B,RhoGAPp190,RhoGDI,Socs36E,Src64B,Teh2,Teh3,Timp,Tomosyn,axo,bnl,bur,ct…
GO:0007169	transmembrane receptor protein tyrosine kinase signaling pathway	27	128	3.92e-05	FBpp0070390,FBpp0071571,FBpp0072803,FBpp0073249,FBpp0074411,FBpp0074961,FBpp0077154,FBpp0077187,FBpp0079051,FBpp0079313,FBpp0080661,FBpp0081431,FBpp0081530,FBpp0083206,FBpp0084931,FBpp0086354,FBpp0086476,FBpp0086621,FBpp0111523,FBpp0111983,FBpp0112426,FBpp0293165,FBpp0293527,FBpp0303166,FBpp0303995,FBpp0305279,FBpp0305409	Abl,Egfr,FER,Ilp6,Krn,L,Pvf1,Pvf2,Pvf3,Reph,Rho1,Src64B,bnl,dm,dos,ed,fus,grk,hb,jeb,pyr,rho,rl,sev,sima,ths,tup
GO:0060341	regulation of cellular localization	26	120	3.92e-05	FBpp0074319,FBpp0077410,FBpp0078733,FBpp0079448,FBpp0081097,FBpp0085704,FBpp0085962,FBpp0087352,FBpp0099767,FBpp0099780,FBpp0099808,FBpp0290013,FBpp0290542,FBpp0290700,FBpp0292260,FBpp0293081,FBpp0293146,FBpp0293268,FBpp0293608,FBpp0297671,FBpp0298326,FBpp0303166,FBpp0303258,FBpp0303287,FBpp0304140,FBpp0305513	Abl,BicD,CASK,Frq1,Frq2,Ih,Lam,Mi-2,Nrx-1,Pka-C1,Rab3,Syt1,Syt4,Syx1A,Tab2,brat,cac,cnc,cpx,crb,gish,pros,rdx,sgg,sky,stau
GO:0051656	establishment of organelle localization	34	187	3.97e-05	FBpp0070589,FBpp0070672,FBpp0071381,FBpp0072830,FBpp0073280,FBpp0074608,FBpp0075620,FBpp0077410,FBpp0078733,FBpp0081097,FBpp0084679,FBpp0086227,FBpp0099902,FBpp0110269,FBpp0110435,FBpp0289127,FBpp0289604,FBpp0289752,FBpp0290013,FBpp0290503,FBpp0290542,FBpp0290770,FBpp0291394,FBpp0291772,FBpp0292260,FBpp0296972,FBpp0297166,FBpp0297567,FBpp0298334,FBpp0302921,FBpp0303258,FBpp0303878,FBpp0305521,FBp…	BicD,CASK,Caps,Esyt2,Lam,Lsd-2,Rim,Snap25,Syn,Syt1,Syt4,Sytbeta,Syx13,Syx1A,Tomosyn,Vap-33A,aPKC,btsz,cno,comt,cpx,ctp,dlg1,flw,htt,jvl,lap,msn,nSyb,polo,sesB,tacc,unc-104,unc-13-4A
GO:0034220	ion transmembrane transport	73	572	4.13e-05	FBpp0070944,FBpp0072046,FBpp0073076,FBpp0073155,FBpp0073280,FBpp0073338,FBpp0073761,FBpp0074452,FBpp0074453,FBpp0077878,FBpp0078522,FBpp0079502,FBpp0080010,FBpp0080263,FBpp0080495,FBpp0082002,FBpp0082560,FBpp0082720,FBpp0083086,FBpp0083141,FBpp0084003,FBpp0084023,FBpp0084580,FBpp0086271,FBpp0086994,FBpp0088502,FBpp0088599,FBpp0089047,FBpp0089070,FBpp0090962,FBpp0099401,FBpp0099473,FBpp0099766,FBp…	ATPsynD,AcrE,Atpalpha,CG10019,CG10804,CG12414,CG15270,CG31530,CG3168,CG32000,CG42340,CG43066,CG5646,CG6125,CG7255,CG8034,CG8051,CG8785,CG9413,Ca-alpha1D,Ca-alpha1T,Ca-beta,Calx,ClC-a,Cngl,DAT,Da3,GluClalpha,Hk,Ih,MRP,Mid1,NaCP60E,Nckx30C,Ndae1,Nhe2,Nhe3,PMCA,Rdl,SK,SPoCk,Sh,Shab,Shal,Shaw,Shawl,Task6,Tim8,VAChT,Vha44,Vha68-1,VhaSFD,Vmat,Zip89B,ZnT77C,als,aralar1,cac,cype,da5,eag,gfA,kcc,nAChRbeta…
GO:0007276	gamete generation	104	916	4.49e-05	FBpp0070416,FBpp0070672,FBpp0070909,FBpp0071381,FBpp0071571,FBpp0072306,FBpp0072830,FBpp0073280,FBpp0073392,FBpp0074133,FBpp0074411,FBpp0074608,FBpp0074961,FBpp0075114,FBpp0075519,FBpp0075620,FBpp0075759,FBpp0076557,FBpp0077154,FBpp0077346,FBpp0077925,FBpp0078604,FBpp0078733,FBpp0078929,FBpp0079313,FBpp0079448,FBpp0079926,FBpp0080452,FBpp0080593,FBpp0080752,FBpp0081288,FBpp0082264,FBpp0082555,FBp…	14-3-3zeta,Aatf,Abl,Act5C,Atx2,Baldspot,BicD,BubR1,CASK,CG9634,Doa,EcR,Egfr,Eip74EF,Evi5,Krn,Lam,Lar,Mbs,Mef2,Mhc,Mi-2,Nop60B,Pax,Pdcd4,Pex1,Pka-C1,Pvf1,Rho1,SR3-9,Socs36E,Src64B,Sxl,Syx13,Tbh,Tm1,aPKC,aret,ari-1,arm,aux,bbg,bol,bun,capu,chic,cic,cindr,cnc,crb,ct,ctp,dally,dia,dlg1,drd,eIF4G2,ed,elav,flw,fng,gish,grk,gus,heph,jvl,kay,larp,mam,mei-W68,mim,mlt,mon2,msi,msn,nej,orb,orb2,oys,pAbp,ph-…
GO:0007417	central nervous system development	38	224	4.49e-05	FBpp0070416,FBpp0070607,FBpp0071571,FBpp0073537,FBpp0073990,FBpp0074028,FBpp0074853,FBpp0075519,FBpp0077539,FBpp0077947,FBpp0078733,FBpp0080736,FBpp0081431,FBpp0081722,FBpp0086722,FBpp0087359,FBpp0089196,FBpp0110259,FBpp0110354,FBpp0113105,FBpp0271771,FBpp0288933,FBpp0289137,FBpp0290499,FBpp0290823,FBpp0291630,FBpp0291631,FBpp0292871,FBpp0293081,FBpp0293146,FBpp0293527,FBpp0297886,FBpp0297890,FBp…	Abl,Appl,CG12717,CG31619,Dscam1,EcR,Egfr,Galphao,Hr46,Lam,Lin29,Mmp1,NT1,Pex1,RhoGAPp190,Src64B,Ten-a,Timp,brat,bun,chic,chinmo,cib,ct,disco,drl,eas,elav,erm,fru,ftz-f1,hb,mam,ph-p,pros,raw,rho,siz
GO:0016079	synaptic vesicle exocytosis	18	62	4.49e-05	FBpp0070589,FBpp0075620,FBpp0077410,FBpp0081097,FBpp0099902,FBpp0110435,FBpp0289127,FBpp0289604,FBpp0290013,FBpp0290542,FBpp0290770,FBpp0292260,FBpp0297166,FBpp0297567,FBpp0298334,FBpp0303878,FBpp0305521,FBpp0305560	CASK,Caps,Esyt2,Rim,Snap25,Syn,Syt1,Syt4,Sytbeta,Syx13,Syx1A,Tomosyn,Vap-33A,btsz,comt,cpx,nSyb,unc-13-4A
GO:0048640	negative regulation of developmental growth	20	76	4.57e-05	FBpp0073371,FBpp0073787,FBpp0082264,FBpp0082834,FBpp0083918,FBpp0085065,FBpp0086227,FBpp0087359,FBpp0088371,FBpp0112019,FBpp0293237,FBpp0293268,FBpp0293527,FBpp0293586,FBpp0293589,FBpp0300852,FBpp0301205,FBpp0303166,FBpp0304140,FBpp0304263	Abl,CG11206,Dad,Galphao,Mob2,Octbeta1R,Src64B,bif,crb,dj-1beta,foxo,hiw,nwk,plum,rin,scrib,sgg,spas,stj,unc-104
GO:0022604	regulation of cell morphogenesis	29	146	4.64e-05	FBpp0071008,FBpp0072830,FBpp0073371,FBpp0073513,FBpp0073759,FBpp0077154,FBpp0081530,FBpp0083918,FBpp0086227,FBpp0086354,FBpp0088115,FBpp0088502,FBpp0089196,FBpp0099481,FBpp0099721,FBpp0110354,FBpp0111624,FBpp0289752,FBpp0291228,FBpp0292871,FBpp0293057,FBpp0293146,FBpp0293608,FBpp0297103,FBpp0301889,FBpp0303166,FBpp0303681,FBpp0305668,FBpp0305817	Abl,Atpalpha,CadN,CkIalpha,Dok,Dscam1,FER,Lar,NetA,NetB,Rho1,RhoGAPp190,Trim9,bif,chic,cno,dia,ed,gish,msn,pk,pros,pyd,raw,sif,spas,tutl,tyn,unc-104
GO:0051129	negative regulation of cellular component organization	29	146	4.64e-05	FBpp0073371,FBpp0073787,FBpp0077026,FBpp0082834,FBpp0083918,FBpp0085368,FBpp0086227,FBpp0087359,FBpp0088371,FBpp0089196,FBpp0099721,FBpp0099808,FBpp0112019,FBpp0112115,FBpp0291734,FBpp0291772,FBpp0292003,FBpp0293146,FBpp0293163,FBpp0293237,FBpp0293527,FBpp0293586,FBpp0293608,FBpp0297625,FBpp0301205,FBpp0303166,FBpp0303810,FBpp0304140,FBpp0304263	Abl,BubR1,CG11206,CG17816,CadN,CoRest,Dad,Galphao,Mi-2,Mob2,Octbeta1R,Spn,Src64B,bif,chic,gish,hiw,mim,mwh,nwk,obst-A,plum,pros,sgg,spas,stj,tacc,tmod,unc-104
GO:0050795	regulation of behavior	22	91	4.85e-05	FBpp0070744,FBpp0072590,FBpp0073809,FBpp0079448,FBpp0082555,FBpp0083390,FBpp0085761,FBpp0086354,FBpp0088599,FBpp0089042,FBpp0099478,FBpp0099780,FBpp0113067,FBpp0291631,FBpp0293057,FBpp0293589,FBpp0300312,FBpp0300511,FBpp0300535,FBpp0300789,FBpp0305970,FBpp0306030	5-HT1A,Atx2,Clk,Dop1R1,EcR,Hk,Ih,Ktl,Mbs,Pdfr,Pka-C1,Rdl,Rho1,SPR,Sh,Shab,Tbh,Trim9,cue,foxo,qvr,rut
GO:0008344	adult locomotory behavior	21	85	5.98e-05	FBpp0070618,FBpp0073686,FBpp0073787,FBpp0073832,FBpp0078733,FBpp0085065,FBpp0086271,FBpp0088502,FBpp0089042,FBpp0111481,FBpp0111727,FBpp0290542,FBpp0291049,FBpp0293597,FBpp0297876,FBpp0297886,FBpp0298326,FBpp0300329,FBpp0301014,FBpp0305314,FBpp0305668	Adar,Atpalpha,CASK,DAT,Galphaq,Lam,Lin29,Nlg2,Tbh,acj6,ben,brp,cac,dj-1beta,gfA,hiw,na,norpA,shakB,shep,tutl
GO:0051050	positive regulation of transport	23	100	5.98e-05	FBpp0070618,FBpp0072574,FBpp0076253,FBpp0077410,FBpp0080395,FBpp0081097,FBpp0085704,FBpp0086197,FBpp0086227,FBpp0113067,FBpp0288916,FBpp0290542,FBpp0290700,FBpp0291394,FBpp0292877,FBpp0293502,FBpp0298326,FBpp0298334,FBpp0302572,FBpp0303166,FBpp0303258,FBpp0303445,FBpp0305687	Abl,Apoltp,BicD,CASK,CaBP1,Cam,Caps,Glut1,Nrx-1,Pkc53E,Syt1,Syt4,Tab2,Tequila,cac,cindr,corn,dysc,lap,norpA,qvr,ru,unc-104
GO:0016318	ommatidial rotation	12	27	6.12e-05	FBpp0071571,FBpp0072306,FBpp0074961,FBpp0077154,FBpp0077708,FBpp0082264,FBpp0099721,FBpp0289752,FBpp0293608,FBpp0300449,FBpp0300935,FBpp0305425	CadN,CadN2,Egfr,Krn,cno,ds,ed,fred,gish,nmo,rin,zip
GO:0001508	action potential	8	9	6.54e-05	FBpp0073280,FBpp0088599,FBpp0089047,FBpp0111727,FBpp0111866,FBpp0298326,FBpp0300662,FBpp0306030	Ca-alpha1D,Ca-alpha1T,NaCP60E,Sh,Shab,cac,na,sesB
GO:0006811	ion transport	79	647	6.84e-05	FBpp0070944,FBpp0072046,FBpp0073076,FBpp0073155,FBpp0073280,FBpp0073338,FBpp0073553,FBpp0073761,FBpp0074452,FBpp0074453,FBpp0077878,FBpp0078522,FBpp0079407,FBpp0079502,FBpp0080010,FBpp0080263,FBpp0080495,FBpp0082002,FBpp0082560,FBpp0082720,FBpp0083086,FBpp0083141,FBpp0084003,FBpp0084023,FBpp0084580,FBpp0086271,FBpp0086994,FBpp0088502,FBpp0088599,FBpp0088794,FBpp0089047,FBpp0089070,FBpp0090962,FBp…	ATPsynD,AcrE,Atpalpha,CG10019,CG10804,CG12414,CG15270,CG31530,CG3168,CG32000,CG33298,CG42237,CG42340,CG43066,CG5646,CG6125,CG7255,CG8034,CG8051,CG8785,CG9413,Ca-alpha1D,Ca-alpha1T,Ca-beta,Calx,ClC-a,Cngl,DAT,Da3,GluClalpha,Hk,Ih,MRP,Mco1,Mid1,NaCP60E,Nckx30C,Ndae1,Nhe2,Nhe3,Nrx-1,PMCA,Rdl,SK,SPoCk,Sh,Shab,Shal,Shaw,Shawl,Task6,Tim8,VAChT,Vha44,Vha68-1,VhaSFD,Vmat,Zip89B,ZnT77C,als,aralar1,cac,cyp…
GO:0007619	courtship behavior	25	117	7.02e-05	FBpp0073076,FBpp0073584,FBpp0073809,FBpp0076185,FBpp0081256,FBpp0083390,FBpp0085704,FBpp0085761,FBpp0088599,FBpp0089042,FBpp0099902,FBpp0110308,FBpp0290499,FBpp0290503,FBpp0290542,FBpp0293146,FBpp0293409,FBpp0297664,FBpp0297876,FBpp0298326,FBpp0300329,FBpp0301014,FBpp0303318,FBpp0303905,FBpp0305507	5-HT1A,Adar,CASK,FoxP,Ktl,Nlg2,Sh,Syn,Tab2,Tbh,aay,cac,dlg1,dnc,dsx,eag,fne,fru,hec,orb2,pros,rut,shep,slo,tipE
GO:0007015	actin filament organization	23	103	8.81e-05	FBpp0070607,FBpp0070672,FBpp0073682,FBpp0077154,FBpp0080452,FBpp0081530,FBpp0081772,FBpp0082535,FBpp0086354,FBpp0088904,FBpp0089196,FBpp0099481,FBpp0288517,FBpp0290893,FBpp0293527,FBpp0296972,FBpp0297103,FBpp0297564,FBpp0297567,FBpp0297625,FBpp0300169,FBpp0302572,FBpp0302767	FER,Mhc,Mical,Rho1,SelR,Src64B,Tm1,Tm2,btsz,capu,chic,cib,cindr,ctp,dia,ed,jv,jvl,mew,sn,tmod,tyn,up
GO:0030239	myofibril assembly	15	46	8.81e-05	FBpp0072306,FBpp0073682,FBpp0076320,FBpp0079196,FBpp0079926,FBpp0080452,FBpp0081772,FBpp0088529,FBpp0099801,FBpp0113114,FBpp0289753,FBpp0291385,FBpp0297564,FBpp0297625,FBpp0304920	Bsg,C3G,Mhc,Mical,Prm,Scgdelta,SelR,Zasp52,Zasp66,aret,sls,tmod,tn,up,zip
GO:0051964	negative regulation of synapse assembly	15	46	8.81e-05	FBpp0073787,FBpp0082834,FBpp0083918,FBpp0086227,FBpp0087359,FBpp0088371,FBpp0112019,FBpp0293163,FBpp0293237,FBpp0293527,FBpp0293586,FBpp0301205,FBpp0303166,FBpp0304140,FBpp0304263	Abl,CG11206,Dad,Galphao,Mob2,Octbeta1R,Spn,Src64B,hiw,nwk,plum,sgg,spas,stj,unc-104
GO:0042692	muscle cell differentiation	25	119	8.92e-05	FBpp0071571,FBpp0072306,FBpp0073682,FBpp0076320,FBpp0077679,FBpp0077947,FBpp0079196,FBpp0079926,FBpp0080452,FBpp0080661,FBpp0081772,FBpp0086545,FBpp0087529,FBpp0088529,FBpp0099801,FBpp0113114,FBpp0289753,FBpp0291385,FBpp0293589,FBpp0297564,FBpp0297625,FBpp0301280,FBpp0301994,FBpp0304920,FBpp0305279	Bsg,C3G,Egfr,Mef2,Mhc,Mical,Prm,Scgdelta,SelR,Zasp52,Zasp66,aret,dock,foxo,hbs,jeb,kirre,sd,siz,sls,tmod,tn,tup,up,zip
GO:0048469	cell maturation	30	161	9.15e-05	FBpp0071381,FBpp0071571,FBpp0074853,FBpp0079313,FBpp0079448,FBpp0082987,FBpp0083776,FBpp0085962,FBpp0087500,FBpp0088904,FBpp0089047,FBpp0089196,FBpp0288517,FBpp0290447,FBpp0290503,FBpp0290770,FBpp0291631,FBpp0293566,FBpp0293586,FBpp0296972,FBpp0297477,FBpp0297564,FBpp0297632,FBpp0297671,FBpp0298326,FBpp0300852,FBpp0301014,FBpp0301582,FBpp0302921,FBpp0303258	14-3-3zeta,BicD,Ca-alpha1D,Ca-beta,EcR,Egfr,Mical,Pka-C1,Rim,SR3-9,Tm1,aPKC,cac,capu,chic,cic,cnc,dlg1,flw,ftz-f1,grk,gus,heph,jvl,mon2,orb,plum,scrib,shep,stau
GO:0051674	localization of cell	48	329	9.44e-05	FBpp0071571,FBpp0071834,FBpp0072306,FBpp0072574,FBpp0073392,FBpp0073759,FBpp0074411,FBpp0074961,FBpp0076557,FBpp0079051,FBpp0079313,FBpp0080452,FBpp0080593,FBpp0081288,FBpp0081431,FBpp0081530,FBpp0082669,FBpp0082834,FBpp0082987,FBpp0083206,FBpp0083918,FBpp0086354,FBpp0087520,FBpp0111523,FBpp0111983,FBpp0271930,FBpp0288515,FBpp0288933,FBpp0290542,FBpp0290893,FBpp0291228,FBpp0291631,FBpp0291734,FBp…	Abl,CASK,Dad,EcR,Egfr,Evi5,FER,Krn,Lar,Mhc,NetA,NetB,Pvf1,Pvf2,Pvf3,Rho1,SR3-9,Socs36E,Src64B,bbg,bnl,bun,cindr,gish,grk,gus,hb,jeb,jvl,kay,mew,mim,nej,orb2,oys,puc,pum,pyr,qm,robo,ru,sn,spas,spri,srp,ths,ttv,zip
GO:0044057	regulation of system process	17	60	0.0001	FBpp0073682,FBpp0073809,FBpp0079184,FBpp0079926,FBpp0082555,FBpp0086941,FBpp0088350,FBpp0099478,FBpp0099922,FBpp0110308,FBpp0113067,FBpp0288563,FBpp0291476,FBpp0298326,FBpp0300511,FBpp0305970,FBpp0306030	Amph,Atx2,CG2121,CG42629,Clk,Dop1R1,Nos,Proc,Rdl,Shab,aret,cac,eag,for,qvr,rut,up
GO:0007447	imaginal disc pattern formation	23	105	0.00011	FBpp0071571,FBpp0072574,FBpp0074028,FBpp0074447,FBpp0075431,FBpp0077318,FBpp0077708,FBpp0077925,FBpp0079448,FBpp0082834,FBpp0082987,FBpp0086352,FBpp0088543,FBpp0089118,FBpp0111762,FBpp0290370,FBpp0291233,FBpp0291237,FBpp0293566,FBpp0297069,FBpp0301040,FBpp0305409,FBpp0305425	CG13830,CG5890,CG8405,Dad,Egfr,Hs3st-B,Mrp4,Pka-C1,SR3-9,bi,cic,dally,disco,dlp,ds,fng,lilli,nmo,osa,rho,ru,shn,sno
GO:0009953	dorsal/ventral pattern formation	28	146	0.00011	FBpp0071381,FBpp0071571,FBpp0074447,FBpp0075431,FBpp0077318,FBpp0077925,FBpp0079313,FBpp0080402,FBpp0082264,FBpp0082987,FBpp0083776,FBpp0084728,FBpp0085915,FBpp0086352,FBpp0088543,FBpp0089118,FBpp0089339,FBpp0111762,FBpp0290370,FBpp0291233,FBpp0291237,FBpp0293566,FBpp0296972,FBpp0297069,FBpp0297671,FBpp0303258,FBpp0305215,FBpp0305425	BicD,CG13830,CG5890,CG8405,CrebA,Egfr,Hs3st-B,Mrp4,Myd88,Pkc98E,SR3-9,cact,cic,cnc,dally,dlp,flw,fng,grk,jvl,lilli,nmo,orb,osa,pAbp,rin,shn,sno
GO:0048870	cell motility	47	322	0.00011	FBpp0071571,FBpp0071834,FBpp0072306,FBpp0072574,FBpp0073392,FBpp0073759,FBpp0074411,FBpp0074961,FBpp0076557,FBpp0079051,FBpp0079313,FBpp0080452,FBpp0080593,FBpp0081288,FBpp0081431,FBpp0081530,FBpp0082669,FBpp0082834,FBpp0082987,FBpp0083206,FBpp0083918,FBpp0086354,FBpp0087520,FBpp0111523,FBpp0111983,FBpp0271930,FBpp0288515,FBpp0288933,FBpp0290542,FBpp0290893,FBpp0291228,FBpp0291631,FBpp0291734,FBp…	Abl,CASK,Dad,EcR,Egfr,Evi5,FER,Krn,Lar,Mhc,NetA,NetB,Pvf1,Pvf2,Pvf3,Rho1,SR3-9,Socs36E,Src64B,bbg,bnl,bun,cindr,gish,grk,gus,hb,jeb,kay,mew,mim,nej,orb2,oys,puc,pum,pyr,qm,robo,ru,sn,spas,spri,srp,ths,ttv,zip
GO:0007617	mating behavior	30	164	0.00012	FBpp0070744,FBpp0073076,FBpp0073584,FBpp0073809,FBpp0076185,FBpp0081256,FBpp0083390,FBpp0085704,FBpp0085761,FBpp0088599,FBpp0089042,FBpp0099902,FBpp0110308,FBpp0112169,FBpp0290499,FBpp0290503,FBpp0290542,FBpp0293146,FBpp0293409,FBpp0297556,FBpp0297664,FBpp0297876,FBpp0297886,FBpp0298326,FBpp0300329,FBpp0301014,FBpp0303318,FBpp0303905,FBpp0304242,FBpp0305507	5-HT1A,Adar,CASK,FoxP,Ktl,Lin29,Nlg2,SPR,Sh,Syn,Tab2,Tbh,aay,bol,cac,dlg1,dnc,dsx,eag,fne,fru,hdly,hec,mbl,orb2,pros,rut,shep,slo,tipE
GO:0009952	anterior/posterior pattern specification	30	164	0.00012	FBpp0071571,FBpp0072306,FBpp0072803,FBpp0073249,FBpp0077318,FBpp0079313,FBpp0079448,FBpp0080661,FBpp0081431,FBpp0082834,FBpp0083776,FBpp0085962,FBpp0088115,FBpp0088904,FBpp0089118,FBpp0089196,FBpp0113105,FBpp0288517,FBpp0290447,FBpp0290503,FBpp0291631,FBpp0293566,FBpp0296972,FBpp0297671,FBpp0300852,FBpp0301040,FBpp0301582,FBpp0302009,FBpp0302921,FBpp0305823	Dad,EcR,Egfr,Pka-C1,Tm1,aPKC,bi,capu,chic,cic,cnc,ct,dlg1,dos,grk,gus,hb,jvl,lilli,mon2,orb,pk,pum,scrib,sev,shn,sqa,stau,tup,zip
GO:0048568	embryonic organ development	16	54	0.00012	FBpp0071255,FBpp0071834,FBpp0074411,FBpp0074608,FBpp0076557,FBpp0079051,FBpp0080661,FBpp0081138,FBpp0081288,FBpp0082669,FBpp0083918,FBpp0086354,FBpp0111523,FBpp0271771,FBpp0290893,FBpp0301994	Dfd,Mmp1,Pvf1,Pvf2,Pvf3,Rho1,lz,polo,puc,qm,robo,sd,sn,spas,srp,tup
GO:0055002	striated muscle cell development	17	61	0.00012	FBpp0072306,FBpp0073682,FBpp0076320,FBpp0079196,FBpp0079926,FBpp0080452,FBpp0081772,FBpp0087529,FBpp0088529,FBpp0099801,FBpp0113114,FBpp0289753,FBpp0291385,FBpp0297564,FBpp0297625,FBpp0301994,FBpp0304920	Bsg,C3G,Mef2,Mhc,Mical,Prm,Scgdelta,SelR,Zasp52,Zasp66,aret,sd,sls,tmod,tn,up,zip
GO:1900073	regulation of neuromuscular synaptic transmission	11	24	0.00012	FBpp0077410,FBpp0083918,FBpp0289604,FBpp0290542,FBpp0290700,FBpp0292244,FBpp0303318,FBpp0303445,FBpp0305279,FBpp0305314,FBpp0305521	Ank2,CASK,Galphaq,Nrx-1,Syt1,Tomosyn,comt,dysc,jeb,slo,spas
GO:0044085	cellular component biogenesis	126	1201	0.00013	FBpp0070171,FBpp0070589,FBpp0070672,FBpp0071289,FBpp0071571,FBpp0072306,FBpp0073280,FBpp0073682,FBpp0073686,FBpp0073846,FBpp0074411,FBpp0074608,FBpp0075430,FBpp0075756,FBpp0076111,FBpp0076141,FBpp0076320,FBpp0077154,FBpp0077318,FBpp0078365,FBpp0079196,FBpp0079306,FBpp0079313,FBpp0079926,FBpp0080157,FBpp0080452,FBpp0080736,FBpp0080752,FBpp0081288,FBpp0081530,FBpp0081772,FBpp0082555,FBpp0083206,FBp…	Amph,Atg17,Atpalpha,Atx2,Bsg,C3G,CG13096,CG13185,CG14521,CG1542,CG18178,CG18596,CG31814,CG34127,CG34353,CG42343,CG5033,CG5645,CG7267,CG7564,CG8545,CG9072,CG9628,Cam,DOR,Egfr,FER,Galphao,Hk,Ktl,LanB2,Lar,Mapmodulin,Mhc,Mical,NHP2,Nlg2,Nlg4,Nop60B,Nos,Nrx-1,Pax,Prm,Pvf1,Rbcn-3A,Rho1,Scgdelta,SelR,Sh,Shab,Shal,Shaw,Shawl,Skeletor,Snap25,Src64B,Syn,Ten-a,Tm1,Tob,Tomosyn,Trf2,Vap-33A,Zasp52,Zasp66,aPK…
GO:1901700	response to oxygen-containing compound	45	304	0.00013	FBpp0070390,FBpp0070416,FBpp0071571,FBpp0073809,FBpp0074370,FBpp0074825,FBpp0074853,FBpp0076129,FBpp0076185,FBpp0078067,FBpp0079406,FBpp0079448,FBpp0081285,FBpp0081596,FBpp0083730,FBpp0084728,FBpp0084931,FBpp0085094,FBpp0085692,FBpp0087524,FBpp0088350,FBpp0088403,FBpp0088599,FBpp0089042,FBpp0090962,FBpp0099478,FBpp0099542,FBpp0099902,FBpp0110308,FBpp0111531,FBpp0112426,FBpp0288508,FBpp0289611,FBp…	AcCoAS,Aldh,Bx,CASK,CanA1,Cat,Clk,DOR,Dop1R1,DopEcR,Duox,EcR,Egfr,Galphaq,Ggamma30A,Ilp6,Pka-C1,Pka-R2,Pkc98E,Sh,Syn,Tbh,Trf2,TrissinR,Vmat,aay,dlg1,dm,dnc,dpr9,eag,for,ftz-f1,hang,hppy,klg,mAChR-B,mura,ph-p,pum,rho,rl,rut,sima,vsg
GO:0007615	anesthesia-resistant memory	9	15	0.00014	FBpp0073809,FBpp0079448,FBpp0085761,FBpp0099564,FBpp0290542,FBpp0290746,FBpp0291476,FBpp0293597,FBpp0305507	5-HT1A,CASK,CG42629,D2R,Pka-C1,Rgk1,brp,dnc,rut
GO:0009416	response to light stimulus	27	140	0.00014	FBpp0070618,FBpp0071179,FBpp0072177,FBpp0074602,FBpp0075431,FBpp0076903,FBpp0081722,FBpp0082987,FBpp0088599,FBpp0099780,FBpp0099902,FBpp0111481,FBpp0288741,FBpp0289713,FBpp0289754,FBpp0290503,FBpp0291049,FBpp0291070,FBpp0291394,FBpp0293502,FBpp0298326,FBpp0300511,FBpp0301144,FBpp0301607,FBpp0304106,FBpp0305314,FBpp0305778	Ace,Calx,Cam,Camta,Dop1R1,Galphaq,Ggamma30A,Ih,PIP82,SR3-9,Sh,Syn,Timp,betaTub60D,cac,dlg1,dlp,gfA,inaE,lap,norpA,ogre,rdgA,rdgB,rdgC,shakB,slgA
GO:0043269	regulation of ion transport	13	36	0.00014	FBpp0073076,FBpp0073113,FBpp0077041,FBpp0099780,FBpp0111558,FBpp0113067,FBpp0288563,FBpp0289848,FBpp0290746,FBpp0293502,FBpp0297477,FBpp0298326,FBpp0303445	CG2121,Ca-beta,Cam,Ih,Rgk1,Rgk3,Teh2,Teh3,Usp2,cac,dysc,qvr,tipE
GO:0045664	regulation of neuron differentiation	29	157	0.00014	FBpp0070672,FBpp0071834,FBpp0073249,FBpp0073371,FBpp0073759,FBpp0080593,FBpp0083918,FBpp0085915,FBpp0086227,FBpp0086354,FBpp0088115,FBpp0088366,FBpp0088712,FBpp0089196,FBpp0090962,FBpp0099721,FBpp0110354,FBpp0111624,FBpp0112426,FBpp0291228,FBpp0291631,FBpp0293057,FBpp0293146,FBpp0297564,FBpp0300535,FBpp0303166,FBpp0303681,FBpp0305668,FBpp0305817	Abl,CadN,Dscam1,EcR,Lar,Mbs,Mical,NetA,NetB,Rho1,RhoGAPp190,Socs36E,Trim9,Vmat,bif,chic,ctp,pAbp,pk,pros,rl,robo,sev,sif,spas,sv,tinc,tutl,unc-104
GO:0048584	positive regulation of response to stimulus	54	396	0.00014	FBpp0070939,FBpp0071210,FBpp0071381,FBpp0071571,FBpp0072803,FBpp0072830,FBpp0073106,FBpp0073686,FBpp0074961,FBpp0075431,FBpp0076745,FBpp0077154,FBpp0077539,FBpp0077679,FBpp0077708,FBpp0077947,FBpp0080402,FBpp0080859,FBpp0081288,FBpp0083032,FBpp0083206,FBpp0083918,FBpp0085692,FBpp0085704,FBpp0086354,FBpp0086545,FBpp0088115,FBpp0088273,FBpp0088646,FBpp0089151,FBpp0089196,FBpp0099542,FBpp0099767,FBp…	Actbeta,CG13830,CG34393,CG43102,CoRest,DopEcR,Efa6,Egfr,ImpL2,Krn,MESK2,Mp,Myd88,PVRAP,Rab3-GEF,Rho1,Ssdp,Tab2,ben,bnl,cact,chic,crb,dally,dia,dlp,dock,dos,ds,e(r),ed,erm,flw,foxo,gish,hbs,hppy,jeb,lqf,msn,mtd,nej,pk,puc,rdx,rho,rl,sNPF,shf,siz,spas,sqa,trol,ttv
GO:0051124	synaptic growth at neuromuscular junction	13	36	0.00014	FBpp0073280,FBpp0073686,FBpp0088502,FBpp0099902,FBpp0288515,FBpp0289137,FBpp0290013,FBpp0290503,FBpp0290700,FBpp0297876,FBpp0303681,FBpp0304140,FBpp0305279	Atpalpha,Lar,Nlg2,Nrx-1,Syn,Ten-a,ben,cpx,dlg1,jeb,kay,sesB,sgg
GO:0061061	muscle structure development	36	220	0.00014	FBpp0071571,FBpp0072306,FBpp0073682,FBpp0074227,FBpp0076320,FBpp0077154,FBpp0077679,FBpp0077947,FBpp0079196,FBpp0079926,FBpp0080452,FBpp0080661,FBpp0080736,FBpp0081772,FBpp0085697,FBpp0086545,FBpp0087529,FBpp0088529,FBpp0099801,FBpp0111983,FBpp0113114,FBpp0289753,FBpp0289915,FBpp0290499,FBpp0291385,FBpp0293165,FBpp0293589,FBpp0293744,FBpp0297556,FBpp0297564,FBpp0297625,FBpp0301280,FBpp0301994,FBp…	Bsg,C3G,CG5800,Egfr,Kdm2,Mef2,Mhc,Mical,Prm,Scgdelta,SelR,Zasp52,Zasp66,aret,chn,cora,dock,drl,ed,foxo,fru,hbs,jeb,kirre,mbl,mew,pyr,sd,siz,sls,ths,tmod,tn,tup,up,zip
GO:0098660	inorganic ion transmembrane transport	49	345	0.00014	FBpp0072046,FBpp0073076,FBpp0077878,FBpp0080010,FBpp0080263,FBpp0080495,FBpp0082002,FBpp0082560,FBpp0082720,FBpp0083141,FBpp0086271,FBpp0088502,FBpp0088599,FBpp0089047,FBpp0099401,FBpp0099473,FBpp0099780,FBpp0110308,FBpp0111766,FBpp0111866,FBpp0112329,FBpp0112979,FBpp0271755,FBpp0288427,FBpp0288471,FBpp0288814,FBpp0289190,FBpp0289782,FBpp0290356,FBpp0290868,FBpp0292911,FBpp0293237,FBpp0293407,FBp…	ATPsynD,Atpalpha,CG10804,CG15270,CG32000,CG42340,CG43066,CG6125,Ca-alpha1D,Ca-alpha1T,Ca-beta,Calx,ClC-a,Cngl,DAT,GluClalpha,Hk,Ih,Mid1,NaCP60E,Nckx30C,Ndae1,Nhe2,Nhe3,PMCA,Rdl,SK,SPoCk,Sh,Shab,Shal,Shaw,Shawl,Task6,Vha44,Vha68-1,VhaSFD,Zip89B,ZnT77C,cac,cype,eag,kcc,pHCl,rdgB,slo,stj,tipE,zyd
GO:1902531	regulation of intracellular signal transduction	47	326	0.00014	FBpp0071381,FBpp0071996,FBpp0072803,FBpp0072830,FBpp0073106,FBpp0073686,FBpp0073809,FBpp0075899,FBpp0077154,FBpp0077708,FBpp0077947,FBpp0078490,FBpp0080593,FBpp0080623,FBpp0080859,FBpp0081288,FBpp0082008,FBpp0083141,FBpp0083206,FBpp0085692,FBpp0085834,FBpp0086621,FBpp0088273,FBpp0088646,FBpp0099542,FBpp0099767,FBpp0111515,FBpp0111549,FBpp0111624,FBpp0112308,FBpp0289752,FBpp0290503,FBpp0291476,FBp…	ATPsynD,Actbeta,CG34393,CG42629,CG43102,DopEcR,Efa6,Epac,ImpL2,L,Lk6,MESK2,MESR3,Myd88,Rab3-GEF,Rapgap1,Sesn,Socs36E,Ubc6,ben,bnl,chrb,cno,crb,dlg1,dnc,dos,ds,ed,edl,flw,hppy,jeb,msn,puc,pyd,raw,rdx,rut,sNPF,scrib,scyl,sgg,sif,siz,spri,sqa
GO:0051641	cellular localization	98	880	0.00016	FBpp0070589,FBpp0070672,FBpp0071307,FBpp0071381,FBpp0072026,FBpp0072306,FBpp0072830,FBpp0073280,FBpp0073338,FBpp0073392,FBpp0073611,FBpp0073673,FBpp0074319,FBpp0074608,FBpp0075519,FBpp0075620,FBpp0076558,FBpp0077410,FBpp0077708,FBpp0078490,FBpp0078733,FBpp0079196,FBpp0079313,FBpp0079407,FBpp0080109,FBpp0080752,FBpp0081097,FBpp0083776,FBpp0083884,FBpp0084679,FBpp0084688,FBpp0085094,FBpp0085697,FBp…	AP-1sigma,Abl,Act5C,BicD,Bsg,CASK,CG10011,CG33298,CG34127,CG42795,CanA1,Caps,DAT,Esyt2,Evi5,Frq1,Frq2,Lam,Lsd-2,Mapmodulin,Mco1,Mid1,Neto,Nlg2,Nlg4,Nrx-1,Pax,Pex1,Rab3,Rab3-GEF,Rho1,RhoGAP100F,Rim,Scgdelta,Sec63,Snap25,Syn,Syt1,Syt4,Sytbeta,Syx13,Syx1A,TM9SF4,Tim8,Tm1,Tom40,Tomosyn,Ubc6,Unc-76,Vap-33A,Vmat,aPKC,arm,brp,btsz,bw,cac,capu,chic,chinmo,cmpy,cnc,cno,comt,cora,cpx,crb,ctp,dia,dlg1,ds,ed…
GO:0006887	exocytosis	21	93	0.00017	FBpp0070589,FBpp0073673,FBpp0075620,FBpp0077410,FBpp0081097,FBpp0086941,FBpp0099902,FBpp0110435,FBpp0289127,FBpp0289604,FBpp0290013,FBpp0290542,FBpp0290770,FBpp0292260,FBpp0297166,FBpp0297567,FBpp0298326,FBpp0298334,FBpp0303878,FBpp0305521,FBpp0305560	Amph,CASK,Caps,Esyt2,Rim,Snap25,Syn,Syt1,Syt4,Sytbeta,Syx13,Syx1A,Tomosyn,Vap-33A,btsz,cac,comt,cpx,g,nSyb,unc-13-4A
GO:0009636	response to toxic substance	31	177	0.00018	FBpp0071571,FBpp0073809,FBpp0074825,FBpp0076129,FBpp0076185,FBpp0077878,FBpp0078067,FBpp0079406,FBpp0079448,FBpp0079502,FBpp0081596,FBpp0082720,FBpp0083730,FBpp0084003,FBpp0084728,FBpp0085692,FBpp0087524,FBpp0088403,FBpp0089042,FBpp0089070,FBpp0090962,FBpp0099542,FBpp0099902,FBpp0112426,FBpp0288508,FBpp0289611,FBpp0290503,FBpp0290542,FBpp0305409,FBpp0305507,FBpp0305823	AcCoAS,Aldh,CASK,Cat,DopEcR,Duox,Egfr,MRP,Pka-C1,Pka-R2,Pkc98E,Syn,Tbh,Vmat,Zip89B,ZnT77C,aay,als,dlg1,dnc,dpr9,hang,hppy,klg,mura,pum,rho,rl,rsn,rut,vsg
GO:0043297	apical junction assembly	17	64	0.00019	FBpp0071289,FBpp0075430,FBpp0080157,FBpp0083730,FBpp0084716,FBpp0085697,FBpp0087359,FBpp0088502,FBpp0089035,FBpp0111740,FBpp0289176,FBpp0290503,FBpp0293268,FBpp0293835,FBpp0297567,FBpp0300852,FBpp0302921	Atpalpha,CG14521,CG31814,CG34353,CG42343,CG7267,CG9628,Galphao,aPKC,arm,btsz,cora,crb,dlg1,klg,scrib,sdt
GO:0048190	wing disc dorsal/ventral pattern formation	15	51	0.00022	FBpp0074447,FBpp0075431,FBpp0077318,FBpp0077925,FBpp0082987,FBpp0086352,FBpp0088543,FBpp0089118,FBpp0111762,FBpp0290370,FBpp0291233,FBpp0291237,FBpp0293566,FBpp0297069,FBpp0305425	CG13830,CG5890,CG8405,Hs3st-B,Mrp4,SR3-9,cic,dally,dlp,fng,lilli,nmo,osa,shn,sno
GO:0006468	protein phosphorylation	42	284	0.00024	FBpp0071571,FBpp0072830,FBpp0072990,FBpp0073249,FBpp0073513,FBpp0074608,FBpp0074961,FBpp0075283,FBpp0078604,FBpp0079448,FBpp0080736,FBpp0081288,FBpp0081530,FBpp0082008,FBpp0084728,FBpp0085368,FBpp0085692,FBpp0085933,FBpp0086197,FBpp0088350,FBpp0088511,FBpp0099820,FBpp0110308,FBpp0112426,FBpp0288495,FBpp0288515,FBpp0289029,FBpp0289212,FBpp0289752,FBpp0290542,FBpp0291931,FBpp0292870,FBpp0293502,FBp…	Abl,BubR1,CASK,CG17698,CG31145,CG34357,Cam,CkIalpha,Doa,Dyrk3,Egfr,Eip63E,FER,Krn,Lk6,Pka-C1,Pka-C3,Pkc53E,Pkc98E,Pkcdelta,Src64B,Strn-Mlck,aPKC,aux,cno,drl,eag,fj,for,gish,hppy,kay,msn,nmo,polo,puc,pyd,rl,sev,sff,sgg,sqa
GO:0045886	negative regulation of synaptic growth at neuromuscular junction	14	45	0.00025	FBpp0073787,FBpp0082834,FBpp0083918,FBpp0086227,FBpp0087359,FBpp0088371,FBpp0112019,FBpp0293237,FBpp0293527,FBpp0293586,FBpp0301205,FBpp0303166,FBpp0304140,FBpp0304263	Abl,CG11206,Dad,Galphao,Mob2,Octbeta1R,Src64B,hiw,nwk,plum,sgg,spas,stj,unc-104
GO:0008045	motor neuron axon guidance	17	66	0.00026	FBpp0071834,FBpp0073759,FBpp0077543,FBpp0077980,FBpp0080524,FBpp0080661,FBpp0084068,FBpp0086354,FBpp0088350,FBpp0289137,FBpp0290823,FBpp0291228,FBpp0293691,FBpp0297069,FBpp0301686,FBpp0303166,FBpp0303681	Abl,Lar,Mp,NT1,NetA,NetB,Rho1,Ten-a,beat-IIIc,dally,for,haf,ko,robo,tok,trol,tup
GO:0030855	epithelial cell differentiation	53	396	0.00026	FBpp0070416,FBpp0070909,FBpp0071571,FBpp0072306,FBpp0073392,FBpp0074411,FBpp0074961,FBpp0077154,FBpp0077346,FBpp0077708,FBpp0079313,FBpp0080452,FBpp0080593,FBpp0080752,FBpp0081288,FBpp0082264,FBpp0083776,FBpp0085697,FBpp0085933,FBpp0086354,FBpp0086545,FBpp0086722,FBpp0087359,FBpp0087529,FBpp0088115,FBpp0099481,FBpp0113105,FBpp0271930,FBpp0288515,FBpp0288933,FBpp0290276,FBpp0290503,FBpp0290542,FBp…	Abl,CASK,EcR,Egfr,Evi5,Galphao,Krn,Lar,Mbs,Mef2,Mhc,Pax,Pvf1,Rho1,Socs36E,Src64B,aPKC,app,bbg,bun,cic,cindr,cora,crb,ct,dia,dlg1,ds,ed,fj,grk,gus,hbs,jvl,kay,mam,mim,mwh,nej,orb,ph-p,pigs,pk,puc,rho,rin,scrib,sgg,sn,spri,toc,tyn,zip
GO:0051146	striated muscle cell differentiation	22	104	0.00026	FBpp0072306,FBpp0073682,FBpp0076320,FBpp0077679,FBpp0077947,FBpp0079196,FBpp0079926,FBpp0080452,FBpp0081772,FBpp0086545,FBpp0087529,FBpp0088529,FBpp0099801,FBpp0113114,FBpp0289753,FBpp0291385,FBpp0293589,FBpp0297564,FBpp0297625,FBpp0301280,FBpp0301994,FBpp0304920	Bsg,C3G,Mef2,Mhc,Mical,Prm,Scgdelta,SelR,Zasp52,Zasp66,aret,dock,foxo,hbs,kirre,sd,siz,sls,tmod,tn,up,zip
GO:1905114	cell surface receptor signaling pathway involved in cell-cell signaling	17	66	0.00026	FBpp0071381,FBpp0073155,FBpp0079502,FBpp0080736,FBpp0084003,FBpp0084023,FBpp0087359,FBpp0088543,FBpp0089035,FBpp0099473,FBpp0111569,FBpp0288426,FBpp0289395,FBpp0289821,FBpp0291049,FBpp0291862,FBpp0293608	AcrE,CG12414,Da3,Galphao,GluClalpha,als,arm,da5,drl,flw,gfA,gish,nAChRbeta1,nej,osa,pan,rsn
GO:0007422	peripheral nervous system development	20	89	0.00028	FBpp0071571,FBpp0075360,FBpp0075519,FBpp0076185,FBpp0077187,FBpp0081288,FBpp0081723,FBpp0086354,FBpp0089118,FBpp0110354,FBpp0113105,FBpp0288933,FBpp0291631,FBpp0292871,FBpp0293057,FBpp0293146,FBpp0293744,FBpp0297556,FBpp0298292,FBpp0305409	Appl,Dscam1,EcR,Egfr,Pex1,Reph,Rho1,Tollo,Trim9,aay,bun,chn,ct,cwo,mbl,pros,puc,raw,rho,shn
GO:0060627	regulation of vesicle-mediated transport	24	121	0.00028	FBpp0070618,FBpp0073392,FBpp0077410,FBpp0080395,FBpp0081097,FBpp0086197,FBpp0087352,FBpp0288916,FBpp0289127,FBpp0289604,FBpp0290542,FBpp0290700,FBpp0291363,FBpp0291394,FBpp0291734,FBpp0292260,FBpp0292634,FBpp0293081,FBpp0293608,FBpp0297567,FBpp0298334,FBpp0300852,FBpp0302572,FBpp0303258	BicD,CASK,CG42795,CaBP1,Caps,Evi5,Nrx-1,Pkc53E,Rab3,Syt1,Syt4,Sytbeta,Syx1A,Tomosyn,brat,btsz,cindr,corn,gish,lap,mgl,mim,norpA,scrib
GO:0010647	positive regulation of cell communication	48	348	0.00031	FBpp0070939,FBpp0071210,FBpp0071381,FBpp0072803,FBpp0072830,FBpp0073106,FBpp0073686,FBpp0074961,FBpp0075431,FBpp0076253,FBpp0076745,FBpp0077154,FBpp0077539,FBpp0077679,FBpp0077708,FBpp0077947,FBpp0080859,FBpp0083032,FBpp0083206,FBpp0083918,FBpp0085692,FBpp0086227,FBpp0086545,FBpp0088273,FBpp0088646,FBpp0089151,FBpp0099542,FBpp0099767,FBpp0111549,FBpp0112308,FBpp0291233,FBpp0291862,FBpp0292003,FBp…	Actbeta,BicD,CG13830,CG34393,CG43102,CoRest,DopEcR,Efa6,Glut1,ImpL2,Krn,MESK2,Mp,Myd88,PVRAP,Rab3-GEF,Ssdp,Tequila,ben,bnl,crb,dally,dlp,dock,dos,ds,e(r),ed,erm,flw,foxo,gish,hbs,hppy,jeb,lqf,msn,nej,rdx,rho,sNPF,shf,siz,spas,sqa,trol,ttv,unc-104
GO:0019725	cellular homeostasis	36	230	0.00031	FBpp0070618,FBpp0071834,FBpp0072035,FBpp0073280,FBpp0073682,FBpp0074949,FBpp0079407,FBpp0079502,FBpp0080010,FBpp0080395,FBpp0080495,FBpp0082560,FBpp0086204,FBpp0086271,FBpp0086351,FBpp0112329,FBpp0113114,FBpp0271755,FBpp0288814,FBpp0289190,FBpp0289782,FBpp0290356,FBpp0290637,FBpp0292244,FBpp0292404,FBpp0292911,FBpp0293502,FBpp0297556,FBpp0297915,FBpp0298326,FBpp0300511,FBpp0303445,FBpp0304308,FBp…	Ank2,CG32000,CG5554,CG6125,CG7484,CaBP1,Cam,Cbp53E,DAT,Dop1R1,Galphaq,Mco1,Mid1,Nckx30C,Ndae1,Nhe2,Nhe3,PMCA,Rbcn-3A,SP2353,SPoCk,Vha68-1,VhaSFD,cac,comt,dysc,l(2)01289,mbl,norpA,robo,rsn,sesB,tn,uif,up,zyd
GO:0023056	positive regulation of signaling	48	348	0.00031	FBpp0070939,FBpp0071210,FBpp0071381,FBpp0072803,FBpp0072830,FBpp0073106,FBpp0073686,FBpp0074961,FBpp0075431,FBpp0076253,FBpp0076745,FBpp0077154,FBpp0077539,FBpp0077679,FBpp0077708,FBpp0077947,FBpp0080859,FBpp0083032,FBpp0083206,FBpp0083918,FBpp0085692,FBpp0086227,FBpp0086545,FBpp0088273,FBpp0088646,FBpp0089151,FBpp0099542,FBpp0099767,FBpp0111549,FBpp0112308,FBpp0291233,FBpp0291862,FBpp0292003,FBp…	Actbeta,BicD,CG13830,CG34393,CG43102,CoRest,DopEcR,Efa6,Glut1,ImpL2,Krn,MESK2,Mp,Myd88,PVRAP,Rab3-GEF,Ssdp,Tequila,ben,bnl,crb,dally,dlp,dock,dos,ds,e(r),ed,erm,flw,foxo,gish,hbs,hppy,jeb,lqf,msn,nej,rdx,rho,sNPF,shf,siz,spas,sqa,trol,ttv,unc-104
GO:0008355	olfactory learning	13	40	0.00032	FBpp0071571,FBpp0073809,FBpp0074961,FBpp0079448,FBpp0080736,FBpp0087500,FBpp0099902,FBpp0291476,FBpp0293608,FBpp0300236,FBpp0300511,FBpp0304140,FBpp0305507	14-3-3zeta,CG42629,Dop1R1,Egfr,Krn,Pka-C1,Syn,dnc,drl,futsch,gish,rut,sgg
GO:0035222	wing disc pattern formation	18	75	0.00033	FBpp0071571,FBpp0074447,FBpp0075431,FBpp0077318,FBpp0077708,FBpp0077925,FBpp0082987,FBpp0086352,FBpp0088543,FBpp0089118,FBpp0111762,FBpp0290370,FBpp0291233,FBpp0291237,FBpp0293566,FBpp0297069,FBpp0301040,FBpp0305425	CG13830,CG5890,CG8405,Egfr,Hs3st-B,Mrp4,SR3-9,bi,cic,dally,dlp,ds,fng,lilli,nmo,osa,shn,sno
GO:0009880	embryonic pattern specification	34	213	0.00036	FBpp0071571,FBpp0072803,FBpp0073249,FBpp0074853,FBpp0075431,FBpp0077318,FBpp0079313,FBpp0079448,FBpp0080661,FBpp0081138,FBpp0081431,FBpp0083032,FBpp0083776,FBpp0085834,FBpp0085962,FBpp0088904,FBpp0089035,FBpp0089196,FBpp0099767,FBpp0111569,FBpp0288517,FBpp0289029,FBpp0290447,FBpp0290503,FBpp0291233,FBpp0293566,FBpp0297069,FBpp0297671,FBpp0300852,FBpp0301582,FBpp0302921,FBpp0303995,FBpp0304140,FBp…	CG13830,Dfd,Doa,Egfr,Pka-C1,Ssdp,Tm1,aPKC,arm,capu,chic,cic,cnc,dally,dlg1,dlp,dm,dos,edl,ftz-f1,grk,gus,hb,lilli,mon2,orb,pan,pum,rdx,scrib,sev,sgg,stau,tup
GO:0055085	transmembrane transport	89	798	0.00036	FBpp0070921,FBpp0070944,FBpp0072026,FBpp0072046,FBpp0073076,FBpp0073155,FBpp0073268,FBpp0073280,FBpp0073338,FBpp0073761,FBpp0074452,FBpp0074453,FBpp0076558,FBpp0077753,FBpp0077878,FBpp0078522,FBpp0079502,FBpp0080010,FBpp0080263,FBpp0080495,FBpp0082002,FBpp0082560,FBpp0082720,FBpp0083086,FBpp0083093,FBpp0083141,FBpp0084003,FBpp0084023,FBpp0084580,FBpp0086271,FBpp0086994,FBpp0087855,FBpp0088502,FBp…	ATPsynD,AcrE,Atet,Atpalpha,CG10019,CG10804,CG11537,CG12414,CG1358,CG14439,CG15270,CG31530,CG3168,CG32000,CG32669,CG33234,CG42340,CG43066,CG5646,CG6125,CG7255,CG7720,CG8034,CG8051,CG8785,CG9413,Ca-alpha1D,Ca-alpha1T,Ca-beta,Calx,ClC-a,Cngl,DAT,Da3,Ent1,GluClalpha,Glut1,Hk,Ih,MRP,Mid1,Mrp4,NaCP60E,Nckx30C,Ndae1,Nhe2,Nhe3,PMCA,Rdl,SK,SPoCk,Sec63,Sh,Shab,Shal,Shaw,Shawl,Task6,Tim8,Tom40,VAChT,Vha44,V…
GO:0098662	inorganic cation transmembrane transport	43	302	0.00041	FBpp0072046,FBpp0073076,FBpp0077878,FBpp0080010,FBpp0080495,FBpp0082720,FBpp0083141,FBpp0086271,FBpp0088502,FBpp0088599,FBpp0089047,FBpp0099780,FBpp0110308,FBpp0111766,FBpp0111866,FBpp0112329,FBpp0112979,FBpp0271755,FBpp0288427,FBpp0288471,FBpp0288814,FBpp0289190,FBpp0289782,FBpp0290356,FBpp0290868,FBpp0292911,FBpp0293237,FBpp0293407,FBpp0297477,FBpp0297878,FBpp0298326,FBpp0300312,FBpp0300390,FBp…	ATPsynD,Atpalpha,CG10804,CG32000,CG42340,CG43066,Ca-alpha1D,Ca-alpha1T,Ca-beta,Calx,Cngl,DAT,Hk,Ih,Mid1,NaCP60E,Nckx30C,Ndae1,Nhe2,Nhe3,PMCA,SK,SPoCk,Sh,Shab,Shal,Shaw,Shawl,Task6,Vha44,Vha68-1,VhaSFD,Zip89B,ZnT77C,cac,cype,eag,kcc,rdgB,slo,stj,tipE,zyd
GO:0009798	axis specification	31	187	0.00042	FBpp0071381,FBpp0071571,FBpp0072306,FBpp0072803,FBpp0073249,FBpp0079313,FBpp0079448,FBpp0080402,FBpp0080661,FBpp0081431,FBpp0082264,FBpp0082987,FBpp0083776,FBpp0084728,FBpp0085962,FBpp0087500,FBpp0088115,FBpp0088904,FBpp0089196,FBpp0288517,FBpp0290447,FBpp0290503,FBpp0293566,FBpp0296972,FBpp0297632,FBpp0297671,FBpp0300852,FBpp0301582,FBpp0302921,FBpp0303258,FBpp0305823	14-3-3zeta,BicD,Egfr,Pka-C1,Pkc98E,SR3-9,Tm1,aPKC,cact,capu,chic,cic,cnc,dlg1,dos,flw,grk,gus,hb,heph,jvl,mon2,orb,pk,pum,rin,scrib,sev,stau,tup,zip
GO:0045466	R7 cell differentiation	14	48	0.00042	FBpp0071255,FBpp0071571,FBpp0072803,FBpp0073249,FBpp0077115,FBpp0083730,FBpp0099721,FBpp0112426,FBpp0291391,FBpp0291862,FBpp0293146,FBpp0300935,FBpp0303681,FBpp0305668	CG16857,CadN,CadN2,Egfr,Lar,RhoGAP100F,dos,klg,lz,nej,pros,rl,sev,tutl
GO:0009266	response to temperature stimulus	25	135	0.00049	FBpp0070618,FBpp0071395,FBpp0073076,FBpp0073809,FBpp0074602,FBpp0076829,FBpp0079448,FBpp0082476,FBpp0086392,FBpp0087500,FBpp0088502,FBpp0099478,FBpp0099902,FBpp0112919,FBpp0288508,FBpp0291862,FBpp0293237,FBpp0293521,FBpp0300329,FBpp0300511,FBpp0301077,FBpp0304256,FBpp0305314,FBpp0305507,FBpp0305778	14-3-3zeta,Adar,Atpalpha,CG12858,Clk,DnaJ-1,Dop1R1,Galphaq,Hdc,Pka-C1,Ric,Syn,dnc,eys,hang,mub,nej,nocte,norpA,rdgA,rdgC,rut,smp-30,stj,tipE
GO:0030431	sleep	15	56	0.00052	FBpp0071748,FBpp0073445,FBpp0073809,FBpp0083390,FBpp0085094,FBpp0086271,FBpp0088599,FBpp0099780,FBpp0113067,FBpp0288427,FBpp0289395,FBpp0290894,FBpp0293728,FBpp0300312,FBpp0305970	CG12414,CanA-14F,CanA1,DAT,Hk,Hsc70-3,Ih,Ktl,Nlg4,Rdl,Sh,Shaw,dnr1,qvr,rut
GO:0050805	negative regulation of synaptic transmission	9	19	0.00054	FBpp0083918,FBpp0113067,FBpp0290013,FBpp0292244,FBpp0297876,FBpp0303318,FBpp0303445,FBpp0305279,FBpp0305970	Ank2,Nlg2,Rdl,cpx,dysc,jeb,qvr,slo,spas
GO:0010628	positive regulation of gene expression	60	485	0.00056	FBpp0071255,FBpp0071571,FBpp0073673,FBpp0073832,FBpp0074028,FBpp0074370,FBpp0074853,FBpp0076649,FBpp0077318,FBpp0077539,FBpp0078508,FBpp0079448,FBpp0080661,FBpp0081138,FBpp0081256,FBpp0081288,FBpp0081431,FBpp0081553,FBpp0082264,FBpp0082555,FBpp0082669,FBpp0083032,FBpp0083776,FBpp0084931,FBpp0085120,FBpp0085915,FBpp0085962,FBpp0086722,FBpp0087529,FBpp0088179,FBpp0088366,FBpp0088543,FBpp0089035,FBp…	Atx2,Bx,CG10077,CG12054,CG4612,CG8312,Camta,Clk,CoRest,CrebA,DOR,Dfd,EcR,Egfr,Eip74EF,Hr46,Mef2,Myd88,Pka-C1,Ssdp,Trf2,acj6,arm,atms,bip2,bol,chn,cnc,disco,dm,dsx,erm,fd68A,foxo,ftz-f1,g,hb,kay,lilli,lz,mam,nej,orb,orb2,osa,pAbp,pan,pros,puc,pum,rho,rin,sd,shn,sima,sno,srp,stau,sv,tup
GO:0010927	cellular component assembly involved in morphogenesis	25	137	0.00059	FBpp0071571,FBpp0072306,FBpp0073682,FBpp0076320,FBpp0077154,FBpp0079196,FBpp0079313,FBpp0079926,FBpp0080452,FBpp0080752,FBpp0081288,FBpp0081772,FBpp0083206,FBpp0088529,FBpp0099801,FBpp0113114,FBpp0288933,FBpp0289753,FBpp0291385,FBpp0293566,FBpp0296972,FBpp0297564,FBpp0297625,FBpp0301582,FBpp0304920	Bsg,C3G,Egfr,Mhc,Mical,Pax,Prm,Scgdelta,SelR,Zasp52,Zasp66,aret,bnl,bun,cic,ed,grk,gus,jvl,puc,sls,tmod,tn,up,zip
GO:0048588	developmental cell growth	15	57	0.0006	FBpp0073809,FBpp0077115,FBpp0079448,FBpp0088599,FBpp0099721,FBpp0110308,FBpp0110354,FBpp0288515,FBpp0291391,FBpp0292244,FBpp0300535,FBpp0300935,FBpp0302587,FBpp0303681,FBpp0305507	Ank2,CG16857,CadN,CadN2,Dscam1,Lar,Mbs,Pka-C1,RhoGAP100F,Sh,dnc,eag,kay,rut,spri
GO:0010033	response to organic substance	59	476	0.00061	FBpp0070390,FBpp0070416,FBpp0071571,FBpp0073787,FBpp0073809,FBpp0074370,FBpp0074825,FBpp0074853,FBpp0076129,FBpp0076185,FBpp0078067,FBpp0079406,FBpp0079448,FBpp0080593,FBpp0081285,FBpp0081596,FBpp0081722,FBpp0082834,FBpp0083206,FBpp0083730,FBpp0084728,FBpp0084931,FBpp0085692,FBpp0086621,FBpp0087524,FBpp0088350,FBpp0088403,FBpp0088599,FBpp0089042,FBpp0089118,FBpp0089291,FBpp0090962,FBpp0099478,FBp…	AcCoAS,Aldh,AstC-R2,Bx,CASK,Cat,Clk,DOR,Dad,Dop1R1,DopEcR,Dscam1,Duox,EcR,Egfr,Eip78C,Galphaq,Ggamma30A,Hr46,Hr78,Ilp6,L,Pka-C1,Pka-R2,Pkc98E,Sh,Socs36E,Syn,Tbh,Timp,Trf2,TrissinR,Vmat,aay,bnl,dlg1,dm,dnc,dpr9,eag,for,ftz-f1,hang,hiw,hppy,klg,mAChR-B,mura,ph-p,pum,pyr,rdx,rho,rl,rut,shn,sima,ths,vsg
GO:0042325	regulation of phosphorylation	37	249	0.00062	FBpp0071381,FBpp0071571,FBpp0072830,FBpp0073686,FBpp0074411,FBpp0074961,FBpp0078365,FBpp0080593,FBpp0080859,FBpp0081288,FBpp0081553,FBpp0082008,FBpp0082834,FBpp0083141,FBpp0083206,FBpp0085065,FBpp0085692,FBpp0085834,FBpp0086354,FBpp0087500,FBpp0087524,FBpp0088273,FBpp0099542,FBpp0099767,FBpp0111820,FBpp0288515,FBpp0289752,FBpp0292871,FBpp0293527,FBpp0294031,FBpp0297890,FBpp0298037,FBpp0301889,FBp…	14-3-3zeta,ATPsynD,Actbeta,Atg17,CG14408,CG17698,CG8312,Dad,DopEcR,Egfr,Krn,Lk6,Pka-R2,Pli,Pvf1,Rab3-GEF,Rho1,Socs36E,Src64B,ben,bnl,chinmo,cno,dj-1beta,edl,flw,hppy,jeb,kay,msn,puc,pyd,raw,rdx,rho,sNPF,sgg
GO:0034332	adherens junction organization	12	37	0.00063	FBpp0086354,FBpp0089035,FBpp0111740,FBpp0112426,FBpp0289752,FBpp0293268,FBpp0293527,FBpp0300852,FBpp0301280,FBpp0301889,FBpp0302572,FBpp0302921	Rho1,Src64B,aPKC,arm,cindr,cno,crb,kirre,pyd,rl,scrib,sdt
GO:0007424	open tracheal system development	34	221	0.00066	FBpp0071571,FBpp0071834,FBpp0072306,FBpp0072574,FBpp0077026,FBpp0077154,FBpp0077708,FBpp0078268,FBpp0078733,FBpp0081431,FBpp0081722,FBpp0083206,FBpp0083255,FBpp0085697,FBpp0085750,FBpp0085933,FBpp0086354,FBpp0088502,FBpp0089035,FBpp0089291,FBpp0111569,FBpp0113105,FBpp0271771,FBpp0289804,FBpp0292404,FBpp0293268,FBpp0293527,FBpp0297103,FBpp0297567,FBpp0297915,FBpp0301889,FBpp0302767,FBpp0302921,FBp…	Atpalpha,Egfr,Gasp,Hr78,Hs6st,Lam,Mmp1,Rbcn-3A,Rho1,Src64B,Timp,Trf2,aPKC,arm,bnl,btsz,cora,crb,ct,dia,ds,ed,fj,hb,mew,obst-A,pan,pyd,rho,robo,ru,sano,uif,zip
GO:0031328	positive regulation of cellular biosynthetic process	61	500	0.00068	FBpp0071255,FBpp0073280,FBpp0073832,FBpp0074028,FBpp0074319,FBpp0074370,FBpp0074853,FBpp0076649,FBpp0076921,FBpp0077318,FBpp0078508,FBpp0080402,FBpp0080661,FBpp0081138,FBpp0081256,FBpp0081431,FBpp0081553,FBpp0082669,FBpp0083032,FBpp0083776,FBpp0084931,FBpp0085120,FBpp0085704,FBpp0085915,FBpp0085962,FBpp0086722,FBpp0087529,FBpp0087863,FBpp0088179,FBpp0088366,FBpp0088543,FBpp0089035,FBpp0089118,FBp…	4EHP,Bx,CG10077,CG12054,CG4612,CG8312,Camta,Clk,CoRest,CrebA,DOR,Dd,Dfd,EcR,Eip74EF,Frq1,Hr46,Mef2,Myd88,Nos,Pabp2,Pex3,Ssdp,Tab2,Trf2,acj6,arm,atms,bip2,bol,cact,chn,cnc,disco,dm,dsx,foxo,ftz-f1,hb,kay,lilli,lz,mam,nej,orb,orb2,osa,pAbp,pan,pros,pum,sd,sesB,shn,sima,sno,srp,stau,stv,sv,tup
GO:0060541	respiratory system development	35	231	0.00068	FBpp0071571,FBpp0071834,FBpp0072306,FBpp0072574,FBpp0077026,FBpp0077154,FBpp0077708,FBpp0078268,FBpp0078733,FBpp0081431,FBpp0081722,FBpp0083206,FBpp0083255,FBpp0084931,FBpp0085697,FBpp0085750,FBpp0085933,FBpp0086354,FBpp0088502,FBpp0089035,FBpp0089291,FBpp0111569,FBpp0113105,FBpp0271771,FBpp0289804,FBpp0292404,FBpp0293268,FBpp0293527,FBpp0297103,FBpp0297567,FBpp0297915,FBpp0301889,FBpp0302767,FBp…	Atpalpha,Egfr,Gasp,Hr78,Hs6st,Lam,Mmp1,Rbcn-3A,Rho1,Src64B,Timp,Trf2,aPKC,arm,bnl,btsz,cora,crb,ct,dia,ds,ed,fj,hb,mew,obst-A,pan,pyd,rho,robo,ru,sano,sima,uif,zip
GO:0032535	regulation of cellular component size	27	157	0.00073	FBpp0073371,FBpp0074447,FBpp0077318,FBpp0078733,FBpp0079926,FBpp0080859,FBpp0082555,FBpp0083918,FBpp0085692,FBpp0088115,FBpp0089196,FBpp0099721,FBpp0288517,FBpp0293527,FBpp0293589,FBpp0293608,FBpp0297103,FBpp0297567,FBpp0297625,FBpp0297890,FBpp0301205,FBpp0303049,FBpp0303166,FBpp0303681,FBpp0303810,FBpp0303995,FBpp0305817	Abl,Atx2,CG43729,CadN,Hs3st-B,Lam,Lar,RhoGAPp190,Src64B,aret,bif,btsz,capu,chic,chinmo,dia,dm,foxo,gish,hppy,lilli,mwh,nwk,pk,sNPF,spas,tmod
GO:0048565	digestive tract development	21	105	0.00073	FBpp0071571,FBpp0072306,FBpp0074411,FBpp0076111,FBpp0078733,FBpp0081288,FBpp0082669,FBpp0082834,FBpp0086354,FBpp0087529,FBpp0089118,FBpp0113105,FBpp0290007,FBpp0291631,FBpp0291871,FBpp0292871,FBpp0293268,FBpp0296948,FBpp0297671,FBpp0302767,FBpp0305409	Dad,EcR,Egfr,Lam,LanB2,Mef2,Pvf1,Rho1,cnc,crb,ct,fd68A,mew,puc,raw,rho,shn,srp,tnc,wb,zip
GO:0007350	blastoderm segmentation	31	196	0.00086	FBpp0071571,FBpp0072803,FBpp0073249,FBpp0074853,FBpp0075431,FBpp0077318,FBpp0079313,FBpp0079448,FBpp0080661,FBpp0081138,FBpp0081431,FBpp0083776,FBpp0085962,FBpp0088904,FBpp0089035,FBpp0089196,FBpp0099767,FBpp0111569,FBpp0288517,FBpp0289029,FBpp0290447,FBpp0290503,FBpp0291233,FBpp0293566,FBpp0297069,FBpp0297671,FBpp0300852,FBpp0301582,FBpp0302921,FBpp0304140,FBpp0305823	CG13830,Dfd,Doa,Egfr,Pka-C1,Tm1,aPKC,arm,capu,chic,cic,cnc,dally,dlg1,dlp,dos,ftz-f1,grk,gus,hb,lilli,mon2,orb,pan,pum,rdx,scrib,sev,sgg,stau,tup
GO:0048878	chemical homeostasis	36	244	0.00086	FBpp0070618,FBpp0072590,FBpp0073280,FBpp0073513,FBpp0073682,FBpp0074853,FBpp0076253,FBpp0077878,FBpp0079407,FBpp0080010,FBpp0080495,FBpp0082002,FBpp0082560,FBpp0085692,FBpp0086204,FBpp0086271,FBpp0111481,FBpp0112329,FBpp0271755,FBpp0288814,FBpp0289190,FBpp0289427,FBpp0289782,FBpp0290356,FBpp0291631,FBpp0292404,FBpp0292911,FBpp0293589,FBpp0298326,FBpp0300511,FBpp0300789,FBpp0302903,FBpp0303995,FBp…	CG11825,CG32000,CG6125,Cbp53E,CkIalpha,ClC-a,DAT,Dop1R1,EcR,Glut1,Mco1,Mid1,Nckx30C,Ndae1,Nhe2,Nhe3,PMCA,Pdfr,Rbcn-3A,SPoCk,Tequila,Vha68-1,VhaSFD,ZnT77C,bmm,cac,cue,dm,foxo,ftz-f1,hppy,norpA,sesB,shakB,up,zyd
GO:0031326	regulation of cellular biosynthetic process	130	1311	0.00087	FBpp0070416,FBpp0070574,FBpp0071255,FBpp0071536,FBpp0071748,FBpp0072165,FBpp0072702,FBpp0072803,FBpp0073249,FBpp0073280,FBpp0073444,FBpp0073611,FBpp0073787,FBpp0073832,FBpp0074028,FBpp0074319,FBpp0074370,FBpp0074853,FBpp0075360,FBpp0075553,FBpp0075759,FBpp0076649,FBpp0076762,FBpp0076921,FBpp0077318,FBpp0077539,FBpp0078508,FBpp0078733,FBpp0078929,FBpp0078969,FBpp0079448,FBpp0079926,FBpp0080402,FBp…	4EHP,Aatf,Art1,Atx2,BubR1,Bx,CG10077,CG10947,CG11294,CG12054,CG12605,CG13293,CG13928,CG1578,CG16779,CG32121,CG3328,CG4612,CG6118,CG8312,CG9650,Camta,Clk,CoRest,CrebA,Crg-1,DOR,Dad,Dd,Dfd,EcR,Eip74EF,Eip78C,Ets65A,Ets98B,FoxP,Frq1,Hmx,Hr46,Hr78,Lam,Maf1,Mef2,Mi-2,Myd88,Neto,Nos,Pabp2,Pex3,Pka-C1,Pur-alpha,Rbp1-like,Sirt6,Sox15,Ssdp,Su(z)2,Sxl,Tab2,Tgi,Tob,Tollo,Trf2,acj6,aret,arm,atms,bi,bip2,bol,…
GO:0051240	positive regulation of multicellular organismal process	34	225	0.00088	FBpp0070390,FBpp0070672,FBpp0071255,FBpp0072590,FBpp0073249,FBpp0073686,FBpp0077041,FBpp0079184,FBpp0080859,FBpp0081288,FBpp0083918,FBpp0085962,FBpp0088115,FBpp0088599,FBpp0089196,FBpp0090962,FBpp0099780,FBpp0111983,FBpp0112426,FBpp0113067,FBpp0288933,FBpp0289702,FBpp0290503,FBpp0291631,FBpp0292244,FBpp0293146,FBpp0297199,FBpp0297567,FBpp0298326,FBpp0300312,FBpp0302921,FBpp0303995,FBpp0305425,FBp…	4EHP,Ank2,EcR,Hk,Ih,Ilp6,Proc,Sh,Shab,Usp2,Vmat,aPKC,ari-1,ben,btsz,bun,cac,chic,ctp,cue,dlg1,dm,lz,nmo,pk,pros,puc,pyr,qvr,rl,sNPF,sev,spas,stau
GO:0019220	regulation of phosphate metabolic process	41	295	0.00093	FBpp0071381,FBpp0071571,FBpp0072830,FBpp0073280,FBpp0073686,FBpp0074319,FBpp0074411,FBpp0074961,FBpp0078365,FBpp0080593,FBpp0080859,FBpp0081288,FBpp0081553,FBpp0082008,FBpp0082834,FBpp0083141,FBpp0083206,FBpp0083616,FBpp0085065,FBpp0085692,FBpp0085834,FBpp0086354,FBpp0087500,FBpp0087524,FBpp0088273,FBpp0099542,FBpp0099767,FBpp0099922,FBpp0111820,FBpp0288515,FBpp0289752,FBpp0292871,FBpp0293527,FBp…	14-3-3zeta,ATPsynD,Actbeta,Atg17,CG14408,CG17698,CG7059,CG8312,Dad,DopEcR,Egfr,Frq1,Krn,Lk6,Nos,Pka-R2,Pli,Pvf1,Rab3-GEF,Rho1,Socs36E,Src64B,ben,bnl,chinmo,cno,dj-1beta,edl,flw,hppy,jeb,kay,msn,puc,pyd,raw,rdx,rho,sNPF,sesB,sgg
GO:0046928	regulation of neurotransmitter secretion	9	21	0.00094	FBpp0074319,FBpp0081097,FBpp0087352,FBpp0099780,FBpp0290013,FBpp0290542,FBpp0298326,FBpp0303258,FBpp0305513	BicD,CASK,Frq1,Frq2,Ih,Rab3,Syt4,cac,cpx
GO:0048167	regulation of synaptic plasticity	10	27	0.001	FBpp0081097,FBpp0082658,FBpp0083918,FBpp0087352,FBpp0110435,FBpp0290770,FBpp0290823,FBpp0293527,FBpp0293597,FBpp0305521	NT1,Rab3,Rim,Sap47,Snap25,Src64B,Syt4,brp,comt,spas
GO:0048546	digestive tract morphogenesis	16	68	0.001	FBpp0071571,FBpp0072306,FBpp0074411,FBpp0076111,FBpp0078733,FBpp0081288,FBpp0082834,FBpp0086354,FBpp0089118,FBpp0113105,FBpp0291631,FBpp0292871,FBpp0293268,FBpp0296948,FBpp0302767,FBpp0305409	Dad,EcR,Egfr,Lam,LanB2,Pvf1,Rho1,crb,ct,mew,puc,raw,rho,shn,tnc,zip
GO:0048871	multicellular organismal homeostasis	16	68	0.001	FBpp0070618,FBpp0071571,FBpp0072306,FBpp0074028,FBpp0078365,FBpp0080661,FBpp0082002,FBpp0082669,FBpp0088502,FBpp0112376,FBpp0293268,FBpp0300789,FBpp0302009,FBpp0302767,FBpp0305409,FBpp0305778	Atg17,Atpalpha,ClC-a,Egfr,Pdfr,crb,disco,mew,norpA,rdgA,rho,sqa,srp,tup,upd3,zip
GO:0008544	epidermis development	15	61	0.0011	FBpp0072306,FBpp0077708,FBpp0081288,FBpp0085697,FBpp0085933,FBpp0086354,FBpp0087359,FBpp0088115,FBpp0289752,FBpp0290276,FBpp0290893,FBpp0291631,FBpp0300535,FBpp0300852,FBpp0303810	EcR,Galphao,Mbs,Rho1,app,cno,cora,ds,fj,mwh,pk,puc,scrib,sn,zip
GO:0050770	regulation of axonogenesis	14	54	0.0011	FBpp0073371,FBpp0073759,FBpp0083918,FBpp0086354,FBpp0088115,FBpp0089196,FBpp0099721,FBpp0110354,FBpp0111624,FBpp0291228,FBpp0293057,FBpp0293146,FBpp0303681,FBpp0305817	CadN,Dscam1,Lar,NetA,NetB,Rho1,RhoGAPp190,Trim9,bif,chic,pk,pros,sif,spas
GO:2000027	regulation of animal organ morphogenesis	19	92	0.0011	FBpp0070618,FBpp0071255,FBpp0071571,FBpp0073249,FBpp0077708,FBpp0080593,FBpp0082476,FBpp0085915,FBpp0088366,FBpp0088712,FBpp0089118,FBpp0112426,FBpp0293146,FBpp0293608,FBpp0293744,FBpp0300535,FBpp0301994,FBpp0302921,FBpp0305314	Egfr,Galphaq,Mbs,Socs36E,aPKC,chn,ds,gish,lz,norpA,pAbp,pros,rl,sd,sev,shn,smp-30,sv,tinc
GO:0009967	positive regulation of signal transduction	43	320	0.0012	FBpp0070939,FBpp0071210,FBpp0071381,FBpp0072803,FBpp0072830,FBpp0073106,FBpp0073686,FBpp0074961,FBpp0075431,FBpp0076745,FBpp0077154,FBpp0077539,FBpp0077679,FBpp0077708,FBpp0077947,FBpp0080859,FBpp0083032,FBpp0083206,FBpp0085692,FBpp0086545,FBpp0088273,FBpp0088646,FBpp0089151,FBpp0099542,FBpp0099767,FBpp0111549,FBpp0112308,FBpp0291233,FBpp0291862,FBpp0292003,FBpp0293268,FBpp0293548,FBpp0293589,FBp…	Actbeta,CG13830,CG34393,CG43102,CoRest,DopEcR,Efa6,ImpL2,Krn,MESK2,Mp,Myd88,PVRAP,Rab3-GEF,Ssdp,ben,bnl,crb,dally,dlp,dock,dos,ds,e(r),ed,erm,flw,foxo,gish,hbs,hppy,jeb,lqf,msn,nej,rdx,rho,sNPF,shf,siz,sqa,trol,ttv
GO:0010558	negative regulation of macromolecule biosynthetic process	50	393	0.0012	FBpp0070416,FBpp0071255,FBpp0072702,FBpp0073832,FBpp0075553,FBpp0077539,FBpp0078733,FBpp0079926,FBpp0081138,FBpp0081256,FBpp0081431,FBpp0081723,FBpp0083776,FBpp0085834,FBpp0086702,FBpp0089035,FBpp0089118,FBpp0099478,FBpp0099808,FBpp0099922,FBpp0111569,FBpp0112554,FBpp0113105,FBpp0289616,FBpp0289702,FBpp0290503,FBpp0291630,FBpp0291631,FBpp0292003,FBpp0293081,FBpp0293146,FBpp0293396,FBpp0293566,FBp…	4EHP,CG12605,CG13293,CG13928,Clk,CoRest,Dfd,EcR,Eip78C,Hmx,Hr46,Lam,Maf1,Mi-2,Nos,Sox15,Su(z)2,Sxl,Tgi,Tob,acj6,aret,arm,bi,brat,bru-2,chn,cic,ct,cwo,dlg1,dsx,edl,elav,erm,foxo,hb,heph,lz,msi,orb,orb2,pan,ph-p,pros,pum,scrib,scrt,sd,shn
GO:0031327	negative regulation of cellular biosynthetic process	51	404	0.0012	FBpp0070416,FBpp0071255,FBpp0071748,FBpp0072702,FBpp0073832,FBpp0075553,FBpp0077539,FBpp0078733,FBpp0079926,FBpp0081138,FBpp0081256,FBpp0081431,FBpp0081723,FBpp0083776,FBpp0085834,FBpp0086702,FBpp0089035,FBpp0089118,FBpp0099478,FBpp0099808,FBpp0099922,FBpp0111569,FBpp0112554,FBpp0113105,FBpp0289616,FBpp0289702,FBpp0290503,FBpp0291630,FBpp0291631,FBpp0292003,FBpp0293081,FBpp0293146,FBpp0293396,FBp…	4EHP,CG12605,CG13293,CG13928,Clk,CoRest,Dfd,EcR,Eip78C,Hmx,Hr46,Lam,Maf1,Mi-2,Nos,Sox15,Su(z)2,Sxl,Tgi,Tob,acj6,aret,arm,bi,brat,bru-2,chn,cic,ct,cwo,dlg1,dnr1,dsx,edl,elav,erm,foxo,hb,heph,lz,msi,orb,orb2,pan,ph-p,pros,pum,scrib,scrt,sd,shn
GO:0032268	regulation of cellular protein metabolic process	71	624	0.0012	FBpp0071381,FBpp0072702,FBpp0072830,FBpp0073444,FBpp0073513,FBpp0073686,FBpp0074411,FBpp0074607,FBpp0074961,FBpp0075360,FBpp0077041,FBpp0077239,FBpp0078365,FBpp0078490,FBpp0078969,FBpp0079926,FBpp0080593,FBpp0080859,FBpp0080901,FBpp0081288,FBpp0081553,FBpp0081722,FBpp0082008,FBpp0082555,FBpp0083141,FBpp0083206,FBpp0083776,FBpp0085692,FBpp0085915,FBpp0085962,FBpp0086354,FBpp0086545,FBpp0086623,FBp…	14-3-3zeta,4EHP,ATPsynD,Actbeta,Atg17,Atx2,CG10947,CG13928,CG14408,CG1578,CG16704,CG17698,CG30197,CG4612,CG6597,CG6966,CG8312,CkIalpha,CoRest,DopEcR,Krn,Lk6,Pabp2,Pka-R2,Pli,Pvf1,Rab3-GEF,Rho1,Socs36E,Src64B,Su(z)2,Sxl,Timp,Tollo,Ubc6,Usp2,Yeti,aret,ari-1,axo,ben,bnl,bol,brat,bru-2,bur,chinmo,cno,crb,elav,flw,hbs,heph,hppy,jeb,kay,msi,msn,orb,orb2,pAbp,puc,pum,pyd,raw,rdx,sNPF,sens-2,sgg,stau,stv
GO:0045433	male courtship behavior, veined wing generated song production	9	22	0.0012	FBpp0073076,FBpp0076185,FBpp0081256,FBpp0085704,FBpp0290499,FBpp0293409,FBpp0297876,FBpp0298326,FBpp0303318	FoxP,Nlg2,Tab2,aay,cac,dsx,fru,slo,tipE
GO:0051017	actin filament bundle assembly	9	22	0.0012	FBpp0070672,FBpp0077154,FBpp0081530,FBpp0086354,FBpp0088904,FBpp0290893,FBpp0293527,FBpp0296972,FBpp0300169	FER,Rho1,Src64B,Tm1,ctp,ed,jv,jvl,sn
GO:0006874	cellular calcium ion homeostasis	13	48	0.0013	FBpp0070618,FBpp0073280,FBpp0073682,FBpp0086204,FBpp0086271,FBpp0112329,FBpp0289782,FBpp0290356,FBpp0292911,FBpp0298326,FBpp0300511,FBpp0304308,FBpp0304415	CG32000,Cbp53E,DAT,Dop1R1,Mid1,Nckx30C,PMCA,SPoCk,cac,norpA,sesB,up,zyd
GO:0007271	synaptic transmission, cholinergic	7	12	0.0013	FBpp0073155,FBpp0079502,FBpp0081285,FBpp0084003,FBpp0084023,FBpp0289713,FBpp0291049	Ace,AcrE,als,gfA,mAChR-B,nAChRbeta1,rsn
GO:0042749	regulation of circadian sleep/wake cycle	12	41	0.0013	FBpp0072590,FBpp0079448,FBpp0085761,FBpp0088599,FBpp0099478,FBpp0099780,FBpp0113067,FBpp0291631,FBpp0300312,FBpp0300789,FBpp0305970,FBpp0306030	5-HT1A,Clk,EcR,Hk,Ih,Pdfr,Pka-C1,Rdl,Sh,Shab,cue,qvr
GO:0043954	cellular component maintenance	10	28	0.0013	FBpp0078733,FBpp0086354,FBpp0087352,FBpp0112426,FBpp0289137,FBpp0291391,FBpp0293268,FBpp0293597,FBpp0297876,FBpp0301765	Lam,Nlg2,Rab3,Rho1,RhoGAP100F,Ten-a,brp,crb,rl,vib
GO:0060322	head development	24	137	0.0013	FBpp0070607,FBpp0071571,FBpp0073990,FBpp0074028,FBpp0074853,FBpp0077539,FBpp0080736,FBpp0081138,FBpp0081431,FBpp0089196,FBpp0110354,FBpp0288933,FBpp0289137,FBpp0291630,FBpp0291631,FBpp0293081,FBpp0293146,FBpp0293527,FBpp0297671,FBpp0297886,FBpp0297890,FBpp0298292,FBpp0305409,FBpp0305817	Appl,Dfd,Dscam1,EcR,Egfr,Hr46,Lin29,RhoGAPp190,Src64B,Ten-a,brat,bun,chic,chinmo,cib,cnc,disco,drl,eas,erm,ftz-f1,hb,pros,rho
GO:0008049	male courtship behavior	20	103	0.0014	FBpp0073076,FBpp0073584,FBpp0076185,FBpp0081256,FBpp0083390,FBpp0085704,FBpp0085761,FBpp0089042,FBpp0099902,FBpp0290499,FBpp0290503,FBpp0290542,FBpp0293146,FBpp0293409,FBpp0297664,FBpp0297876,FBpp0298326,FBpp0300329,FBpp0303318,FBpp0303905	5-HT1A,Adar,CASK,FoxP,Ktl,Nlg2,Syn,Tab2,Tbh,aay,cac,dlg1,dsx,fne,fru,hec,orb2,pros,slo,tipE
GO:0010468	regulation of gene expression	140	1451	0.0014	FBpp0070416,FBpp0070574,FBpp0071255,FBpp0071536,FBpp0071571,FBpp0072165,FBpp0072702,FBpp0072803,FBpp0072861,FBpp0073249,FBpp0073444,FBpp0073445,FBpp0073611,FBpp0073673,FBpp0073787,FBpp0073832,FBpp0074028,FBpp0074370,FBpp0074853,FBpp0075553,FBpp0075759,FBpp0076649,FBpp0076762,FBpp0076921,FBpp0077318,FBpp0077539,FBpp0078508,FBpp0078733,FBpp0078929,FBpp0078969,FBpp0079448,FBpp0079926,FBpp0080277,FBp…	4EHP,AGO3,Aatf,Adar,Art1,Atx2,BubR1,Bx,CG10077,CG10947,CG11294,CG11486,CG12054,CG12605,CG13928,CG1578,CG16779,CG32121,CG3328,CG4612,CG6118,CG7759,CG8312,CG9650,Camta,Caper,Clk,CoRest,CrebA,Crg-1,DOR,Dad,Dd,Dfd,EcR,Egfr,Eip74EF,Eip78C,Ets65A,Ets98B,FoxP,Hmx,Hr46,Hr78,Hsc70-3,Lam,Maf1,Mef2,Mi-2,Myd88,Neto,Pabp2,Pka-C1,Pur-alpha,Rbp1-like,Sirt6,Sox15,Ssdp,Su(z)2,Sxl,Tgi,Tob,Trf2,acj6,aret,arm,atms,b…
GO:0007309	oocyte axis specification	21	112	0.0015	FBpp0071381,FBpp0071571,FBpp0079313,FBpp0079448,FBpp0082987,FBpp0083776,FBpp0085962,FBpp0087500,FBpp0088904,FBpp0089196,FBpp0288517,FBpp0290447,FBpp0290503,FBpp0293566,FBpp0296972,FBpp0297632,FBpp0297671,FBpp0300852,FBpp0301582,FBpp0302921,FBpp0303258	14-3-3zeta,BicD,Egfr,Pka-C1,SR3-9,Tm1,aPKC,capu,chic,cic,cnc,dlg1,flw,grk,gus,heph,jvl,mon2,orb,scrib,stau
GO:0010556	regulation of macromolecule biosynthetic process	125	1270	0.0015	FBpp0070416,FBpp0070574,FBpp0071255,FBpp0071536,FBpp0072165,FBpp0072702,FBpp0072803,FBpp0073249,FBpp0073444,FBpp0073611,FBpp0073787,FBpp0073832,FBpp0074028,FBpp0074370,FBpp0074853,FBpp0075360,FBpp0075553,FBpp0075759,FBpp0076649,FBpp0076762,FBpp0076921,FBpp0077318,FBpp0077539,FBpp0078508,FBpp0078733,FBpp0078929,FBpp0078969,FBpp0079448,FBpp0079926,FBpp0080661,FBpp0080901,FBpp0081138,FBpp0081256,FBp…	4EHP,Aatf,Art1,Atx2,BubR1,Bx,CG10077,CG10947,CG11294,CG12054,CG12605,CG13293,CG13928,CG1578,CG16779,CG32121,CG3328,CG4612,CG6118,CG8312,CG9650,Camta,Clk,CoRest,CrebA,Crg-1,DOR,Dad,Dd,Dfd,EcR,Eip74EF,Eip78C,Ets65A,Ets98B,FoxP,Hmx,Hr46,Hr78,Lam,Maf1,Mef2,Mi-2,Myd88,Neto,Nos,Pabp2,Pex3,Pka-C1,Pur-alpha,Rbp1-like,Sirt6,Sox15,Ssdp,Su(z)2,Sxl,Tgi,Tob,Tollo,Trf2,acj6,aret,arm,atms,bi,bip2,bol,brat,bru-2…
GO:0046716	muscle cell cellular homeostasis	10	29	0.0015	FBpp0071834,FBpp0073280,FBpp0073682,FBpp0079502,FBpp0086351,FBpp0113114,FBpp0293502,FBpp0297556,FBpp0297915,FBpp0303445	Cam,SP2353,dysc,mbl,robo,rsn,sesB,tn,uif,up
GO:0048675	axon extension	11	35	0.0015	FBpp0073809,FBpp0088599,FBpp0099721,FBpp0110354,FBpp0291391,FBpp0292244,FBpp0300535,FBpp0300935,FBpp0302587,FBpp0303681,FBpp0305507	Ank2,CadN,CadN2,Dscam1,Lar,Mbs,RhoGAP100F,Sh,dnc,rut,spri
GO:0051051	negative regulation of transport	11	35	0.0015	FBpp0077041,FBpp0099767,FBpp0111558,FBpp0112096,FBpp0113067,FBpp0289559,FBpp0290013,FBpp0290458,FBpp0290746,FBpp0291734,FBpp0303287	CG9650,Pde6,Rgk1,Rgk3,Usp2,cmpy,cpx,mim,qvr,rdx,sky
GO:0051493	regulation of cytoskeleton organization	24	139	0.0015	FBpp0071381,FBpp0077154,FBpp0077318,FBpp0078733,FBpp0080452,FBpp0082535,FBpp0082555,FBpp0083918,FBpp0086354,FBpp0089196,FBpp0112115,FBpp0288517,FBpp0291772,FBpp0291931,FBpp0293527,FBpp0293608,FBpp0297103,FBpp0297625,FBpp0297890,FBpp0301205,FBpp0303166,FBpp0303810,FBpp0304140,FBpp0304278	Abl,Atx2,CG17816,Lam,Mhc,Rho1,Src64B,Strn-Mlck,Tm2,capu,chic,chinmo,dia,ed,flw,gish,lilli,mlt,mwh,nwk,sgg,spas,tacc,tmod
GO:0009314	response to radiation	28	176	0.0016	FBpp0070618,FBpp0071179,FBpp0072177,FBpp0074602,FBpp0075431,FBpp0075458,FBpp0076903,FBpp0081722,FBpp0082987,FBpp0088599,FBpp0099780,FBpp0099902,FBpp0111481,FBpp0288741,FBpp0289713,FBpp0289754,FBpp0290503,FBpp0291049,FBpp0291070,FBpp0291394,FBpp0293502,FBpp0298326,FBpp0300511,FBpp0301144,FBpp0301607,FBpp0304106,FBpp0305314,FBpp0305778	Ace,Calx,Cam,Camta,Dop1R1,Galphaq,Ggamma30A,Ih,PIP82,RecQ5,SR3-9,Sh,Syn,Timp,betaTub60D,cac,dlg1,dlp,gfA,inaE,lap,norpA,ogre,rdgA,rdgB,rdgC,shakB,slgA
GO:0045165	cell fate commitment	43	325	0.0016	FBpp0071160,FBpp0071255,FBpp0071571,FBpp0072306,FBpp0072574,FBpp0072803,FBpp0073249,FBpp0073990,FBpp0074608,FBpp0077925,FBpp0079313,FBpp0080430,FBpp0080661,FBpp0081431,FBpp0082264,FBpp0082669,FBpp0082987,FBpp0083068,FBpp0083730,FBpp0083776,FBpp0085962,FBpp0086722,FBpp0087500,FBpp0088366,FBpp0088543,FBpp0088737,FBpp0089035,FBpp0111569,FBpp0112426,FBpp0288515,FBpp0290503,FBpp0291631,FBpp0291862,FBp…	14-3-3zeta,BicD,CG12065,CG31122,CG32206,CG5953,EcR,Egfr,SR3-9,aPKC,arm,brat,dlg1,dos,eas,fng,grk,hb,jeb,kay,klg,lz,mam,msi,nej,orb,osa,pan,polo,pros,pyd,rho,rin,rl,ru,scrib,sev,srp,stau,sv,tup,uif,zip
GO:0051094	positive regulation of developmental process	32	216	0.0018	FBpp0070390,FBpp0070672,FBpp0071255,FBpp0073249,FBpp0073686,FBpp0076829,FBpp0077041,FBpp0079926,FBpp0080859,FBpp0081138,FBpp0081288,FBpp0082535,FBpp0083918,FBpp0085962,FBpp0088115,FBpp0089196,FBpp0090962,FBpp0111894,FBpp0111983,FBpp0112426,FBpp0288933,FBpp0289702,FBpp0290503,FBpp0291631,FBpp0292244,FBpp0293146,FBpp0297199,FBpp0297567,FBpp0298326,FBpp0302921,FBpp0303995,FBpp0305425	4EHP,Ank2,Dfd,DnaJ-1,EcR,Ilp6,Pdcd4,Tm2,Usp2,Vmat,aPKC,aret,ari-1,ben,btsz,bun,cac,chic,ctp,dlg1,dm,lz,nmo,pk,pros,puc,pyr,rl,sNPF,sev,spas,stau
GO:0007186	G protein-coupled receptor signaling pathway	31	207	0.0019	FBpp0070618,FBpp0070681,FBpp0070744,FBpp0073584,FBpp0079184,FBpp0080859,FBpp0081285,FBpp0083885,FBpp0084470,FBpp0085761,FBpp0087359,FBpp0089042,FBpp0099542,FBpp0099564,FBpp0111531,FBpp0111945,FBpp0290241,FBpp0291070,FBpp0292040,FBpp0293274,FBpp0293502,FBpp0300511,FBpp0300789,FBpp0302026,FBpp0304106,FBpp0304263,FBpp0304311,FBpp0304652,FBpp0305089,FBpp0305314,FBpp0305778	5-HT1A,AstC-R2,CG31140,CG31714,CG31760,CG32547,CG33639,CG42450,CG43795,Cam,D2R,Dop1R1,DopEcR,GABA-B-R1,Galphao,Galphaq,Ggamma30A,Octbeta1R,Pdfr,Proc,Proc-R,RYa-R,SPR,Tbh,TrissinR,hec,mAChR-B,norpA,rdgA,rdgB,sNPF
GO:0007420	brain development	21	115	0.0019	FBpp0070607,FBpp0071571,FBpp0073990,FBpp0074028,FBpp0074853,FBpp0077539,FBpp0080736,FBpp0089196,FBpp0110354,FBpp0288933,FBpp0289137,FBpp0291630,FBpp0291631,FBpp0293081,FBpp0293146,FBpp0293527,FBpp0297886,FBpp0297890,FBpp0298292,FBpp0305409,FBpp0305817	Appl,Dscam1,EcR,Egfr,Hr46,Lin29,RhoGAPp190,Src64B,Ten-a,brat,bun,chic,chinmo,cib,disco,drl,eas,erm,ftz-f1,pros,rho
GO:0010959	regulation of metal ion transport	10	30	0.0019	FBpp0073076,FBpp0073113,FBpp0077041,FBpp0111558,FBpp0113067,FBpp0288563,FBpp0289848,FBpp0290746,FBpp0297477,FBpp0298326	CG2121,Ca-beta,Rgk1,Rgk3,Teh2,Teh3,Usp2,cac,qvr,tipE
GO:0017157	regulation of exocytosis	9	24	0.0019	FBpp0077410,FBpp0087352,FBpp0288916,FBpp0289127,FBpp0289604,FBpp0292260,FBpp0297567,FBpp0298334,FBpp0303258	BicD,Caps,Rab3,Syt1,Sytbeta,Syx1A,Tomosyn,btsz,corn
GO:0051649	establishment of localization in cell	78	716	0.0019	FBpp0070589,FBpp0070672,FBpp0071307,FBpp0071381,FBpp0072026,FBpp0072830,FBpp0073280,FBpp0073338,FBpp0073392,FBpp0073673,FBpp0074319,FBpp0074608,FBpp0075519,FBpp0075620,FBpp0076558,FBpp0077410,FBpp0078490,FBpp0078733,FBpp0079313,FBpp0079407,FBpp0081097,FBpp0083884,FBpp0084679,FBpp0084688,FBpp0085094,FBpp0085697,FBpp0085834,FBpp0086227,FBpp0086271,FBpp0086354,FBpp0087352,FBpp0088115,FBpp0088794,FBp…	AP-1sigma,Abl,BicD,CASK,CG10011,CG33298,CG34127,CG42795,CanA1,Caps,DAT,Esyt2,Evi5,Frq1,Frq2,Lam,Lsd-2,Mapmodulin,Mco1,Mid1,Nlg2,Nlg4,Nrx-1,Pex1,Rab3,Rab3-GEF,Rho1,Rim,Sec63,Snap25,Syn,Syt1,Syt4,Sytbeta,Syx13,Syx1A,Tim8,Tom40,Tomosyn,Ubc6,Unc-76,Vap-33A,Vmat,aPKC,brp,btsz,bw,cac,chinmo,cmpy,cno,comt,cora,cpx,ctp,dlg1,edl,flw,futsch,g,grk,htt,jvl,l(1)G0320,lap,lqf,msn,nSyb,nej,pk,polo,sesB,stj,tacc…
GO:0070983	dendrite guidance	9	24	0.0019	FBpp0071834,FBpp0073759,FBpp0073832,FBpp0080661,FBpp0080736,FBpp0083147,FBpp0113105,FBpp0291228,FBpp0293146	NetA,NetB,acj6,ct,drl,pros,robo,sqz,tup
GO:0044093	positive regulation of molecular function	39	288	0.002	FBpp0070618,FBpp0070672,FBpp0072830,FBpp0073392,FBpp0074319,FBpp0074607,FBpp0074961,FBpp0078365,FBpp0079448,FBpp0080123,FBpp0082555,FBpp0083206,FBpp0085692,FBpp0086354,FBpp0086545,FBpp0087863,FBpp0099922,FBpp0111515,FBpp0113067,FBpp0288535,FBpp0288898,FBpp0289604,FBpp0289753,FBpp0290365,FBpp0290556,FBpp0291391,FBpp0291476,FBpp0292634,FBpp0293502,FBpp0293527,FBpp0298037,FBpp0300193,FBpp0302026,FBp…	Atg17,Atx2,C3G,CG17698,CG42450,CG42629,CG42795,CG6597,Cam,CenG1A,Dhit,Evi5,Frq1,Galphaq,Krn,Nos,Pabp2,Pka-C1,RSG7,Rab3-GEF,Rapgap1,Rho1,RhoGAP100F,RhoGAP15B,RhoGAP18B,RhoGAPp190,Src64B,Tomosyn,bnl,bur,ctp,dysc,hbs,hppy,jeb,msn,norpA,qvr,sky
GO:0051172	negative regulation of nitrogen compound metabolic process	68	604	0.002	FBpp0070416,FBpp0071255,FBpp0071381,FBpp0071748,FBpp0072702,FBpp0073832,FBpp0074607,FBpp0075553,FBpp0077239,FBpp0077539,FBpp0078733,FBpp0079926,FBpp0080593,FBpp0081138,FBpp0081256,FBpp0081288,FBpp0081431,FBpp0081553,FBpp0081722,FBpp0081723,FBpp0083141,FBpp0083776,FBpp0085834,FBpp0086623,FBpp0086702,FBpp0087500,FBpp0089035,FBpp0089118,FBpp0099478,FBpp0099808,FBpp0099922,FBpp0111569,FBpp0112554,FBp…	14-3-3zeta,4EHP,ATPsynD,CG12605,CG13293,CG13928,CG14408,CG16704,CG30197,CG6597,CG8312,Clk,CoRest,Dfd,EcR,Eip78C,Hmx,Hr46,Lam,Maf1,Mi-2,Nos,Socs36E,Sox15,Su(z)2,Sxl,Tgi,Timp,Tob,acj6,aret,arm,axo,bi,bol,brat,bru-2,chinmo,chn,cic,crb,ct,cwo,dlg1,dnr1,dsx,edl,elav,erm,flw,foxo,hb,heph,lz,msi,orb,orb2,pan,ph-p,pros,puc,pum,raw,scrib,scrt,sd,sgg,shn
GO:0006357	regulation of transcription by RNA polymerase II	76	696	0.0021	FBpp0070574,FBpp0071255,FBpp0071536,FBpp0072803,FBpp0073249,FBpp0073611,FBpp0073787,FBpp0073832,FBpp0074028,FBpp0074853,FBpp0076762,FBpp0076921,FBpp0077318,FBpp0078929,FBpp0080661,FBpp0081138,FBpp0081256,FBpp0081431,FBpp0081553,FBpp0081603,FBpp0081723,FBpp0082669,FBpp0082834,FBpp0083032,FBpp0084594,FBpp0084931,FBpp0085120,FBpp0085834,FBpp0086702,FBpp0086722,FBpp0087529,FBpp0088179,FBpp0088350,FBp…	Aatf,CG12054,CG12605,CG16779,CG32121,CG6118,CG8312,Camta,Clk,CoRest,CrebA,Crg-1,DOR,Dad,Dd,Dfd,EcR,Eip74EF,Ets65A,Ets98B,FoxP,Hr46,Hr78,Mef2,Mi-2,Myd88,Neto,Rbp1-like,Sox15,Ssdp,Trf2,acj6,arm,bi,bip2,chinmo,chn,cic,cmpy,cnc,ct,cv-2,cwo,dally,disco,dlg1,dm,dos,dsx,edl,fd68A,for,foxo,fru,ftz-f1,hb,hiw,kay,lilli,lz,mam,nej,osa,pan,pros,rl,scrib,scrt,sd,sev,shn,sima,sno,srp,sv,tup
GO:0030003	cellular cation homeostasis	21	116	0.0021	FBpp0070618,FBpp0073280,FBpp0073682,FBpp0079407,FBpp0080010,FBpp0080495,FBpp0082560,FBpp0086204,FBpp0086271,FBpp0112329,FBpp0271755,FBpp0288814,FBpp0289190,FBpp0289782,FBpp0290356,FBpp0292404,FBpp0292911,FBpp0298326,FBpp0300511,FBpp0304308,FBpp0304415	CG32000,CG6125,Cbp53E,DAT,Dop1R1,Mco1,Mid1,Nckx30C,Ndae1,Nhe2,Nhe3,PMCA,Rbcn-3A,SPoCk,Vha68-1,VhaSFD,cac,norpA,sesB,up,zyd
GO:0048488	synaptic vesicle endocytosis	12	44	0.0021	FBpp0077410,FBpp0089151,FBpp0290542,FBpp0290700,FBpp0290894,FBpp0291394,FBpp0293237,FBpp0293468,FBpp0297876,FBpp0303258,FBpp0305367,FBpp0306055	BicD,CASK,CG34127,Nlg2,Nlg4,Nrx-1,Syt1,lap,lqf,stj,ttv,tweek
GO:0050801	ion homeostasis	25	152	0.0021	FBpp0070618,FBpp0073280,FBpp0073682,FBpp0077878,FBpp0079407,FBpp0080010,FBpp0080495,FBpp0082560,FBpp0086204,FBpp0086271,FBpp0111481,FBpp0112329,FBpp0271755,FBpp0288814,FBpp0289190,FBpp0289782,FBpp0290356,FBpp0292404,FBpp0292911,FBpp0298326,FBpp0300511,FBpp0300789,FBpp0302903,FBpp0304308,FBpp0304415	CG11825,CG32000,CG6125,Cbp53E,DAT,Dop1R1,Mco1,Mid1,Nckx30C,Ndae1,Nhe2,Nhe3,PMCA,Pdfr,Rbcn-3A,SPoCk,Vha68-1,VhaSFD,ZnT77C,cac,norpA,sesB,shakB,up,zyd
GO:0001894	tissue homeostasis	14	59	0.0022	FBpp0070618,FBpp0071571,FBpp0072306,FBpp0074028,FBpp0078365,FBpp0080661,FBpp0082669,FBpp0088502,FBpp0112376,FBpp0293268,FBpp0302009,FBpp0302767,FBpp0305409,FBpp0305778	Atg17,Atpalpha,Egfr,crb,disco,mew,norpA,rdgA,rho,sqa,srp,tup,upd3,zip
GO:0009583	detection of light stimulus	14	59	0.0022	FBpp0070618,FBpp0074602,FBpp0075431,FBpp0088599,FBpp0111481,FBpp0288741,FBpp0291070,FBpp0293502,FBpp0298326,FBpp0301144,FBpp0301607,FBpp0304106,FBpp0305314,FBpp0305778	Calx,Cam,Galphaq,Ggamma30A,Sh,cac,dlp,inaE,norpA,ogre,rdgA,rdgB,rdgC,shakB
GO:0034333	adherens junction assembly	8	19	0.0022	FBpp0089035,FBpp0111740,FBpp0293268,FBpp0300852,FBpp0301280,FBpp0301889,FBpp0302572,FBpp0302921	aPKC,arm,cindr,crb,kirre,pyd,scrib,sdt
GO:0002064	epithelial cell development	44	343	0.0023	FBpp0070416,FBpp0070909,FBpp0071571,FBpp0072306,FBpp0073392,FBpp0074411,FBpp0074961,FBpp0077154,FBpp0077346,FBpp0079313,FBpp0080452,FBpp0080593,FBpp0080752,FBpp0081288,FBpp0082264,FBpp0083776,FBpp0086354,FBpp0086722,FBpp0087359,FBpp0087529,FBpp0099481,FBpp0113105,FBpp0271930,FBpp0288515,FBpp0288933,FBpp0290503,FBpp0290542,FBpp0291631,FBpp0291734,FBpp0291862,FBpp0293268,FBpp0293527,FBpp0293566,FBp…	Abl,CASK,EcR,Egfr,Evi5,Galphao,Krn,Lar,Mef2,Mhc,Pax,Pvf1,Rho1,Socs36E,Src64B,aPKC,bbg,bun,cic,cindr,crb,ct,dia,dlg1,ed,grk,gus,jvl,kay,mam,mim,nej,orb,ph-p,pigs,puc,rho,rin,scrib,sgg,spri,toc,tyn,zip
GO:0009994	oocyte differentiation	25	153	0.0023	FBpp0071381,FBpp0071571,FBpp0074608,FBpp0079313,FBpp0079448,FBpp0082555,FBpp0082987,FBpp0083776,FBpp0085915,FBpp0085962,FBpp0087500,FBpp0088904,FBpp0089196,FBpp0288517,FBpp0290447,FBpp0290503,FBpp0293566,FBpp0296972,FBpp0297632,FBpp0297671,FBpp0300852,FBpp0301582,FBpp0302921,FBpp0303258,FBpp0303693	14-3-3zeta,Atx2,BicD,Egfr,Pka-C1,SR3-9,Sxl,Tm1,aPKC,capu,chic,cic,cnc,dlg1,flw,grk,gus,heph,jvl,mon2,orb,pAbp,polo,scrib,stau
GO:0051247	positive regulation of protein metabolic process	38	281	0.0023	FBpp0072830,FBpp0073513,FBpp0073686,FBpp0074411,FBpp0074607,FBpp0074961,FBpp0077041,FBpp0078365,FBpp0078490,FBpp0080593,FBpp0080859,FBpp0082008,FBpp0083206,FBpp0083776,FBpp0085692,FBpp0085915,FBpp0085962,FBpp0086354,FBpp0086545,FBpp0087863,FBpp0088273,FBpp0099542,FBpp0099767,FBpp0111820,FBpp0112337,FBpp0289616,FBpp0290556,FBpp0293527,FBpp0297199,FBpp0297274,FBpp0298037,FBpp0301582,FBpp0303905,FBp…	Actbeta,Atg17,CG17698,CG4612,CG6597,CkIalpha,DopEcR,Krn,Lk6,Pabp2,Pli,Pvf1,Rab3-GEF,Rho1,Socs36E,Src64B,Su(z)2,Ubc6,Usp2,ari-1,ben,bnl,bol,bur,gus,hbs,hppy,jeb,msn,orb,orb2,pAbp,pum,rdx,sNPF,sgg,stau,stv
GO:0032270	positive regulation of cellular protein metabolic process	37	271	0.0024	FBpp0072830,FBpp0073513,FBpp0073686,FBpp0074411,FBpp0074607,FBpp0074961,FBpp0077041,FBpp0078365,FBpp0078490,FBpp0080593,FBpp0080859,FBpp0082008,FBpp0083206,FBpp0083776,FBpp0085692,FBpp0085915,FBpp0085962,FBpp0086354,FBpp0086545,FBpp0087863,FBpp0088273,FBpp0099542,FBpp0099767,FBpp0111820,FBpp0112337,FBpp0289616,FBpp0290556,FBpp0293527,FBpp0297199,FBpp0297274,FBpp0298037,FBpp0303905,FBpp0304140,FBp…	Actbeta,Atg17,CG17698,CG4612,CG6597,CkIalpha,DopEcR,Krn,Lk6,Pabp2,Pli,Pvf1,Rab3-GEF,Rho1,Socs36E,Src64B,Su(z)2,Ubc6,Usp2,ari-1,ben,bnl,bol,bur,hbs,hppy,jeb,msn,orb,orb2,pAbp,pum,rdx,sNPF,sgg,stau,stv
GO:0009581	detection of external stimulus	17	84	0.0026	FBpp0070618,FBpp0074602,FBpp0075431,FBpp0088599,FBpp0110354,FBpp0111481,FBpp0288741,FBpp0291070,FBpp0293237,FBpp0293502,FBpp0298326,FBpp0301077,FBpp0301144,FBpp0301607,FBpp0304106,FBpp0305314,FBpp0305778	CG12858,Calx,Cam,Dscam1,Galphaq,Ggamma30A,Sh,cac,dlp,inaE,norpA,ogre,rdgA,rdgB,rdgC,shakB,stj
GO:0009582	detection of abiotic stimulus	17	84	0.0026	FBpp0070618,FBpp0074602,FBpp0075431,FBpp0088599,FBpp0110354,FBpp0111481,FBpp0288741,FBpp0291070,FBpp0293237,FBpp0293502,FBpp0298326,FBpp0301077,FBpp0301144,FBpp0301607,FBpp0304106,FBpp0305314,FBpp0305778	CG12858,Calx,Cam,Dscam1,Galphaq,Ggamma30A,Sh,cac,dlp,inaE,norpA,ogre,rdgA,rdgB,rdgC,shakB,stj
GO:0035152	regulation of tube architecture, open tracheal system	17	84	0.0026	FBpp0071571,FBpp0072306,FBpp0077026,FBpp0077708,FBpp0078268,FBpp0083206,FBpp0085697,FBpp0085750,FBpp0085933,FBpp0086354,FBpp0088502,FBpp0271771,FBpp0292404,FBpp0297567,FBpp0297915,FBpp0302767,FBpp0305409	Atpalpha,Egfr,Gasp,Mmp1,Rbcn-3A,Rho1,bnl,btsz,cora,ds,fj,mew,obst-A,rho,sano,uif,zip
GO:0042048	olfactory behavior	16	76	0.0026	FBpp0071571,FBpp0073809,FBpp0074961,FBpp0079448,FBpp0080736,FBpp0087500,FBpp0099902,FBpp0291476,FBpp0293608,FBpp0300236,FBpp0300511,FBpp0300662,FBpp0300852,FBpp0304140,FBpp0305507,FBpp0305970	14-3-3zeta,CG42629,Dop1R1,Egfr,Krn,NaCP60E,Pka-C1,Rdl,Syn,dnc,drl,futsch,gish,rut,scrib,sgg
GO:0051130	positive regulation of cellular component organization	36	262	0.0026	FBpp0070618,FBpp0072861,FBpp0077410,FBpp0078733,FBpp0079926,FBpp0080395,FBpp0081097,FBpp0082535,FBpp0083918,FBpp0084679,FBpp0085368,FBpp0085962,FBpp0086197,FBpp0088115,FBpp0089196,FBpp0111624,FBpp0288517,FBpp0289616,FBpp0290503,FBpp0290542,FBpp0290700,FBpp0291394,FBpp0292003,FBpp0292244,FBpp0293897,FBpp0297103,FBpp0297890,FBpp0298326,FBpp0302572,FBpp0302921,FBpp0303166,FBpp0303258,FBpp0303681,FBp…	Abl,Ank2,BicD,BubR1,CASK,CG11486,CaBP1,CoRest,Lam,Lar,Nrx-1,Pkc53E,Sirt6,Su(z)2,Syt1,Syt4,Tm2,aPKC,aret,cac,capu,chic,chinmo,cindr,dia,dlg1,htt,lap,mlt,nmo,norpA,pk,sgg,sif,spas,stau
GO:0051246	regulation of protein metabolic process	72	657	0.0026	FBpp0071381,FBpp0072702,FBpp0072830,FBpp0073444,FBpp0073513,FBpp0073686,FBpp0074411,FBpp0074607,FBpp0074961,FBpp0075360,FBpp0077041,FBpp0077239,FBpp0078365,FBpp0078490,FBpp0078969,FBpp0079926,FBpp0080593,FBpp0080859,FBpp0080901,FBpp0081288,FBpp0081553,FBpp0081722,FBpp0082008,FBpp0082555,FBpp0083141,FBpp0083206,FBpp0083776,FBpp0085692,FBpp0085915,FBpp0085962,FBpp0086354,FBpp0086545,FBpp0086623,FBp…	14-3-3zeta,4EHP,ATPsynD,Actbeta,Atg17,Atx2,CG10947,CG13928,CG14408,CG1578,CG16704,CG17698,CG30197,CG4612,CG6597,CG6966,CG8312,CkIalpha,CoRest,DopEcR,Krn,Lk6,Pabp2,Pka-R2,Pli,Pvf1,Rab3-GEF,Rho1,Socs36E,Src64B,Su(z)2,Sxl,Timp,Tollo,Ubc6,Usp2,Yeti,aret,ari-1,axo,ben,bnl,bol,brat,bru-2,bur,chinmo,cno,crb,elav,flw,gus,hbs,heph,hppy,jeb,kay,msi,msn,orb,orb2,pAbp,puc,pum,pyd,raw,rdx,sNPF,sens-2,sgg,stau…
GO:0009892	negative regulation of metabolic process	82	774	0.0027	FBpp0070416,FBpp0071255,FBpp0071381,FBpp0071571,FBpp0071748,FBpp0072702,FBpp0072861,FBpp0073280,FBpp0073445,FBpp0073787,FBpp0073832,FBpp0074607,FBpp0075553,FBpp0077239,FBpp0077539,FBpp0078733,FBpp0079926,FBpp0080277,FBpp0080593,FBpp0081138,FBpp0081256,FBpp0081288,FBpp0081431,FBpp0081553,FBpp0081722,FBpp0081723,FBpp0083141,FBpp0083776,FBpp0084068,FBpp0085834,FBpp0086623,FBpp0086702,FBpp0087232,FBp…	14-3-3zeta,4EHP,AGO3,ATPsynD,CG11486,CG12605,CG13293,CG13928,CG14408,CG16704,CG30197,CG6597,CG7759,CG8312,Clk,CoRest,Dfd,EcR,Egfr,Eip78C,Hmx,Hr46,Hsc70-3,Lam,Lsd-2,Maf1,Mi-2,Nos,Pabp2,Socs36E,Sox15,Su(z)2,Sxl,Tgi,Timp,Tob,acj6,aret,arm,axo,bi,bol,brat,bru-2,chinmo,chn,cic,crb,ct,cwo,dlg1,dnr1,dsx,edl,elav,erm,flw,foxo,hb,heph,hiw,lz,msi,orb,orb2,pan,ph-p,pros,puc,pum,qin,raw,rho,rl,scrib,scrt,sd,…
GO:0010605	negative regulation of macromolecule metabolic process	78	728	0.0027	FBpp0070416,FBpp0071255,FBpp0071381,FBpp0071571,FBpp0072702,FBpp0072861,FBpp0073445,FBpp0073787,FBpp0073832,FBpp0074607,FBpp0075553,FBpp0077239,FBpp0077539,FBpp0078733,FBpp0079926,FBpp0080277,FBpp0080593,FBpp0081138,FBpp0081256,FBpp0081288,FBpp0081431,FBpp0081553,FBpp0081722,FBpp0081723,FBpp0083141,FBpp0083776,FBpp0084068,FBpp0085834,FBpp0086623,FBpp0086702,FBpp0087232,FBpp0087500,FBpp0087863,FBp…	14-3-3zeta,4EHP,AGO3,ATPsynD,CG11486,CG12605,CG13293,CG13928,CG14408,CG16704,CG30197,CG6597,CG7759,CG8312,Clk,CoRest,Dfd,EcR,Egfr,Eip78C,Hmx,Hr46,Hsc70-3,Lam,Maf1,Mi-2,Nos,Pabp2,Socs36E,Sox15,Su(z)2,Sxl,Tgi,Timp,Tob,acj6,aret,arm,axo,bi,bol,brat,bru-2,chinmo,chn,cic,crb,ct,cwo,dlg1,dsx,edl,elav,erm,flw,foxo,hb,heph,hiw,lz,msi,orb,orb2,pan,ph-p,pros,puc,pum,qin,raw,rho,scrib,scrt,sd,sgg,shn,tok,vig
GO:0032101	regulation of response to external stimulus	23	137	0.0027	FBpp0070618,FBpp0071748,FBpp0073759,FBpp0074602,FBpp0077041,FBpp0080109,FBpp0080402,FBpp0080859,FBpp0083918,FBpp0085704,FBpp0088115,FBpp0088350,FBpp0089196,FBpp0099721,FBpp0111820,FBpp0289754,FBpp0291228,FBpp0293502,FBpp0303681,FBpp0304106,FBpp0305215,FBpp0305314,FBpp0305778	CadN,Cam,Camta,Galphaq,Lar,Myd88,NetA,NetB,Pli,TM9SF4,Tab2,Usp2,cact,chic,dnr1,for,norpA,pk,rdgA,rdgB,rdgC,sNPF,spas
GO:2000112	regulation of cellular macromolecule biosynthetic process	122	1256	0.0027	FBpp0070416,FBpp0070574,FBpp0071255,FBpp0071536,FBpp0072165,FBpp0072702,FBpp0072803,FBpp0073249,FBpp0073444,FBpp0073611,FBpp0073787,FBpp0073832,FBpp0074028,FBpp0074370,FBpp0074853,FBpp0075360,FBpp0075553,FBpp0075759,FBpp0076649,FBpp0076762,FBpp0076921,FBpp0077318,FBpp0077539,FBpp0078508,FBpp0078733,FBpp0078929,FBpp0078969,FBpp0079448,FBpp0079926,FBpp0080661,FBpp0080901,FBpp0081138,FBpp0081256,FBp…	4EHP,Aatf,Art1,Atx2,BubR1,Bx,CG10077,CG10947,CG11294,CG12054,CG12605,CG13928,CG1578,CG16779,CG32121,CG3328,CG4612,CG6118,CG8312,CG9650,Camta,Clk,CoRest,CrebA,Crg-1,DOR,Dad,Dd,Dfd,EcR,Eip74EF,Eip78C,Ets65A,Ets98B,FoxP,Hmx,Hr46,Hr78,Lam,Maf1,Mef2,Mi-2,Myd88,Neto,Nos,Pabp2,Pka-C1,Pur-alpha,Rbp1-like,Sirt6,Sox15,Ssdp,Su(z)2,Sxl,Tgi,Tollo,Trf2,acj6,aret,arm,atms,bi,bip2,bol,brat,bru-2,bun,chinmo,chn,c…
GO:0007507	heart development	19	102	0.0029	FBpp0071834,FBpp0072177,FBpp0074608,FBpp0074825,FBpp0076557,FBpp0080661,FBpp0082535,FBpp0082669,FBpp0085697,FBpp0086722,FBpp0087359,FBpp0087529,FBpp0089035,FBpp0111569,FBpp0111983,FBpp0271771,FBpp0291631,FBpp0301994,FBpp0304140	Cat,EcR,Galphao,Mef2,Mmp1,Tm2,arm,betaTub60D,cora,mam,pan,polo,pyr,qm,robo,sd,sgg,srp,tup
GO:0008277	regulation of G protein-coupled receptor signaling pathway	9	26	0.0029	FBpp0070618,FBpp0074602,FBpp0289754,FBpp0293502,FBpp0293589,FBpp0300193,FBpp0304106,FBpp0305314,FBpp0305778	Cam,Camta,Galphaq,RSG7,foxo,norpA,rdgA,rdgB,rdgC
GO:0098657	import into cell	30	204	0.0029	FBpp0073673,FBpp0076253,FBpp0077156,FBpp0077410,FBpp0079407,FBpp0080109,FBpp0083494,FBpp0086271,FBpp0086354,FBpp0089151,FBpp0110354,FBpp0112119,FBpp0271755,FBpp0289190,FBpp0290321,FBpp0290542,FBpp0290700,FBpp0290894,FBpp0291394,FBpp0291631,FBpp0293237,FBpp0293468,FBpp0293608,FBpp0297876,FBpp0302587,FBpp0303258,FBpp0304308,FBpp0305314,FBpp0305367,FBpp0306055	BicD,CASK,CG16791,CG34127,CG42541,CG8176,DAT,Dscam1,EcR,Galphaq,Mco1,Mid1,Nhe2,Nhe3,Nlg2,Nlg4,Nrx-1,Rho1,Sr-CI,Syt1,TM9SF4,Tequila,g,gish,lap,lqf,spri,stj,ttv,tweek
GO:0055080	cation homeostasis	23	138	0.003	FBpp0070618,FBpp0073280,FBpp0073682,FBpp0079407,FBpp0080010,FBpp0080495,FBpp0082560,FBpp0086204,FBpp0086271,FBpp0112329,FBpp0271755,FBpp0288814,FBpp0289190,FBpp0289782,FBpp0290356,FBpp0292404,FBpp0292911,FBpp0298326,FBpp0300511,FBpp0300789,FBpp0302903,FBpp0304308,FBpp0304415	CG11825,CG32000,CG6125,Cbp53E,DAT,Dop1R1,Mco1,Mid1,Nckx30C,Ndae1,Nhe2,Nhe3,PMCA,Pdfr,Rbcn-3A,SPoCk,Vha68-1,VhaSFD,cac,norpA,sesB,up,zyd
GO:0090130	tissue migration	26	166	0.003	FBpp0071571,FBpp0071834,FBpp0072306,FBpp0072574,FBpp0073392,FBpp0074411,FBpp0074961,FBpp0079313,FBpp0080452,FBpp0080593,FBpp0081288,FBpp0081431,FBpp0083206,FBpp0086354,FBpp0111983,FBpp0271930,FBpp0288515,FBpp0288933,FBpp0290542,FBpp0291631,FBpp0291734,FBpp0302572,FBpp0302587,FBpp0302767,FBpp0303681,FBpp0305279	CASK,EcR,Egfr,Evi5,Krn,Lar,Mhc,Pvf1,Rho1,Socs36E,bbg,bnl,bun,cindr,grk,hb,jeb,kay,mew,mim,puc,pyr,robo,ru,spri,zip
GO:0016192	vesicle-mediated transport	55	470	0.0032	FBpp0070589,FBpp0073280,FBpp0073673,FBpp0075620,FBpp0076253,FBpp0077156,FBpp0077410,FBpp0078490,FBpp0079313,FBpp0080109,FBpp0081097,FBpp0083494,FBpp0083884,FBpp0084679,FBpp0084688,FBpp0085094,FBpp0086227,FBpp0086354,FBpp0086941,FBpp0087352,FBpp0089151,FBpp0099902,FBpp0110354,FBpp0110435,FBpp0112119,FBpp0113105,FBpp0289127,FBpp0289604,FBpp0290013,FBpp0290321,FBpp0290542,FBpp0290700,FBpp0290770,FBp…	AP-1sigma,Amph,BicD,CASK,CG10011,CG16791,CG34127,CG42541,CG8176,CanA1,Caps,Dscam1,EcR,Esyt2,Frq2,Galphaq,Nlg2,Nlg4,Nrx-1,Rab3,Rab3-GEF,Rho1,Rim,Snap25,Sr-CI,Syn,Syt1,Syt4,Sytbeta,Syx13,Syx1A,TM9SF4,Tequila,Tomosyn,Ubc6,Vap-33A,btsz,cac,comt,cpx,ct,g,gish,grk,htt,lap,lqf,nSyb,sesB,spri,stj,ttv,tweek,unc-104,unc-13-4A
GO:0045596	negative regulation of cell differentiation	20	112	0.0032	FBpp0070618,FBpp0071571,FBpp0073371,FBpp0074133,FBpp0074447,FBpp0074608,FBpp0077154,FBpp0077539,FBpp0080593,FBpp0082669,FBpp0088543,FBpp0089151,FBpp0099721,FBpp0288933,FBpp0291631,FBpp0293081,FBpp0293146,FBpp0293744,FBpp0303166,FBpp0305314	Abl,CG9634,CadN,EcR,Egfr,Galphaq,Hs3st-B,Socs36E,bif,brat,bun,chn,ed,erm,lqf,norpA,osa,polo,pros,srp
[truncated: 384 more rows]
